# Supplementary material for: circRARS synergises with IGF2BP3 to regulate RNA methylation recognition to promote tumour progression in renal cell carcinoma
Source: Clin Transl Med. 2023 Dec 11;13(12):e1512. doi: 10.1002/ctm2.1512 (PMC10711645; doi:10.1002/ctm2.1512)
Supplement: Supplementary file 2 — Supporting Information [file CTM2-13-e1512-s009.xlsx]

## Sheet: Sheet1
Table S1. Characteristics of studies involved in the meta-analysis
Author	Year	Country or region	Method	Cutoff	High expression	Follow-up	Overall survival			Disease-free survival			NOS Score
							N	HR	95% CI	N	HR	95% CI
Jiang et al	2006	USA	IHC	Positive vs negative	71 (19.1%)	Median 63 months	371	5.66	3.93-8.16	371	9.22	6.01-14.14	9
Hoffmann et al	2008	USA	IHC	Positive vs negative	213 (29.8%)	median 9.3 years	716	4.6	3.53-6.00	629	4.71	3.45-6.44	8
Jiang et al	2008	USA	IHC	Positive vs negative	40 (12.6%)	8.8 years	317	1.95	1.15-3.31	317	13.45	6.00-30.14	9
Park et al	2014	Korea	IHC	>5% of cells stained	43 (29.1%)	Median 55.5 months	148	8.68	2.58-29.15	148	5.58	2.38-13.10	7
Pei et al	2015	USA	IHC	Positive vs negative	73 (21.1%)	>10 years	346	2.17	0.79-5.97	346	2.78	1.68-4.61	8
Tantravahi et al	2015	USA	IHC	>20% cell stained	14 (66.67%)	>2 years	27	2.22	1.41-3.50	NA	NA	NA	6
Tschirdewahn et al	2019	Germany	IHC	Positive vs negative	NA	293 months	361	2.06	1.41-3.01	361	2.64	1.63-4.27	8
