# Supplementary material for: circRARS synergises with IGF2BP3 to regulate RNA methylation recognition to promote tumour progression in renal cell carcinoma
Source: Clin Transl Med. 2023 Dec 11;13(12):e1512. doi: 10.1002/ctm2.1512 (PMC10711645; doi:10.1002/ctm2.1512)
Supplement: Supplementary file 3 — Supporting Information [file CTM2-13-e1512-s001.xlsx]

## Sheet: Sheet1
Table S2. Sequences of sgRNAs, siRNAs and plasmid vectors.
Name	Sequence (5’ - 3’)	Company
sg-IGF2BP3-1	ATATCCCGCCTCATTTACAG	GeneChem
sg-IGF2BP3-2	TGATTTGCCTCTGCGCCTGC	GeneChem
sg-IGF2BP3-3	TCACTTAGACTGGGTCTGTT	GeneChem
si-circRARS-1	GGGAGAGAAUAAAAAGGAAGA	QijingBio
si-circRARS-2	GAAUAAAAAGGAAGAAGAGAU	QijingBio
si-circRARS-3	GAGAGAAUAAAAAGGAAGAAG	QijingBio
si-METTL3	Purchased from RiboBio	RiboBio
si-FTO	Purchased from RiboBio	RiboBio
si-CAPN15-1	CCGGGAGAACAAUGUGAGCUU	Genecreate
si-CAPN15-2	GCCCGUUGACACUGACCUCAU	Genecreate
si-CD44-1	CGCUAUGUCCAGAAAGGAGAA	Genecreate
si-CD44-2	CGGAAGUGCUACUUCAGACAA	Genecreate
si-HMGA2-1	AGUCCCUCUAAAGCAGCUCAA	Genecreate
si-HMGA2-2	UCCUCACAAGAGUCUGCCGAA	Genecreate
si-TNRC6A-1	GCACUGUAAGUUCUUCAUCAA	Genecreate
si-TNRC6A-2	CCAGAAUCUAUACGUCGCAAA	Genecreate
si-ZMIZ2-1	CGGUGAUGGUUCAUUCGCAUA	Genecreate
si-ZMIZ2-2	GACCUCCCUACGAACAACAAU	Genecreate
IGF2BP3	NM_006547.3 (1,740 nt)	Genomeditech
circRARS	has_circ_0001550 (534 nt)	Genomeditech
