# Supplementary material for: circRARS synergises with IGF2BP3 to regulate RNA methylation recognition to promote tumour progression in renal cell carcinoma
Source: Clin Transl Med. 2023 Dec 11;13(12):e1512. doi: 10.1002/ctm2.1512 (PMC10711645; doi:10.1002/ctm2.1512)
Supplement: Supplementary file 4 — Supporting Information [file CTM2-13-e1512-s007.xlsx]

## Sheet: Sheet1
Table S3. Primers for truncations of IGF2BP3
Truncation	Forward Primer (5’ to 3’)	Reverse Primer (5’ to 3’)
1-578 aa	TCGAGGTACCATGAACAAACTGTATATCGGA	TCGACTCGAGCTTCCGTCTTGACT
1-156 aa	TCGAGGTACCATGAACAAACTGTATATCGG	TCGACTCGAGATCAGGGATATAGGCTACTT
1-343 aa	TCGAGGTACCATGAACAAACTGTATATCGG	TCGACTCGAGGATCTCCTCCTCAGCTT
195-579 aa	TCGAGGTACCATGTGTGATTTGCCTCTGC	TCGACTCGAGCTTCCGTCTTGACTGAG
405-579 aa	TCGAGGTACCATGACGGAGACTGTTCATCTGTT	TCGACTCGAGCTTCCGTCTTGACTG
