# Supplementary material for: circRARS synergises with IGF2BP3 to regulate RNA methylation recognition to promote tumour progression in renal cell carcinoma
Source: Clin Transl Med. 2023 Dec 11;13(12):e1512. doi: 10.1002/ctm2.1512 (PMC10711645; doi:10.1002/ctm2.1512)
Supplement: Supplementary file 5 — Supporting Information [file CTM2-13-e1512-s003.xlsx]

## Sheet: Sheet1
Table S4. Primers for quantitative RT-PCR
Gene	Forward Primer (5’ to 3’)	Reverse Primer (5’ to 3’)
GAPDH	AAAAGCATCACCCGGAGGAGAA	AAGGAAATGAATGGGCAGCCG
U6	TGCGGGTGCTCGCTTCGGCAGC	CCAGTGCAGGGTCCGAGGT
IGF2BP3	TATATCGGAAACCTCAGCGAGA	GGACCGAGTGCTCAACTTCT
circRARS	AAGTTGAAATTGCTGGTCCTGG	GCTCCTAAACAGCCACAGTT
circFAM13B	GACTGTTCAAAACCTGTGGCT	ATGGGTGCTGGGTATTTTCTT
circMPP6	AGCCAAAATGCCTCCCTTCC	TCTGCTCCAGTAGACGAGGG
DiverGAPDH	TCAAGAAGGTGGTGAAGCAGGC	ATGCCAGTGAGCTTCCCGTT
LINEAR-RARS	TTAGCCGCCTACAAGAGGTC	TAGTCCCCAAACTTGGCCTG
MYC	TTCGGGTAGTGGAAAACCAG	AGTAGAAATACGGCTGCACC
HMGA2	ACTTCAGCCCAGGGACAAC	TTGAGCTGCTTTAGAGGGAC
CD44	GCATTGCAGTCAACAGTCGAAGA	CCTTGTTCACCAAATGCACCA
STK40	CTCGGGAAGCATCTGGTGAG	GGGATGCTGTCGTAGAAGGG
ANKRD52	ACCAAGTGCTGAGGCTCT	CTAGAAAAGCTGCCCAATGC
TNRC6A	ACTCCTGGCAGTGTCATAAAC	TGTAGTTGGAGGCACGAATG
ZMIZ2	ATGAACCCTACTGGCATAGGAG	GCCCAGGATACCCATGTTGG
CAPN15	GGCAGGTCCTGGTGATCTTG	GTCCAGTCACTGAGGAAGGC
TTLL12	CCAACCTGATGGGCATTGAGT	CGGCATGTAGAAGAAGGGTG
circRARS-M12	TTGACCATGAGGAGCTGTCA	GCAGCCTTAATTGCATGACC
METTL3	CCCTATGGGACCCTGACAGA	CTGGTTGAAGCCTTGGGGAT
FTO	TGACCCAGCCTATGGTTTGC	CAACCCTGTTGCACATTCCC
