# Supplementary material for: circRARS synergises with IGF2BP3 to regulate RNA methylation recognition to promote tumour progression in renal cell carcinoma
Source: Clin Transl Med. 2023 Dec 11;13(12):e1512. doi: 10.1002/ctm2.1512 (PMC10711645; doi:10.1002/ctm2.1512)
Supplement: Supplementary file 7 — Supporting Information [file CTM2-13-e1512-s005.xlsx]

## Sheet: Sheet1
Table S6. Probes for RNA pull-down
Name	Sequence (5’ - 3’)
circRARS probe	5' biotin-CCTGCTCTGGGAGAGAATAAAAAGGAAGAAGAGATTAAATCTCTGACTGC
Control probe	5' biotin-GCAGTCAGAGATTTAATCTCTTCTTCCTTTTTATTCTCTCCCAGAGCAGG
