# Supplementary material for: circRARS synergises with IGF2BP3 to regulate RNA methylation recognition to promote tumour progression in renal cell carcinoma
Source: Clin Transl Med. 2023 Dec 11;13(12):e1512. doi: 10.1002/ctm2.1512 (PMC10711645; doi:10.1002/ctm2.1512)
Supplement: Supplementary file 8 — Supporting Information [file CTM2-13-e1512-s016.xlsx]

## Sheet: Sheet1
Table S7. Antibodies used in this study
Name	Company	Catalog Number	Assay
IGF2BP3	Proteintech	14642-1-AP	WB, RIP, IF, IHC, IP
Flag	Abmart	M20008	WB, RIP
CAPN15	Abcam	ab170926	WB, IHC
CD44	Abclonal	A19020	WB, IHC
HMGA2	Abclonal	A2972	WB, IHC
TNRC6A	Abclonal	A6115	WB, IHC
ZMIZ2	Abclonal	A17301	WB, IHC
HuR	Abclonal	A19622	WB, IF
Matrin 3	Abclonal	A1027	WB
pAbPC1	Abclonal	A14872	WB
N-Cadherin	Abclonal	A19083	WB
E-Cadherin	Abclonal	A20798	WB
Snail	Abclonal	A11794	WB
Vimentin	Abclonal	A19607	WB
Fibronectin	Abclonal	A23830	WB
VHL	Cell Signaling Technology	#68547	WB
HIF1A	Cell Signaling Technology	#36169	WB
HIF2A	Cell Signaling Technology	#59973	WB
METTL3	Abcam	ab195352	WB
FTO	Abcam	ab126605	WB
Ki67	Abclonal	A11390	IF
PAX8	Abclonal	A22164	IF
m6A	Abcam	ab286164	RIP
β-actin	Proteintech	66009-1-Ig	WB
IgG	Abcam	ab172730	RIP, IP
HRP-conjugated Affinipure Goat Anti-Mouse IgG(H+L)	Proteintech	SA00001-1	WB
HRP-conjugated Affinipure Goat Anti-Rabbit IgG(H+L)	Proteintech	SA00001-2	WB
CY3-conjugated Affinipure Goat Anti-Mouse IgG(H+L)	Proteintech	SA00009-1	IF
CY3-conjugated Affinipure Goat Anti-Rabbit IgG(H+L)	Proteintech	SA00009-2	IF
FITC-conjugated Affinipure Goat Anti-Mouse IgG(H+L)	Proteintech	SA00003-1	IF
FITC-conjugated Affinipure Goat Anti-Rabbit IgG(H+L)	Proteintech	SA00003-2	IF
