# Supplementary material for: circRARS synergises with IGF2BP3 to regulate RNA methylation recognition to promote tumour progression in renal cell carcinoma
Source: Clin Transl Med. 2023 Dec 11;13(12):e1512. doi: 10.1002/ctm2.1512 (PMC10711645; doi:10.1002/ctm2.1512)
Supplement: Supplementary file 9 — Supporting Information [file CTM2-13-e1512-s012.xlsx]

## Sheet: Sheet1
Table S8. Primers for RIP/quantitative RT-PCR
Gene	Forward Primer (5’ to 3’)	Reverse Primer (5’ to 3’)
CAPN15 EXON4	TAGCAGAGTTGCTGTCTGGC	GTTTCTGAGCGTGCACTTGG
CAPN15 3'UTR	GCCTTCCTCAGTGACTGGAC	AACTGACCTTATGCCCCGTG
CD44 5'UTR	CCTGGCAGCCCCGATTATTT	CGGAAGTTGGCTGCAGTTTT
CD44 EXON5	CTCCAGTGAAAGGAGCAGCA	AGCAGGGATTCTGTCTGTGC
CD44 3'UTR	AGCTGTGGAGGACAGAAAGC	CTTAGCTGGTGGGGGAAAGG
HMGA2 5'UTR	GTGCCACCCACTACTCTGTC	CGGCTTGGAAAGGGAAGAGA
HMGA2 3'UTR	GCGCCAACGTTCGATTTCTA	CCCGCCCACTCTTGCTTATC
TNRC6A EXON6	TGGGGAGATTCGTCAAAGCC	TGAACGGCTGTTGCCATTTG
ZMIZ2 EXON7	CGACAGGGGGTCAAGAGAAC	TTGAACTGCTCTGTGGGCTT
ZMIZ2 EXON10/11	ACCTGGCTGTAAGCAACCAT	GCCAGTTGGTGTTCATCTGC
ZMIZ2 3'UTR	AACGGTTTTTGCTGAGGTGC	TTCCAAGAGCTGGACTGCTG
MYC CRD	GCATACATCCTGTCCGTCCA	GTCGTTTCCGCAACAAGTCC
