# Supplementary material for: circRARS synergises with IGF2BP3 to regulate RNA methylation recognition to promote tumour progression in renal cell carcinoma
Source: Clin Transl Med. 2023 Dec 11;13(12):e1512. doi: 10.1002/ctm2.1512 (PMC10711645; doi:10.1002/ctm2.1512)
Supplement: Supplementary file 10 — Supporting Information [file CTM2-13-e1512-s006.xlsx]

## Sheet: Sheet1
Table S9. Univariate and multivariate analyses of IGF2BP3 mRNA level and patient overall survival.
Variables		Univariate analysis				Multivariate analysisc
	HRa	95% CIb	P value		HR	95% CI	P value
Overall survival (n=522)
IGF2BP3	2.036	1.638-2.532	0		1.571	1.231-2.005	0
Low (n=261)
High (n=261)
Age (years)	1.744	1.281-2.374	0		1.755	1.282-2.401	0
≤60 (n=262)
>60 (n=260)
Gender	0.933	0.683-1.275	0.663
Female (n=180)
Male (n=342)
T stage	3.209	2.361-4.364	0		1.684	1.172-2.419	0.005
T1 or T2 (n=335)
T3 or T4 (n=187)
N stage	3.944	2.135-7.285	0		1.954	1.029-3.713	0.041
N0 or NX (n=507)
N1 (n=15)
M stage	4.351	3.180-5.951	0		2.519	1.754-3.617	0
M0 or MX (n=445)
M1 (n=77)
G grade	2.715	1.925-3.827	0		1.641	1.135-2.374	0.009
G1 or G2 or GX (n=245)
G3 or G4 (n=277)
a Hazard ratio, estimated from Cox proportional hazard regression model.
b Confidence interval of the estimated HR.
c Multivariate models were adjusted for T, N, M classification, age and gender.
