# Supplementary material for: circRARS synergises with IGF2BP3 to regulate RNA methylation recognition to promote tumour progression in renal cell carcinoma
Source: Clin Transl Med. 2023 Dec 11;13(12):e1512. doi: 10.1002/ctm2.1512 (PMC10711645; doi:10.1002/ctm2.1512)
Supplement: Supplementary file 11 — Supporting Information [file CTM2-13-e1512-s013.xlsx]

## Sheet: Sheet1
Table S10. Univariate and multivariate analyses of IGF2BP3 mRNA level and patient DFS survival.
Variables		Univariate analysis				Multivariate analysisc
	HRa	95% CIb	P value		HR	95% CI	P value
Disease-free survival (n=421)
IGF2BP3	2.125	1.611-2.802	0		1.531	1.119-2.094	0.008
Low (n=211)
High (n=210)
Age (years)	1.603	1.120-2.293	0.01		1.751	1.210-2.535	0.003
≤60 (n=230)
>60 (n=191)
Gender	1.351	0.906-2.015	0.14
Female (n=140)
Male (n=281)
T stage	3.727	2.577-5.391	0		2.109	1.370-3.247	0.001
T1 or T2 (n=283)
T3 or T4 (n=138)
N stage	3.068	1.547-6.086	0.001		1.524	0.726-3.196	0.265
N0 or NX (n=409)
N1 (n=12)
M stage	3.641	2.512-5.277	0		1.921	1.249-2.954	0.003
M0 or MX (n=371)
M1 (n=50)
G grade	2.99	1.979-4.518	0		1.739	1.116-2.710	0.014
G1 or G2 or GX (n=209)
G3 or G4 (n=212)
a Hazard ratio, estimated from Cox proportional hazard regression model.
b Confidence interval of the estimated HR.
c Multivariate models were adjusted for T, N, M classification, age and gender.
