# Supplementary material for: circRARS synergises with IGF2BP3 to regulate RNA methylation recognition to promote tumour progression in renal cell carcinoma
Source: Clin Transl Med. 2023 Dec 11;13(12):e1512. doi: 10.1002/ctm2.1512 (PMC10711645; doi:10.1002/ctm2.1512)
Supplement: Supplementary file 12 — Supporting Information [file CTM2-13-e1512-s017.xlsx]

## Sheet: Sheet1
Table S11. Correlation between IGF2BP3 mRNA expression and clinicopathological parameters of ccRCC patients.
Parameter		Number	IGF2BP3 mRNA expression		P value
			Low (n=261)	High (n=261)
Age (years)	<60	244	122	122
	≥60	278	139	139	1
Gender	Female	180	111	69
	Male	342	150	192	<0.001
T stage	T1 or T2	335	190	145
	T3 or T4	187	71	116	<0.001
N stage	N0 or NX	507	257	250
	N1	15	4	11	0.113
M stage	M0 or MX	445	242	203
	M1	77	19	58	<0.001
G grade	G1 or G2orGx	245	159	86
	G3 or G4	277	102	175	<0.001
TNM stage	I + II	317	185	132
	III + IV	205	76	129	<0.001
Abbreviations: TNM: tumor-node-metastasis; IGF2BP3: insulin-like growth factor 2 mRNA binding protein 3; ccRCC: clear cell renal cell carcinoma.
