# Supplementary material for: circRARS synergises with IGF2BP3 to regulate RNA methylation recognition to promote tumour progression in renal cell carcinoma
Source: Clin Transl Med. 2023 Dec 11;13(12):e1512. doi: 10.1002/ctm2.1512 (PMC10711645; doi:10.1002/ctm2.1512)
Supplement: Supplementary file 13 — Supporting Information [file CTM2-13-e1512-s011.xlsx]

## Sheet: circRNA-ACHN
Table S12. circRNAs analysis from RIP-Sequencing targeted IGF2BP3 of ACHN cells
circID	strand	reads	geneName	exonCount	exonSizes	exonOffsets	index	flankIntron
20:10556230-10560820	+	4.5	SLX4IP	2	90121	0,4469	3,4	20:10458231-10556230|20:10560820-10598674
20:21340720-21346550	+	3	XRN2	3	132119136	0,3369,5694	15,16,17	20:21339088-21340720|20:21346550-21348145
20:33848466-33852203	+	3	CHMP4B	3	178115127	0,2485,3610	2,3,4	20:33811658-33848466|20:33852203-33853495
20:38488402-38493132	+	3	RALGAPB	2	216203	0,4527	2,3	20:38473069-38488402|20:38493132-38497352
20:63775677-63790790	-	3	ZBTB46	2	285970	0,14143	3,2	20:63752861-63775677|20:63790790-63831096
22:45689711-45718493	+	3	ATXN10	5	192,83,97,159,81	0,3284,10570,12977,28701	2,3,4,5,6	22:45672179-45689711|22:45718493-45729424
1:23050386-23059167	+	4	KDM1A	6	134,79,93,107,82,95	0,3374,4682,5545,7097,8686	3,4,5,6,7,8	1:23030634-23050386|1:23059167-23068538
1:41070594-41075451	-	4.5	SCMH1	2	127233	0,4624	7,6	1:41048890-41070594|1:41075451-41113282
1:93212100-93232593	+	3	CCDC18	8	161,221,111,132,135,78,117,168	0,2645,4535,5637,9508,9758,14232,20325	11,12,13,14,15,16,17,18	1:93210926-93212100|1:93232593-93236247
1:93567278-93567851	-	2	BCAR3	2	213112	0,461	11,10	1:93562419-93567278|1:93567851-93571669
1:117402185-117442325	+	4.5	MAN1A2	5	256,97,119,81,95	0,3363,12527,18383,40045	2,3,4,5,6	1:117368485-117402185|1:117442325-117460488
1:205616477-205623891	-	4.5	ELK4	4	167117873216	0,2479,3488,7198	5,4,3,2	1:205603353-205616477|1:205623891-205631631
1:235762719-235801097	-	3	LYST	14	132,199,138,150,174,246,191,161,174,145,427,110,67,227	0,3359,7440,11122,12193,14343,18145,19207,24480,25981,28979,30783,37600,38151	22,21,20,19,18,17,16,15,14,13,12,11,10,9	1:235759599-235762719|1:235801097-235802907
3:8898893-8941804	-	4	RAD18	7	154,141,61,77,185,100,338	0,3486,13418,14750,36977,40660,42573	11,10,9,8,7,6,5	3:8890451-8898893|3:8941804-8947219
3:15028585-15039227	+	4.5	NR2C2	6	1.34178e+17	0,1689,3793,6084,9414,10536	8,9,10,11,12,13	3:15024208-15028585|3:15039227-15042833
3:130930415-130941699	+	3	ATP2C1	6	111,117,90,36,62,109	0,1606,4206,7012,10214,11175	2,3,4,5,6,7	3:130850928-130930415|3:130941699-130953820
3:149902071-149921227	+	3	RNF13	3	91,106,94	0,9906,19062	6,7,8	3:149895560-149902071|3:149921227-149960055
2:40428472-40430304	-	11.5	SLC8A1	1	1832	0	2	2:40177855-40428472|2:40430304-40451903
2:44201185-44218537	+	3	AC013717.1	4	860,118,112,58	0,8024,16781,17294	2,3,4,5	2:44169274-44201185|2:44218537-44275503
2:48328560-48346751	+	3	FOXN2	2	142551	0,17640	2,3	2:48314814-48328560|2:48346751-48359046
2:48328560-48359147	+	3	FOXN2	3	142551101	0,17640,30486	2,3,4	2:48314814-48328560|2:48359147-48362642
2:61522610-61533903	-	2.5	XPO1	3	73102132	0,3809,11161	4,3,2	2:61502310-61522610|2:61533903-61537561
2:71426459-71427414	+	4	ZNF638	1	955	0	24	2:71424715-71426459|2:71427414-71428546
2:119920068-119934958	+	6	PTPN4	4	173,69,126,159	0,6529,12355,14731	12,13,14,15	2:119915242-119920068|2:119934958-119945080
2:159729008-159762993	+	3	MARCHF7	6	1.67193e+18	0,14052,18796,23393,30217,33871	2,3,4,5,6,7	2:159712606-159729008|2:159762993-159767283
2:168138087-168167407	-	4.5	STK39	6	134,102,110,56,142,109	0,2201,2561,23699,25651,29211	8,7,6,5,4,3	2:168129758-168138087|2:168167407-168181977
2:189791789-189818180	+	4.5	PMS1	4	152183103164	0,3979,13862,26227	2,3,4,5	2:189784593-189791789|2:189818180-189852654
2:190659157-190687317	+	3	NAB1	6	838,134,52,90,163,117	0,11168,13943,24580,26318,28043	2,3,4,5,6,7	2:190649360-190659157|2:190687317-190690244
2:201760880-201761818	-	3	ALS2	1	938	0	4	2:201757759-201760880|2:201761818-201767228
2:214767481-214781509	-	3.5	BARD1	3	173,81,950	0,1750,13078	6,5,4	2:214752555-214767481|2:214781509-214792296
2:230442936-230450255	+	2	SP100	6	163,169,84,63,150,84	0,1241,3882,6151,6624,7235	3,4,5,6,7,8	2:230417665-230442936|2:230450255-230461261
2:232014834-232030080	+	3	DIS3L2	4	145,158,54,102	0,679,9442,15144	2,3,4,5	2:231961765-232014834|2:232030080-232087486
5:16779544-16783469	-	3	MYO10	5	104,85,14,125,135	0,979,1183,2160,3790	9,8,7,6,5	5:16769203-16779544|5:16783469-16794645
5:78415519-78421960	+	3.5	SCAMP1	4	99109129160	0,1021,3255,6281	2,3,4,5	5:78360728-78415519|5:78421960-78449932
5:95755395-95763620	+	3	RHOBTB3	2	366113	0,8112	6,7	5:95752350-95755395|5:95763620-95768045
5:123545416-123557564	+	5.5	CSNK1G3	3	425,41,70	0,7690,12078	2,3,4	5:123512570-123545416|5:123557564-123573392
5:137985256-137988315	-	4	FAM13B	3	133,156,42	0,2204,3017	10,9,8	5:137962469-137985256|5:137988315-138006989
5:138810037-138827718	+	3	CTNNA1	4	167120270204	0,2145,14492,17477	4,5,6,7	5:138783372-138810037|5:138827718-138886211
5:168488601-168494650	+	6	RARS1	4	135189109101	0,4057,5292,5948	2,3,4,5	5:168486543-168488601|5:168494650-168495314
5:168488601-168497348	+	4.5	RARS1	6	1.35189e+17	0,4057,5292,5948,6713,8626	2,3,4,5,6,7	5:168486543-168488601|5:168497348-168500590
5:177209635-177212195	+	3	NSD1	1	2560	0	6	5:177204292-177209635|5:177212195-177235820
4:1900625-1951203	+	4	NSD2	9	626,163,167,483,145,119,82,125,132	0,3590,16245,17515,30000,34518,37825,39028,50446	2,3,4,5,6,7,8,9,10	4:1871542-1900625|4:1951203-1952107
4:15625251-15644708	-	3	FBXL5	8	726,83,149,126,183,187,96,216	0,1621,2633,5414,11242,13256,15536,19241	9,8,7,6,5,4,3,2	4:15612414-15625251|4:15644708-15655203
4:36228581-36229645	-	3	ARAP2	1	1064	0	2	4:36214480-36228581|4:36229645-36244178
4:105233896-105237351	+	7.5	TET2	1	3455	0	3	4:105190486-105233896|4:105237351-105241338
4:112562370-112585725	-	7.5	ZGRF1	5	115144140197185	0,760,19292,21607,23170	17,16,15,14,13	4:112560995-112562370|4:112585725-112586444
4:151566137-151650592	+	3	FAM160A1	8	227,627,159,87,168,80,191,1134	0,11312,20503,22702,63564,72539,80420,83321	4,5,6,7,8,9,10,11	4:151482648-151566137|4:151650592-151656231
4:152411302-152412529	-	4	FBXW7	2	570,50	0,1177	4,3	4:152350124-152411302|4:152412529-152534940
4:186706562-186709845	-	17.5	FAT1	1	3283	0	2	4:186663613-186706562|4:186709845-186723663
7:24623665-24668660	+	24	MPP6	8	119,153,153,228,132,100,69,162	0,18050,25946,26819,39924,41922,42355,44833	2,3,4,5,6,7,8,9	7:24573593-24623665|7:24668660-24679130
7:24623665-24650712	+	7	MPP6	4	119153153228	0,18050,25946,26819	2,3,4,5	7:24573593-24623665|7:24650712-24663589
7:24623665-24663721	+	3	MPP6	5	119153153228132	0,18050,25946,26819,39924	2,3,4,5,6	7:24573593-24623665|7:24663721-24665587
7:24623665-24680520	+	4.5	MPP6	10	119,153,153,228,132,100,69,162,203,129	0,18050,25946,26819,39924,41922,42355,44833,55465,56726	2,3,4,5,6,7,8,9,10,11	7:24573593-24623665|7:24680520-24687437
7:80789305-80810701	-	2	SEMA3C	7	223,145,70,115,143,120,91	0,8786,11451,13359,14800,16333,21305	12,11,10,9,8,7,6	7:80765243-80789305|7:80810701-80818298
7:100023418-100024307	+	9	ZKSCAN1	2	514154	0,735	2,3	7:100015726-100023418|7:100024307-100029860
7:100812746-100813208	-	3	EPHB4	2	248114	0,348	12,11	7:100807580-100812746|7:100813208-100813651
7:105062163-105081797	+	3	KMT2E	10	115,230,81,59,173,39,231,131,118,110	0,1187,4563,11455,12479,13879,14799,15139,16682,19524	3,4,5,6,7,8,9,10,11,12	7:105041023-105062163|7:105081797-105090008
7:131375423-131399433	+	4	MKLN1	5	70,143,89,110,193	0,11696,13460,21843,23817	3,4,5,6,7	7:131142941-131375423|7:131399433-131411305
7:139715931-139717015	-	6.5	HIPK2	1	1084	0	2	7:139631725-139715931|7:139717015-139777604
7:155672866-155680908	+	3	RBM33	3	49,77,319	0,5741,7723	3,4,5	7:155665253-155672866|7:155680908-155700772
7:156756392-156826744	-	2.5	LMBR1	6	73,65,69,127,104,140	0,5741,6715,7276,39996,70212	9,8,7,6,5,4	7:156734257-156756392|7:156826744-156833752
7:156826604-156836885	-	3	LMBR1	3	140,40,73	0,7148,10208	4,3,2	7:156796492-156826604|7:156836885-156892927
6:4891712-4892379	+	3	CDYL	1	667	0	4	6:4734844-4891712|6:4892379-4935514
6:18236451-18258405	-	6	DEK	7	149,136,189,121,95,110,102	0,929,13199,19279,19909,21501,21852	9,8,7,6,5,4,3	6:18226242-18236451|6:18258405-18263842
6:20781144-20846178	+	3	CDKAL1	2	121104	0,64930	8,9	6:20758643-20781144|6:20846178-20955418
6:43138848-43139525	+	3	PTK7	3	134136120	0,287,557	8,9,10	6:43132687-43138848|6:43139525-43141667
6:130022226-130094367	+	3	L3MBTL3	17	79,117,112,75,160,133,85,92,105,136,92,152,77,86,111,115,103	0,20458,27055,27529,29022,30632,32944,35179,37809,44126,46103,48749,56331,61393,63913,70518,72038	2,3,4,5,6,7,8,9,10,11,12,13,14,15,16,17,18	6:130018664-130022226|6:130094367-130104425
6:144781921-144803147	+	4.5	UTRN	5	202,86,158,167,112	0,7272,11912,15902,21114	60,61,62,63,64	6:144774364-144781921|6:144803147-144820881
9:4117767-4118881	-	10.5	GLIS3	1	1114	0	3	9:3937189-4117767|9:4118881-4125733
9:19305351-19328162	+	3	DENND4C	7	176,101,219,146,36,131,133	0,11065,11269,19010,20587,20712,22678	10,11,12,13,14,15,16	9:19300331-19305351|9:19328162-19331977
9:74996446-75017448	-	3	CARNMT1	5	114179141164196	0,2151,3283,19821,20806	6,5,4,3,2	9:74985010-74996446|9:75017448-75028011
9:77337254-77371149	+	3	VPS13A	21	283,396,105,147,129,134,130,233,154,147,82,70,106,114,146,82,114,76,164,46,124	0,2261,2923,3149,6898,7754,14062,16154,19459,20437,21102,22078,23281,28205,29472,30800,32044,33002,33160,33635,33771	46,47,48,49,50,51,52,53,54,55,56,57,58,59,60,61,62,63,64,65,66	9:77332113-77337254|9:77371149-77381975
9:77339515-77351446	+	6	VPS13A	6	3.96105e+17	0,662,888,4637,5493,11801	47,48,49,50,51,52	9:77337537-77339515|9:77351446-77353408
9:122957010-123020459	+	3	RABGAP1	13	199,288,235,205,175,158,111,67,103,170,175,94,151	0,14654,27474,29204,32286,33045,39030,39528,40248,41586,53343,58532,63298	2,3,4,5,6,7,8,9,10,11,12,13,14	9:122940897-122957010|9:123020459-123065347
9:132275255-132296028	-	3.5	SETX	9	165,93,188,108,150,72,116,102,157	0,1804,2814,6211,8008,11167,12980,13294,20616	13,12,11,10,9,8,7,6,5	9:132271808-132275255|9:132296028-132296886
8:30839905-30849316	-	3	TEX15	2	597313	0,2098	8,7	8:30838061-30839905|8:30849316-30858667
8:47407860-47440542	+	3	SPIDR	2	101220	0,32462	6,7	8:47396626-47407860|8:47440542-47595810
8:67103036-67132080	+	3	CSPP1	8	99,71,94,58,209,122,79,130	0,2868,8935,10768,12877,15211,15706,28914	7,8,9,10,11,12,13,14	8:67095732-67103036|8:67132080-67137455
8:130152735-130180880	-	4	ASAP1	6	70,101,87,76,86,130	0,7128,14800,16256,26528,28015	13,12,11,10,9,8	8:130137038-130152735|8:130180880-130187235
X:37386598-37426000	+	3	PRRG1	3	91,51,161	0,19610,39241	2,3,4	X:37349469-37386598|X:37426000-37453135
X:48575167-48577109	+	3	RBM3	5	116,107,106,97,84	0,393,1146,1340,1858	2,3,4,5,6	X:48574573-48575167|X:48577109-48577464
X:53595186-53607699	-	3	HUWE1	6	217,192,68,134,246,177	0,4931,7404,8181,9402,12336	27,26,25,24,23,22	X:53594621-53595186|X:53607699-53608851
11:33286412-33287511	+	4	HIPK3	1	1099	0	2	11:33256752-33286412|11:33287511-33328509
11:36227084-36227430	+	3	LDLRAD3	1	346	0	5	11:36102031-36227084|11:36227430-36229159
11:108169743-108197420	-	2	NPAT	14	109,116,1653,129,97,88,92,88,82,225,41,73,61,119	0,184,2455,6502,7250,15488,15659,16738,18354,19362,20716,22374,24213,27558	15,14,13,12,11,10,9,8,7,6,5,4,3,2	11:108162180-108169743|11:108197420-108222499
10:5785141-5800705	-	3.5	GDI2	5	132199135100108	0,710,9743,11621,15456	6,5,4,3,2	10:5773941-5785141|10:5800705-5813213
10:5785851-5800705	-	3	GDI2	4	199135100108	0,9033,10911,14746	5,4,3,2	10:5785273-5785851|10:5800705-5813213
10:34269656-34284245	-	3	PARD3	2	243111	0,14478	20,19	10:34131583-34269656|10:34284245-34317106
10:34450316-34470263	-	3	PARD3	2	132179	0,19768	5,4	10:34401917-34450316|10:34470263-34516978
10:67954594-67966802	-	4	HERC4	5	144,168,99,24,120	0,368,2283,4518,12088	17,16,15,14,13	10:67941105-67954594|10:67966802-67988662
10:68468122-68470163	-	4.5	DNA2	2	184183	0,1858	3,2	10:68465812-68468122|10:68470163-68471790
10:101792838-101810314	-	4.5	OGA	8	105,86,175,614,285,99,172,131	0,1074,5141,6003,10896,13206,14891,17345	11,10,9,8,7,6,5,4	10:101791439-101792838|10:101810314-101813029
10:110964124-110985765	+	4	SHOC2	2	937138	0,21503	2,3	10:110919657-110964124|10:110985765-111000414
10:115120184-115129535	+	2	ATRNL1	5	84114129102209	0,1514,7408,8222,9142	3,4,5,6,7	10:115096839-115120184|10:115129535-115160039
13:45975282-45989097	-	3	ZC3H13	4	556192465311	0,4530,10014,13504	12,11,10,9	13:45970465-45975282|13:45989097-46003138
13:100309832-100368574	+	4.5	PCCA	4	76111103103	0,20728,30324,58639	16,17,18,19	13:100307260-100309832|13:100368574-100425632
13:102627011-102657207	+	3	TPP2	19	155,77,128,100,149,116,169,158,77,107,155,117,101,97,138,245,79,39,152	0,836,2470,3084,6938,8575,9212,10070,11227,13258,16210,17545,17897,19282,20195,21895,22396,24347,30044	7,8,9,10,11,12,13,14,15,16,17,18,19,20,21,22,23,24,25	13:102623040-102627011|13:102657207-102663647
12:1027747-1028572	+	6	ERC1	1	825	0	2	12:991322-1027747|12:1028572-1083163
12:1104749-1116033	+	4.5	ERC1	3	75156168	0,5442,11116	4,5,6	12:1083580-1104749|12:1116033-1141619
12:69589484-69592159	+	4.5	CCT2	2	203101	0,2574	7,8	12:69588262-69589484|12:69592159-69592975
12:77940318-78021862	+	4.5	NAV3	8	118,53,73,184,69,140,1027,116	0,762,25910,28200,54484,58018,66100,81428	2,3,4,5,6,7,8,9	12:77831704-77940318|12:78021862-78049992
12:108652271-108654410	-	2	CORO1C	2	146105	0,2034	8,7	12:108649020-108652271|12:108654410-108657303
12:112239051-112240027	-	3	HECTD4	2	185147	0,829	34,33	12:112237098-112239051|12:112240027-112243352
12:121328315-121346031	-	3	ANAPC5	7	182,90,82,191,102,67,193	0,2267,3031,7217,8975,13687,17523	10,9,8,7,6,5,4	12:121327231-121328315|12:121346031-121346895
12:122544158-122551696	+	4	KNTC1	9	111,94,53,116,55,99,44,66,76	0,2017,2463,3256,3756,5607,7160,7299,7462	8,9,10,11,12,13,14,15,16	12:122543634-122544158|12:122551696-122557383
14:30935162-30956242	-	4.5	STRN3	6	142,130,174,82,74,104	0,1332,11927,15700,20457,20976	7,6,5,4,3,2	14:30913657-30935162|14:30956242-31025903
14:35000935-35023080	+	3	SRP54	11	85,105,67,58,151,149,101,87,74,109,171	0,6347,7691,7838,10573,12410,12866,13808,17756,18030,21974	5,6,7,8,9,10,11,12,13,14,15	14:34999649-35000935|14:35023080-35028087
14:77570383-77576915	-	3	SPTLC2	2	125149	0,6383	5,4	14:77562489-77570383|14:77576915-77578954
17:20204332-20205912	+	26.5	SPECC1	1	1580	0	4	17:20110562-20204332|17:20205912-20227412
17:29285991-29287716	-	3.5	NUFIP2	1	1725	0	2	17:29267530-29285991|17:29287716-29293782
17:37263684-37278005	-	4	ACACA	6	210,111,107,99,82,110	0,7066,10508,12266,13348,14211	11,10,9,8,7,6	17:37259530-37263684|17:37278005-37283266
17:59731420-59738947	+	4	VMP1	3	102,91,111	0,6032,7416	2,3,4	17:59707748-59731420|17:59738947-59764970
17:59874538-59891041	-	3.5	TUBD1	5	165232217148211	0,3564,6355,11544,16292	6,5,4,3,2	17:59866749-59874538|17:59891041-59892696
17:67928354-67932019	+	2	BPTF	3	247152109	0,981,3556	16,17,18	17:67924589-67928354|17:67932019-67940438
17:77402058-77402703	+	4	SEPTIN9	1	645	0	2	17:77281554-77402058|17:77402703-77482143
17:82763964-82768566	+	6	TBCD	3	98102147	0,2302,4455	3,4,5	17:82756215-82763964|17:82768566-82772451
17:82763964-82781721	+	3	TBCD	5	98,102,147,56,133	0,2302,4455,8487,17624	3,4,5,6,7	17:82756215-82763964|17:82781721-82797756
16:23102318-23108183	-	3	USP31	5	145,136,93,89,138	0,3122,3894,4080,5727	6,5,4,3,2	16:23090804-23102318|16:23108183-23148637
16:47109482-47129364	-	4	NETO2	5	229,128,45,249,141	0,13174,13385,18842,19741	7,6,5,4,3	16:47086339-47109482|16:47129364-47131968
16:58585337-58599511	-	4.5	CNOT1	7	169,204,55,69,99,108,276	0,1207,1863,2007,2442,3461,13898	8,7,6,5,4,3,2	16:58583182-58585337|16:58599511-58629727
19:4405911-4409759	+	3	CHAF1A	2	51857	0,2991	2,3	19:4402814-4405911|19:4409759-4418019
18:9182381-9221999	+	5	ANKRD12	7	138,148,69,147,201,143,148	0,13169,22094,26275,29202,34376,39470	2,3,4,5,6,7,8	18:9136965-9182381|18:9221999-9254210

## Sheet: circRNA-786-O
Table S12. circRNAs analysis from RIP-Sequencing targeted IGF2BP3 of 786-O cells
circID	strand	reads	geneName	exonCount	exonSizes	exonOffsets	index	flankIntron
20:33366858-33370629	-	3	CDK5RAP1	2	150131	0,3640	4,3	20:33360491-33366858|20:33370629-33372641
20:37022649-37055656	-	3	RBL1	7	1.77212e+20	0,10015,12592,17503,21436,24403,32903	17,16,15,14,13,12,11	20:37020730-37022649|20:37055656-37056145
20:37040152-37047190	-	4.5	RBL1	3	133165138	0,3933,6900	14,13,12	20:37035508-37040152|20:37047190-37055552
20:47623910-47633636	+	4.5	NCOA3	6	1.73101e+17	0,1470,3091,3650,4011,9585	4,5,6,7,8,9	20:47622330-47623910|20:47633636-47634047
21:29321220-29329693	+	6	BACH1	3	2941335207	0,4838,8266	2,3,4	21:29298953-29321220|21:29329693-29342398
22:20933778-20934244	+	3	CRKL	1	466	0	2	22:20918245-20933778|22:20934244-20949710
1:20749722-20773610	-	3	HP1BP3	6	160,91,155,81,144,160	0,7443,15654,17861,21207,23728	10,9,8,7,6,5	1:20747655-20749722|1:20773610-20776596
1:20757165-20780540	-	3	HP1BP3	8	91,155,81,144,160,154,100,196	0,8211,10418,13764,16285,19431,22646,23179	9,8,7,6,5,4,3,2	1:20749882-20757165|1:20780540-20787194
1:35358924-35361789	+	4.5	ZMYM4	3	522,62,171	0,2269,2694	3,4,5	1:35325405-35358924|1:35361789-35370028
1:35747906-35765326	-	3	CLSPN	13	155,200,65,179,257,192,575,109,73,78,162,449,109	0,498,1560,1726,3343,5838,12435,13189,14091,14497,15253,16359,17311	14,13,12,11,10,9,8,7,6,5,4,3,2	1:35746992-35747906|1:35765326-35769846
1:39331202-39382152	+	4.5	MACF1	20	5451,150,216,150,234,150,234,225,519,177,124,209,318,167,157,118,63,242,130,200	0,5979,9299,9601,15774,18275,19582,21804,26172,27494,27938,29590,30157,36945,38827,41276,47258,48000,49041,50750	37,38,39,40,41,42,43,44,45,46,47,48,49,50,51,52,53,54,55,56	1:39327353-39331202|1:39382152-39385433
1:41575543-41585318	-	4.5	HIVEP3	2	1465582	0,4193	4,3	1:41524910-41575543|1:41585318-41628748
1:77631849-77641655	-	5	AC118549.1	4	1556,154,63,134	0,7599,9534,9672	5,4,3,2	1:77584655-77631849|1:77641655-77682584
1:93183359-93216746	+	3	CCDC18	12	136,169,159,107,129,97,122,292,125,161,221,111	0,618,2985,8640,10256,18532,22150,23747,27442,28741,31386,33276	2,3,4,5,6,7,8,9,10,11,12,13	1:93180418-93183359|1:93216746-93217737
1:96769702-96785254	+	3	PTBP2	5	173144165111196	0,1005,7882,8133,15356	4,5,6,7,8	1:96751500-96769702|1:96785254-96804799
1:117402185-117442325	+	4	MAN1A2	5	256,97,119,81,95	0,3363,12527,18383,40045	2,3,4,5,6	1:117368485-117402185|1:117442325-117460488
1:151638887-151668635	+	4	SNX27	6	232,193,65,105,79,164	0,19347,21910,23278,27045,29584	2,3,4,5,6,7	1:151612512-151638887|1:151668635-151683355
1:185174371-185184931	+	3	SWT1	5	742,60,112,102,189	0,6019,7574,9871,10371	5,6,7,8,9	1:185168398-185174371|1:185184931-185190548
1:224952669-224968874	+	3	DNAH14	6	1.1014e+17	0,2289,7483,11809,14761,16089	2,3,4,5,6,7	1:224929835-224952669|1:224968874-224974090
1:224952669-224974153	+	2	DNAH14	7	110,140,150,131,153,116,63	0,2289,7483,11809,14761,16089,21421	2,3,4,5,6,7,8	1:224929835-224952669|1:224974153-225002782
1:224952669-225023865	+	3	DNAH14	10	110,140,150,131,153,116,63,145,132,251	0,2289,7483,11809,14761,16089,21421,50113,54743,70945	2,3,4,5,6,7,8,9,10,11	1:224929835-224952669|1:225023865-225038693
3:8935870-8941804	-	9	RAD18	3	185100338	0,3683,5596	7,6,5	3:8913720-8935870|3:8941804-8947219
3:56660730-56673725	-	2.5	TASOR	10	104,104,106,32,125,162,92,73,93,146	0,183,1654,2810,5529,7666,8969,9342,10869,12849	11,10,9,8,7,6,5,4,3,2	3:56649057-56660730|3:56673725-56682675
3:146102754-146124229	-	3	PLOD2	6	98,64,113,164,137,92	0,1524,3777,7530,18357,21383	7,6,5,4,3,2	3:146091901-146102754|3:146124229-146160880
3:146121111-146124229	-	11	PLOD2	2	137,92	0,3026	3,2	3:146110448-146121111|3:146124229-146160880
3:149846010-149921227	+	23	RNF13	7	130,81,126,88,91,106,94	0,6505,26018,49462,56061,65967,75123	2,3,4,5,6,7,8	3:149813353-149846010|3:149921227-149960055
3:179413411-179426242	-	4	GNB4	7	202,67,163,64,107,39,99	0,303,1473,3081,5987,7477,12732	8,7,6,5,4,3,2	3:179405406-179413411|3:179426242-179451345
3:193617177-193631665	+	3	OPA1	5	108,54,68,111,54	0,606,1691,8914,14434	4,5,6,7,8	3:193615770-193617177|3:193631665-193635417
3:197282678-197282845	-	2.5	DLG1	1	167	0	4	3:197194589-197282678|3:197282845-197296345
2:32478634-32493667	+	3	BIRC6	10	1.84156e+29	0,827,2685,3794,7008,9012,9953,11406,12790,14905	36,37,38,39,40,41,42,43,44,45	2:32477583-32478634|2:32493667-32499546
2:37316236-37317179	-	3	PRKD3	1	943	0	2	2:37293271-37316236|2:37317179-37317786
2:61522610-61533903	-	2.5	XPO1	3	73102132	0,3809,11161	4,3,2	2:61502310-61522610|2:61533903-61537561
2:159729008-159752571	+	5	MARCHF7	4	1671931099170	0,14052,18796,23393	2,3,4,5	2:159712606-159729008|2:159752571-159759225
2:214745066-214781509	-	2.5	BARD1	6	93,133,109,173,81,950	0,655,7380,22415,24165,35493	9,8,7,6,5,4	2:214730508-214745066|2:214781509-214792296
2:214767481-214781509	-	14.5	BARD1	3	173,81,950	0,1750,13078	6,5,4	2:214752555-214767481|2:214781509-214792296
5:37243012-37247745	-	3	CPLANE1	5	107233120136128	0,1362,2466,2697,4605	6,5,4,3,2	5:37239869-37243012|5:37247745-37249244
5:123545416-123557564	+	7.5	CSNK1G3	3	425,41,70	0,7690,12078	2,3,4	5:123512570-123545416|5:123557564-123573392
5:137985256-137988315	-	8.5	FAM13B	3	133,156,42	0,2204,3017	10,9,8	5:137962469-137985256|5:137988315-138006989
5:145817893-145826200	-	3	PRELID2	4	161,74,58,203	0,2051,5183,8104	5,4,3,2	5:145796547-145817893|5:145826200-145835176
5:168488601-168494650	+	7	RARS1	4	135189109101	0,4057,5292,5948	2,3,4,5	5:168486543-168488601|5:168494650-168495314
4:38089931-38103157	+	3	TBC1D1	3	186162159	0,5997,13067	13,14,15	4:38054338-38089931|4:38103157-38115709
4:55411613-55417985	+	3	TMEM165	3	226176183	0,5458,6189	2,3,4	4:55396396-55411613|4:55417985-55424537
4:73085248-73092300	-	3	ANKRD17	2	1981634	0,5418	30,29	4:73078890-73085248|4:73092300-73094078
4:73090666-73092300	-	4.5	ANKRD17	1	1634	0	29	4:73085446-73090666|4:73092300-73094078
4:105233896-105237351	+	6	TET2	1	3455	0	3	4:105190486-105233896|4:105237351-105241338
4:109491326-109494856	+	3.5	SEC24B	2	81242	0,3288	6,7	4:109481781-109491326|4:109494856-109506330
4:128992166-129003876	-	7	SCLT1	4	71,66,123,136	0,5707,7505,11574	9,8,7,6	4:128970468-128992166|4:129003876-129039040
4:152411302-152412529	-	4.5	FBXW7	2	570,50	0,1177	4,3	4:152350124-152411302|4:152412529-152534940
7:24620051-24668660	+	13.5	MPP6	9	169,119,153,153,228,132,100,69,162	0,3614,21664,29560,30433,43538,45536,45969,48447	2,3,4,5,6,7,8,9,10	7:24573593-24620051|7:24668660-24679130
7:24623665-24668660	+	12	MPP6	8	119,153,153,228,132,100,69,162	0,18050,25946,26819,39924,41922,42355,44833	2,3,4,5,6,7,8,9	7:24573593-24623665|7:24668660-24679130
7:39997493-40002031	+	4	CDK13	3	171140171	0,1867,4367	3,4,5	7:39988258-39997493|7:40002031-40045835
7:77274481-77280653	+	4	CCDC146	4	171,89,165,225	0,4270,4455,5947	11,12,13,14	7:77273789-77274481|7:77280653-77282556
7:92294888-92327900	+	3.5	ANKIB1	4	278298183118	0,12470,24441,32894	2,3,4,5	7:92246519-92294888|7:92327900-92343023
7:92517275-92518255	-	3.5	PEX1	2	767115	0,865	5,4	7:92513967-92517275|7:92518255-92518994
7:98981768-99033039	+	3	TRRAP	19	192,196,266,101,202,165,91,200,262,226,218,185,204,195,2885,163,116,121,146	0,1495,2324,3175,6996,8686,10368,11769,12818,22421,23362,26608,29283,29572,30302,48826,49116,49576,51125	8,9,10,11,12,13,14,15,16,17,18,19,20,21,22,23,24,25,26	7:98978904-98981768|7:99033039-99035416
7:105062163-105081797	+	3.5	KMT2E	10	115,230,81,59,173,39,231,131,118,110	0,1187,4563,11455,12479,13879,14799,15139,16682,19524	3,4,5,6,7,8,9,10,11,12	7:105041023-105062163|7:105081797-105090008
7:124892265-124915646	-	3	POT1	4	115,48,114,73	0,4899,5995,23308	6,5,4,3	7:124871041-124892265|7:124915646-124928814
7:127373341-127377329	-	3	ZNF800	2	1693144	0,3844	5,4	7:127371814-127373341|7:127377329-127386059
7:131375423-131399433	+	3.5	MKLN1	5	70,143,89,110,193	0,11696,13460,21843,23817	3,4,5,6,7	7:131142941-131375423|7:131399433-131411305
7:139715931-139717015	-	4.5	HIPK2	1	1084	0	2	7:139631725-139715931|7:139717015-139777604
7:155672866-155680908	+	3.5	RBM33	3	49,77,319	0,5741,7723	3,4,5	7:155665253-155672866|7:155680908-155700772
7:158879683-158918869	+	7.5	WDR60	11	306,56,55,69,78,220,103,130,112,89,130	0,4880,7337,11581,22055,22692,26305,31866,33301,34549,39056	5,6,7,8,9,10,11,12,13,14,15	7:158876691-158879683|7:158918869-158922376
6:47283937-47286595	-	3	TNFRSF21	2	495652	0,2006	3,2	6:47253521-47283937|6:47286595-47309415
6:57193841-57210445	-	3	RAB23	5	93,83,157,86,220	0,928,2608,13786,16384	6,5,4,3,2	6:57190600-57193841|6:57210445-57221725
6:82214226-82214829	-	3	IBTK	1	603	0	12	6:82212793-82214226|6:82214829-82216075
6:84185186-84186623	-	6	CEP162	2	262292	0,1145	13,12	6:84175347-84185186|6:84186623-84193608
6:149512154-149526776	-	3	PPIL4	5	148,97,112,67,125	0,5199,8905,12988,14497	12,11,10,9,8	6:149505704-149512154|6:149526776-149533457
6:154808069-154824378	+	4.5	SCAF8	8	1.32113e+23	0,616,1945,7646,10409,12107,14206,16164	10,11,12,13,14,15,16,17	6:154805486-154808069|6:154824378-154827171
9:8517847-8528779	-	3	PTPRD	7	582,270,12,111,18,9,189	0,3429,5665,7077,8779,9497,10743	18,17,16,15,14,13,12	9:8507434-8517847|9:8528779-8633316
9:17226202-17236588	+	6	CNTLN	3	85135180	0,9455,10206	3,4,5	9:17143376-17226202|9:17236588-17273732
9:17330631-17342444	+	3	CNTLN	4	177126122120	0,1973,10195,11693	9,10,11,12	9:17309252-17330631|9:17342444-17366616
9:85618982-85633374	-	3.5	AGTPBP1	4	149,87,84,713	0,232,2219,13679	17,16,15,14	9:85596449-85618982|9:85633374-85642826
9:85669484-85712566	-	3	AGTPBP1	7	94,132,147,64,68,125,65	0,3065,7951,8850,11783,23204,43017	8,7,6,5,4,3,2	9:85660973-85669484|9:85712566-85741774
9:95897848-95928864	+	3	ERCC6L2	9	123,194,162,208,141,114,120,72,146	0,9229,17819,18378,23326,24456,25411,30230,30870	2,3,4,5,6,7,8,9,10	9:95871269-95897848|9:95928864-95941453
9:112250928-112297916	-	2.5	PTBP3	6	175,111,165,147,170,76	0,1749,11506,17120,24915,46912	7,6,5,4,3,2	9:112234897-112250928|9:112297916-112332783
9:125657650-125672643	-	3	MAPKAP1	3	149,90,328	0,12167,14665	4,3,2	9:125585727-125657650|9:125672643-125706970
9:135881632-135883078	-	3	CAMSAP1	2	162263	0,1183	3,2	9:135866536-135881632|9:135883078-135906999
8:41598291-41599304	+	3	GPAT4	1	1013	0	2	8:41578278-41598291|8:41599304-41609415
8:47897160-47930012	-	3	PRKDC	13	134,100,95,227,108,153,164,91,107,160,120,87,160	0,1309,3212,5408,7708,15249,16740,18167,21116,30033,30610,31931,32692	30,29,28,27,26,25,24,23,22,21,20,19,18	8:47893387-47897160|8:47930012-47930671
8:51860844-51861246	-	21	PCMTD1	1	402	0	3	8:51845763-51860844|8:51861246-51870247
8:94399413-94411315	-	4.5	RAD54B	5	208226163282195	0,824,4663,8025,11707	8,7,6,5,4	8:94393882-94399413|8:94411315-94458267
8:99134631-99170163	+	3	VPS13B	8	96,123,138,88,192,170,195,125	0,383,964,2033,8342,13209,21917,35407	9,10,11,12,13,14,15,16	8:99121445-99134631|8:99170163-99192875
8:99502835-99511512	+	4	VPS13B	4	115,67,142,409	0,4301,4934,8268	27,28,29,30	8:99501858-99502835|8:99511512-99520898
8:123077110-123144855	+	3	TBC1D31	19	147,116,179,152,160,201,177,80,147,134,134,180,233,153,136,93,141,195,139	0,5591,7051,16480,20171,23696,28177,32206,32363,42944,48945,49397,51170,51955,53087,57003,63650,65151,67606	2,3,4,5,6,7,8,9,10,11,12,13,14,15,16,17,18,19,20	8:123072846-123077110|8:123144855-123150035
8:140846259-140890769	-	6	PTK2	5	63,80,88,167,227	0,339,18052,33211,44283	7,6,5,4,3	8:140830526-140846259|8:140890769-140925660
X:53645310-53654131	-	3.5	HUWE1	4	153,207,99,69	0,2057,2901,8752	6,5,4,3	X:53634298-53645310|X:53654131-53680048
X:124076331-124083549	+	4.5	STAG2	4	140102149129	0,1625,5048,7089	26,27,28,29	X:124071323-124076331|X:124083549-124086546
11:72867864-72889945	-	4.5	FCHSD2	3	162105117	0,19605,21964	12,11,10	11:72849889-72867864|11:72889945-72902542
11:74789625-74817714	+	3	RNF169	3	74147119	0,20558,27970	2,3,4	11:74749382-74789625|11:74817714-74834675
10:5785141-5800705	-	6	GDI2	5	132199135100108	0,710,9743,11621,15456	6,5,4,3,2	10:5773941-5785141|10:5800705-5813213
10:32028427-32037607	-	2	KIF5B	9	144,207,69,194,149,146,105,125,88	0,2645,4278,5417,6262,7094,7462,8826,9092	15,14,13,12,11,10,9,8,7	10:32023036-32028427|10:32037607-32038162
10:59832524-59852702	-	6	CCDC6	2	129150	0,20028	3,2	10:59814755-59832524|10:59852702-59906121
10:68459103-68470163	-	3	DNA2	4	132146184183	0,6563,9019,10877	5,4,3,2	10:68450247-68459103|10:68470163-68471790
13:21045684-21046230	-	4.5	LATS2	1	546	0	2	13:20991404-21045684|13:21046230-21061345
13:32517856-32527532	-	5	N4BP2L2	4	147,77,89,75	0,3516,4325,9601	6,5,4,3	13:32444126-32517856|13:32527532-32538617
13:95970111-95999307	-	3	UGGT2	7	151,92,61,100,101,73,97	0,2468,13692,16221,19861,25951,29099	12,11,10,9,8,7,6	13:95949454-95970111|13:95999307-96013306
12:1141619-1190052	+	4.5	ERC1	5	168138141141194	0,38920,40305,41661,48239	7,8,9,10,11	12:1116033-1141619|12:1190052-1236768
12:70310894-70337513	+	3	CNOT2	7	123,67,148,183,80,126,125	0,8403,18528,19392,21872,24543,26494	3,4,5,6,7,8,9	12:70278274-70310894|12:70337513-70338442
12:112175735-112179397	-	3	HECTD4	4	124107152224	0,860,3195,3438	66,65,64,63	12:112172861-112175735|12:112179397-112183058
12:124483595-124495368	-	3	NCOR2	3	178128222	0,2845,11551	4,3,2	12:124473131-124483595|12:124495368-124535564
12:128814774-128815070	-	3	SLC15A4	1	296	0	2	12:128810111-128814774|12:128815070-128823397
15:56383951-56412436	+	3	TEX9	7	80,49,83,176,83,174,135	0,4520,5366,7291,10213,10709,28350	4,5,6,7,8,9,10	15:56373504-56383951|15:56412436-56427604
15:68209636-68218650	-	3	CLN6	5	123,56,189,99,115	0,1626,2038,4653,8899	6,5,4,3,2	15:68208410-68209636|15:68218650-68229501
14:60114699-60125823	+	3	PCNX4	8	1.80488e+24	0,274,1019,1241,3629,6496,9518,10937	2,3,4,5,6,7,8,9	14:60092419-60114699|14:60125823-60133969
14:96833466-96860735	+	22.5	VRK1	10	165,56,70,88,109,93,133,121,59,179	0,4295,12628,13790,19364,19607,21757,22663,23061,27090	2,3,4,5,6,7,8,9,10,11	14:96797447-96833466|14:96860735-96876029
14:99458278-99465813	-	18	SETD3	5	257,73,149,93,111	0,834,2913,5207,7424	6,5,4,3,2	14:99413934-99458278|14:99465813-99480727
17:20204332-20205912	+	24	SPECC1	1	1580	0	4	17:20110562-20204332|17:20205912-20227412
17:43067607-43074521	-	3	BRCA1	3	88311191	0,3320,6723	16,15,14	17:43063951-43067607|17:43074521-43076487
17:47335195-47429961	+	4	EFCAB13	20	161,112,131,83,144,144,72,495,138,72,144,75,144,72,144,72,45,144,72,144	0,6725,8966,9820,12612,26182,35241,39276,42570,43986,56241,58829,60638,66936,68682,69366,74451,77577,79652,94622	5,6,7,8,9,10,11,12,13,14,15,16,17,18,19,20,21,22,23,24	17:47328383-47335195|17:47429961-47440430
17:67945408-67948306	+	3	BPTF	3	917,83,226	0,2317,2672	21,22,23	17:67944372-67945408|17:67948306-67959540
16:67036638-67082339	+	3	CBFB	3	117117127	0,30043,45574	3,4,5	16:67029813-67036638|16:67082339-67098709
16:67610823-67612121	+	3	CTCF	2	790171	0,1127	4,5	16:67572599-67610823|16:67612121-67616744
16:68121986-68126610	+	4	NFATC3	2	1135163	0,4461	2,3	16:68085784-68121986|16:68126610-68157868
16:72889730-72950965	-	3	ZFHX3	2	232497	0,60738	4,3	16:72829859-72889730|16:72950965-72957426
19:34215123-34219877	+	4.5	LSM14A	4	177,66,183,172	0,472,4267,4582	4,5,6,7	19:34196763-34215123|19:34219877-34221506
18:8718423-8720496	+	6	MTCL1	2	225159	0,1914	2,3	18:8706713-8718423|18:8720496-8777832
18:9195550-9211784	+	3	ANKRD12	4	148,69,147,201	0,8925,13106,16033	3,4,5,6	18:9182519-9195550|18:9211784-9216757
18:9588088-9595102	-	3	PPP4R1	4	147,143,107,85	0,622,5679,6929	6,5,4,3	18:9584828-9588088|18:9595102-9614225
18:12999420-13059312	+	3	CEP192	20	168,126,176,53,121,149,136,125,340,144,65,210,127,131,823,127,172,919,149,231	0,2036,9035,13552,15907,17767,19059,19661,30242,31044,37816,38949,41409,42783,49438,50344,53498,56359,58164,59661	2,3,4,5,6,7,8,9,10,11,12,13,14,15,16,17,18,19,20,21	18:12991437-12999420|18:13059312-13067830
18:21045291-21049880	-	3	ROCK1	3	176138101	0,3800,4488	5,4,3	18:21044186-21045291|18:21049880-21070531
