# Supplementary material for: circRARS synergises with IGF2BP3 to regulate RNA methylation recognition to promote tumour progression in renal cell carcinoma
Source: Clin Transl Med. 2023 Dec 11;13(12):e1512. doi: 10.1002/ctm2.1512 (PMC10711645; doi:10.1002/ctm2.1512)
Supplement: Supplementary file 14 — Supporting Information [file CTM2-13-e1512-s002.xlsx]

## Sheet: RIPSEQ7_summits_table
Table S13. RIP-sequecing summits targeting IGF2BP3 of 786-O cells
Chromosome	PeakStart	PeakEnd	PeakName	#NAME?	Distance	GeneStart	GeneEnd	ClosestTSS_ID	ClosestTSS_Symbol	ClosestTSS_Strand	Count_Overlaped_Genes	Downstream_FW_Gene	Downstream_FW_Symbol	Downstream_FW_Distance	Downstream_REV_Gene	Downstream_REV_Symbol	Downstream_REV_Distance	Overlap_Gene	Overlap_Symbol	Overlap_Begin	Overlap_Center	Overlap_End	ClosestTSS_GO	Downstream_FW_GO	Downstream_REV_GO	Overlap_GO
6	41097777	41097778	RIPSEQ7_peak_2978	7.02519	-3256	41101034	41140835	ENSG00000161912	ADCY10P1	+	1	ENSG00000161912	ADCY10P1	3256	ENSG00000124596	OARD1	25186	ENSG00000001167	NFYA	UTR3	UTR3	UTR3	.	.	GO:0001883::purine nucleoside binding;GO:0005515::protein binding;GO:0016787::hydrolase activity;GO:0019213::deacetylase activity;GO:0042278::purine nucleoside metabolic process	GO:0000978::RNA polymerase II core promoter proximal region sequence-specific DNA binding;GO:0000980::RNA polymerase II distal enhancer sequence-specific DNA binding;GO:0000981::sequence-specific DNA binding RNA polymerase II transcription factor activity;GO:0003677::DNA binding;GO:0003700::sequence-specific DNA binding transcription factor activity;GO:0005515::protein binding;GO:0005634::nucleus…
17	38920317	38920318	RIPSEQ7_peak_1478e	29.5939	1451	38918801	38921769	ENSG00000265784	AC006441.3	-	2	ENSG00000263874	LINC00672	4850	ENSG00000263466	AC006441.1	15717	ENSG00000002834	LASP1	UTR3	UTR3	UTR3	.	GO:0016020::membrane;GO:0016021::integral component of membrane	.	GO:0003779::actin binding;GO:0005070::SH3/SH2 adaptor activity;GO:0005515::protein binding;GO:0005737::cytoplasm;GO:0005856::cytoskeleton;GO:0005925::focal adhesion;GO:0005938::cell cortex;GO:0006811::ion transport;GO:0009967::positive regulation of signal transduction;GO:0015075::ion transmembrane transporter activity;GO:0030864::cortical actin cytoskeleton;GO:0034220::ion transmembrane transpor…
17	38919659	38919660	RIPSEQ7_peak_1478c	13.6859	2109	38918801	38921769	ENSG00000265784	AC006441.3	-	2	ENSG00000263874	LINC00672	5508	ENSG00000263466	AC006441.1	15059	ENSG00000002834	LASP1	UTR3	UTR3	UTR3	.	GO:0016020::membrane;GO:0016021::integral component of membrane	.	GO:0003779::actin binding;GO:0005070::SH3/SH2 adaptor activity;GO:0005515::protein binding;GO:0005737::cytoplasm;GO:0005856::cytoskeleton;GO:0005925::focal adhesion;GO:0005938::cell cortex;GO:0006811::ion transport;GO:0009967::positive regulation of signal transduction;GO:0015075::ion transmembrane transporter activity;GO:0030864::cortical actin cytoskeleton;GO:0034220::ion transmembrane transpor…
17	38870173	38870174	RIPSEQ7_peak_1477	9.08554	314	38869859	38921770	ENSG00000002834	LASP1	+	1	ENSG00000277057	MIR6779	44805	ENSG00000125691	RPL23	16409	ENSG00000002834	LASP1	UTR5	UTR5	UTR5	GO:0003779::actin binding;GO:0005070::SH3/SH2 adaptor activity;GO:0005515::protein binding;GO:0005737::cytoplasm;GO:0005856::cytoskeleton;GO:0005925::focal adhesion;GO:0005938::cell cortex;GO:0006811::ion transport;GO:0009967::positive regulation of signal transduction;GO:0015075::ion transmembrane transporter activity;GO:0030864::cortical actin cytoskeleton;GO:0034220::ion transmembrane transpor…	.	GO:0000122::negative regulation of transcription from RNA polymerase II promoter;GO:0000184::nuclear-transcribed mRNA catabolic process, nonsense-mediated decay;GO:0001223::transcription coactivator binding;GO:0003723::RNA binding;GO:0003735::structural constituent of ribosome;GO:0005515::protein binding;GO:0005654::nucleoplasm;GO:0005730::nucleolus;GO:0005737::cytoplasm;GO:0005829::cytosol;GO:00…	GO:0003779::actin binding;GO:0005070::SH3/SH2 adaptor activity;GO:0005515::protein binding;GO:0005737::cytoplasm;GO:0005856::cytoskeleton;GO:0005925::focal adhesion;GO:0005938::cell cortex;GO:0006811::ion transport;GO:0009967::positive regulation of signal transduction;GO:0015075::ion transmembrane transporter activity;GO:0030864::cortical actin cytoskeleton;GO:0034220::ion transmembrane transpor…
17	38921178	38921179	RIPSEQ7_peak_1478g	10.0346	590	38918801	38921769	ENSG00000265784	AC006441.3	-	2	ENSG00000263874	LINC00672	3989	ENSG00000263466	AC006441.1	16578	ENSG00000002834	LASP1	UTR3	UTR3	UTR3	.	GO:0016020::membrane;GO:0016021::integral component of membrane	.	GO:0003779::actin binding;GO:0005070::SH3/SH2 adaptor activity;GO:0005515::protein binding;GO:0005737::cytoplasm;GO:0005856::cytoskeleton;GO:0005925::focal adhesion;GO:0005938::cell cortex;GO:0006811::ion transport;GO:0009967::positive regulation of signal transduction;GO:0015075::ion transmembrane transporter activity;GO:0030864::cortical actin cytoskeleton;GO:0034220::ion transmembrane transpor…
17	38919458	38919459	RIPSEQ7_peak_1478b	23.1548	2310	38918801	38921769	ENSG00000265784	AC006441.3	-	2	ENSG00000263874	LINC00672	5709	ENSG00000263466	AC006441.1	14858	ENSG00000002834	LASP1	UTR3	UTR3	UTR3	.	GO:0016020::membrane;GO:0016021::integral component of membrane	.	GO:0003779::actin binding;GO:0005070::SH3/SH2 adaptor activity;GO:0005515::protein binding;GO:0005737::cytoplasm;GO:0005856::cytoskeleton;GO:0005925::focal adhesion;GO:0005938::cell cortex;GO:0006811::ion transport;GO:0009967::positive regulation of signal transduction;GO:0015075::ion transmembrane transporter activity;GO:0030864::cortical actin cytoskeleton;GO:0034220::ion transmembrane transpor…
17	38921484	38921485	RIPSEQ7_peak_1478h	35.878	284	38918801	38921769	ENSG00000265784	AC006441.3	-	2	ENSG00000263874	LINC00672	3683	ENSG00000263466	AC006441.1	16884	ENSG00000002834	LASP1	UTR3	UTR3	UTR3	.	GO:0016020::membrane;GO:0016021::integral component of membrane	.	GO:0003779::actin binding;GO:0005070::SH3/SH2 adaptor activity;GO:0005515::protein binding;GO:0005737::cytoplasm;GO:0005856::cytoskeleton;GO:0005925::focal adhesion;GO:0005938::cell cortex;GO:0006811::ion transport;GO:0009967::positive regulation of signal transduction;GO:0015075::ion transmembrane transporter activity;GO:0030864::cortical actin cytoskeleton;GO:0034220::ion transmembrane transpor…
17	38920880	38920881	RIPSEQ7_peak_1478f	17.2891	888	38918801	38921769	ENSG00000265784	AC006441.3	-	2	ENSG00000263874	LINC00672	4287	ENSG00000263466	AC006441.1	16280	ENSG00000002834	LASP1	UTR3	UTR3	UTR3	.	GO:0016020::membrane;GO:0016021::integral component of membrane	.	GO:0003779::actin binding;GO:0005070::SH3/SH2 adaptor activity;GO:0005515::protein binding;GO:0005737::cytoplasm;GO:0005856::cytoskeleton;GO:0005925::focal adhesion;GO:0005938::cell cortex;GO:0006811::ion transport;GO:0009967::positive regulation of signal transduction;GO:0015075::ion transmembrane transporter activity;GO:0030864::cortical actin cytoskeleton;GO:0034220::ion transmembrane transpor…
17	38918923	38918924	RIPSEQ7_peak_1478a	22.2025	2845	38918801	38921769	ENSG00000265784	AC006441.3	-	2	ENSG00000263874	LINC00672	6244	ENSG00000263466	AC006441.1	14323	ENSG00000002834	LASP1	UTR3	UTR3	UTR3	.	GO:0016020::membrane;GO:0016021::integral component of membrane	.	GO:0003779::actin binding;GO:0005070::SH3/SH2 adaptor activity;GO:0005515::protein binding;GO:0005737::cytoplasm;GO:0005856::cytoskeleton;GO:0005925::focal adhesion;GO:0005938::cell cortex;GO:0006811::ion transport;GO:0009967::positive regulation of signal transduction;GO:0015075::ion transmembrane transporter activity;GO:0030864::cortical actin cytoskeleton;GO:0034220::ion transmembrane transpor…
17	38920082	38920083	RIPSEQ7_peak_1478d	10.9101	1686	38918801	38921769	ENSG00000265784	AC006441.3	-	2	ENSG00000263874	LINC00672	5085	ENSG00000263466	AC006441.1	15482	ENSG00000002834	LASP1	UTR3	UTR3	UTR3	.	GO:0016020::membrane;GO:0016021::integral component of membrane	.	GO:0003779::actin binding;GO:0005070::SH3/SH2 adaptor activity;GO:0005515::protein binding;GO:0005737::cytoplasm;GO:0005856::cytoskeleton;GO:0005925::focal adhesion;GO:0005938::cell cortex;GO:0006811::ion transport;GO:0009967::positive regulation of signal transduction;GO:0015075::ion transmembrane transporter activity;GO:0030864::cortical actin cytoskeleton;GO:0034220::ion transmembrane transpor…
2	201164702	201164703	RIPSEQ7_peak_2137	3.28803	-2022	201162484	201162680	ENSG00000235579	AC007283.2	-	1	ENSG00000234431	AC007283.1	2262	ENSG00000235579	AC007283.2	2022	ENSG00000003402	CFLAR	UTR3	UTR3	UTR3	.	.	.	GO:0001666::response to hypoxia;GO:0002020::protease binding;GO:0004197::cysteine-type endopeptidase activity;GO:0005123::death receptor binding;GO:0005515::protein binding;GO:0005737::cytoplasm;GO:0005829::cytosol;GO:0006508::proteolysis;GO:0006915::apoptotic process;GO:0007519::skeletal muscle tissue development;GO:0008047::enzyme activator activity;GO:0008234::cysteine-type peptidase activity;…
2	201166621	201166622	RIPSEQ7_peak_2138	6.73092	-343	201166965	201167546	ENSG00000234431	AC007283.1	+	1	ENSG00000234431	AC007283.1	343	ENSG00000235579	AC007283.2	3941	ENSG00000003402	CFLAR	UTR3	UTR3	UTR3	.	.	.	GO:0001666::response to hypoxia;GO:0002020::protease binding;GO:0004197::cysteine-type endopeptidase activity;GO:0005123::death receptor binding;GO:0005515::protein binding;GO:0005737::cytoplasm;GO:0005829::cytosol;GO:0006508::proteolysis;GO:0006915::apoptotic process;GO:0007519::skeletal muscle tissue development;GO:0008047::enzyme activator activity;GO:0008234::cysteine-type peptidase activity;…
17	28396741	28396742	RIPSEQ7_peak_1428	1.45893	-8498	28405240	28406796	ENSG00000265254	AC015917.2	+	2	ENSG00000265254	AC015917.2	8498	ENSG00000279532	AC002094.5	22440	ENSG00000004139	SARM1	UTR3	UTR3	UTR3	.	.	.	GO:0002376::immune system process;GO:0005515::protein binding;GO:0005737::cytoplasm;GO:0005739::mitochondrion;GO:0005829::cytosol;GO:0005874::microtubule;GO:0007165::signal transduction;GO:0007399::nervous system development;GO:0009749::response to glucose;GO:0009967::positive regulation of signal transduction;GO:0015630::microtubule cytoskeleton;GO:0030054::cell junction;GO:0030154::cell differe…
16	3731847	3731848	RIPSEQ7_peak_1140	11.8997	44849	3686998	3687380	ENSG00000276754	AC006111.3	+	1	ENSG00000262516	AC007151.1	108680	ENSG00000126602	TRAP1	53543	ENSG00000005339	CREBBP	Exon29	Exon29	Exon29	.	.	GO:0000166::nucleotide binding;GO:0003723::RNA binding;GO:0005164::tumor necrosis factor receptor binding;GO:0005515::protein binding;GO:0005524::ATP binding;GO:0005654::nucleoplasm;GO:0005739::mitochondrion;GO:0005743::mitochondrial inner membrane;GO:0005758::mitochondrial intermembrane space;GO:0005759::mitochondrial matrix;GO:0006457::protein folding;GO:0009386::translational attenuation;GO:00…	GO:0000122::negative regulation of transcription from RNA polymerase II promoter;GO:0000123::histone acetyltransferase complex;GO:0000790::nuclear chromatin;GO:0000987::core promoter proximal region sequence-specific DNA binding;GO:0001078::RNA polymerase II core promoter proximal region sequence-specific DNA binding transcription factor activity involved in negative regulation of transcription;G…
16	3850403	3850404	RIPSEQ7_peak_1144a	3.78306	9875	3840528	3841010	ENSG00000262516	AC007151.1	+	1	ENSG00000263159	AC005736.2	181608	ENSG00000126602	TRAP1	172099	ENSG00000005339	CREBBP	Exon2	Exon2	Exon2	.	.	GO:0000166::nucleotide binding;GO:0003723::RNA binding;GO:0005164::tumor necrosis factor receptor binding;GO:0005515::protein binding;GO:0005524::ATP binding;GO:0005654::nucleoplasm;GO:0005739::mitochondrion;GO:0005743::mitochondrial inner membrane;GO:0005758::mitochondrial intermembrane space;GO:0005759::mitochondrial matrix;GO:0006457::protein folding;GO:0009386::translational attenuation;GO:00…	GO:0000122::negative regulation of transcription from RNA polymerase II promoter;GO:0000123::histone acetyltransferase complex;GO:0000790::nuclear chromatin;GO:0000987::core promoter proximal region sequence-specific DNA binding;GO:0001078::RNA polymerase II core promoter proximal region sequence-specific DNA binding transcription factor activity involved in negative regulation of transcription;G…
16	3729358	3729359	RIPSEQ7_peak_1138a	17.0242	42360	3686998	3687380	ENSG00000276754	AC006111.3	+	1	ENSG00000262516	AC007151.1	111169	ENSG00000126602	TRAP1	51054	ENSG00000005339	CREBBP	LastExon	LastExon	LastExon	.	.	GO:0000166::nucleotide binding;GO:0003723::RNA binding;GO:0005164::tumor necrosis factor receptor binding;GO:0005515::protein binding;GO:0005524::ATP binding;GO:0005654::nucleoplasm;GO:0005739::mitochondrion;GO:0005743::mitochondrial inner membrane;GO:0005758::mitochondrial intermembrane space;GO:0005759::mitochondrial matrix;GO:0006457::protein folding;GO:0009386::translational attenuation;GO:00…	GO:0000122::negative regulation of transcription from RNA polymerase II promoter;GO:0000123::histone acetyltransferase complex;GO:0000790::nuclear chromatin;GO:0000987::core promoter proximal region sequence-specific DNA binding;GO:0001078::RNA polymerase II core promoter proximal region sequence-specific DNA binding transcription factor activity involved in negative regulation of transcription;G…
16	3782839	3782840	RIPSEQ7_peak_1142	13.2152	-57688	3840528	3841010	ENSG00000262516	AC007151.1	+	1	ENSG00000262516	AC007151.1	57688	ENSG00000126602	TRAP1	104535	ENSG00000005339	CREBBP	Exon6	Exon6	Exon6	.	.	GO:0000166::nucleotide binding;GO:0003723::RNA binding;GO:0005164::tumor necrosis factor receptor binding;GO:0005515::protein binding;GO:0005524::ATP binding;GO:0005654::nucleoplasm;GO:0005739::mitochondrion;GO:0005743::mitochondrial inner membrane;GO:0005758::mitochondrial intermembrane space;GO:0005759::mitochondrial matrix;GO:0006457::protein folding;GO:0009386::translational attenuation;GO:00…	GO:0000122::negative regulation of transcription from RNA polymerase II promoter;GO:0000123::histone acetyltransferase complex;GO:0000790::nuclear chromatin;GO:0000987::core promoter proximal region sequence-specific DNA binding;GO:0001078::RNA polymerase II core promoter proximal region sequence-specific DNA binding transcription factor activity involved in negative regulation of transcription;G…
16	3770828	3770829	RIPSEQ7_peak_1141	13.1735	-69699	3840528	3841010	ENSG00000262516	AC007151.1	+	1	ENSG00000262516	AC007151.1	69699	ENSG00000126602	TRAP1	92524	ENSG00000005339	CREBBP	Exon14	Exon14	Exon14	.	.	GO:0000166::nucleotide binding;GO:0003723::RNA binding;GO:0005164::tumor necrosis factor receptor binding;GO:0005515::protein binding;GO:0005524::ATP binding;GO:0005654::nucleoplasm;GO:0005739::mitochondrion;GO:0005743::mitochondrial inner membrane;GO:0005758::mitochondrial intermembrane space;GO:0005759::mitochondrial matrix;GO:0006457::protein folding;GO:0009386::translational attenuation;GO:00…	GO:0000122::negative regulation of transcription from RNA polymerase II promoter;GO:0000123::histone acetyltransferase complex;GO:0000790::nuclear chromatin;GO:0000987::core promoter proximal region sequence-specific DNA binding;GO:0001078::RNA polymerase II core promoter proximal region sequence-specific DNA binding transcription factor activity involved in negative regulation of transcription;G…
16	3728540	3728541	RIPSEQ7_peak_1137b	8.89146	41542	3686998	3687380	ENSG00000276754	AC006111.3	+	1	ENSG00000262516	AC007151.1	111987	ENSG00000126602	TRAP1	50236	ENSG00000005339	CREBBP	LastExon	LastExon	LastExon	.	.	GO:0000166::nucleotide binding;GO:0003723::RNA binding;GO:0005164::tumor necrosis factor receptor binding;GO:0005515::protein binding;GO:0005524::ATP binding;GO:0005654::nucleoplasm;GO:0005739::mitochondrion;GO:0005743::mitochondrial inner membrane;GO:0005758::mitochondrial intermembrane space;GO:0005759::mitochondrial matrix;GO:0006457::protein folding;GO:0009386::translational attenuation;GO:00…	GO:0000122::negative regulation of transcription from RNA polymerase II promoter;GO:0000123::histone acetyltransferase complex;GO:0000790::nuclear chromatin;GO:0000987::core promoter proximal region sequence-specific DNA binding;GO:0001078::RNA polymerase II core promoter proximal region sequence-specific DNA binding transcription factor activity involved in negative regulation of transcription;G…
16	3727933	3727934	RIPSEQ7_peak_1137a	19.3377	40935	3686998	3687380	ENSG00000276754	AC006111.3	+	1	ENSG00000262516	AC007151.1	112594	ENSG00000126602	TRAP1	49629	ENSG00000005339	CREBBP	LastExon	LastExon	LastExon	.	.	GO:0000166::nucleotide binding;GO:0003723::RNA binding;GO:0005164::tumor necrosis factor receptor binding;GO:0005515::protein binding;GO:0005524::ATP binding;GO:0005654::nucleoplasm;GO:0005739::mitochondrion;GO:0005743::mitochondrial inner membrane;GO:0005758::mitochondrial intermembrane space;GO:0005759::mitochondrial matrix;GO:0006457::protein folding;GO:0009386::translational attenuation;GO:00…	GO:0000122::negative regulation of transcription from RNA polymerase II promoter;GO:0000123::histone acetyltransferase complex;GO:0000790::nuclear chromatin;GO:0000987::core promoter proximal region sequence-specific DNA binding;GO:0001078::RNA polymerase II core promoter proximal region sequence-specific DNA binding transcription factor activity involved in negative regulation of transcription;G…
16	3793513	3793514	RIPSEQ7_peak_1143	6.92909	-47014	3840528	3841010	ENSG00000262516	AC007151.1	+	1	ENSG00000262516	AC007151.1	47014	ENSG00000126602	TRAP1	115209	ENSG00000005339	CREBBP	Exon4	Exon4	Exon4	.	.	GO:0000166::nucleotide binding;GO:0003723::RNA binding;GO:0005164::tumor necrosis factor receptor binding;GO:0005515::protein binding;GO:0005524::ATP binding;GO:0005654::nucleoplasm;GO:0005739::mitochondrion;GO:0005743::mitochondrial inner membrane;GO:0005758::mitochondrial intermembrane space;GO:0005759::mitochondrial matrix;GO:0006457::protein folding;GO:0009386::translational attenuation;GO:00…	GO:0000122::negative regulation of transcription from RNA polymerase II promoter;GO:0000123::histone acetyltransferase complex;GO:0000790::nuclear chromatin;GO:0000987::core promoter proximal region sequence-specific DNA binding;GO:0001078::RNA polymerase II core promoter proximal region sequence-specific DNA binding transcription factor activity involved in negative regulation of transcription;G…
16	3729656	3729657	RIPSEQ7_peak_1138b	4.05539	42658	3686998	3687380	ENSG00000276754	AC006111.3	+	1	ENSG00000262516	AC007151.1	110871	ENSG00000126602	TRAP1	51352	ENSG00000005339	CREBBP	LastExon	LastExon	LastExon	.	.	GO:0000166::nucleotide binding;GO:0003723::RNA binding;GO:0005164::tumor necrosis factor receptor binding;GO:0005515::protein binding;GO:0005524::ATP binding;GO:0005654::nucleoplasm;GO:0005739::mitochondrion;GO:0005743::mitochondrial inner membrane;GO:0005758::mitochondrial intermembrane space;GO:0005759::mitochondrial matrix;GO:0006457::protein folding;GO:0009386::translational attenuation;GO:00…	GO:0000122::negative regulation of transcription from RNA polymerase II promoter;GO:0000123::histone acetyltransferase complex;GO:0000790::nuclear chromatin;GO:0000987::core promoter proximal region sequence-specific DNA binding;GO:0001078::RNA polymerase II core promoter proximal region sequence-specific DNA binding transcription factor activity involved in negative regulation of transcription;G…
16	3850758	3850759	RIPSEQ7_peak_1144b	4.68725	10230	3840528	3841010	ENSG00000262516	AC007151.1	+	1	ENSG00000263159	AC005736.2	181253	ENSG00000126602	TRAP1	172454	ENSG00000005339	CREBBP	Exon2	Exon2	Exon2	.	.	GO:0000166::nucleotide binding;GO:0003723::RNA binding;GO:0005164::tumor necrosis factor receptor binding;GO:0005515::protein binding;GO:0005524::ATP binding;GO:0005654::nucleoplasm;GO:0005739::mitochondrion;GO:0005743::mitochondrial inner membrane;GO:0005758::mitochondrial intermembrane space;GO:0005759::mitochondrial matrix;GO:0006457::protein folding;GO:0009386::translational attenuation;GO:00…	GO:0000122::negative regulation of transcription from RNA polymerase II promoter;GO:0000123::histone acetyltransferase complex;GO:0000790::nuclear chromatin;GO:0000987::core promoter proximal region sequence-specific DNA binding;GO:0001078::RNA polymerase II core promoter proximal region sequence-specific DNA binding transcription factor activity involved in negative regulation of transcription;G…
16	3731375	3731376	RIPSEQ7_peak_1139	2.05914	44377	3686998	3687380	ENSG00000276754	AC006111.3	+	1	ENSG00000262516	AC007151.1	109152	ENSG00000126602	TRAP1	53071	ENSG00000005339	CREBBP	Exon30	Exon30	Exon30	.	.	GO:0000166::nucleotide binding;GO:0003723::RNA binding;GO:0005164::tumor necrosis factor receptor binding;GO:0005515::protein binding;GO:0005524::ATP binding;GO:0005654::nucleoplasm;GO:0005739::mitochondrion;GO:0005743::mitochondrial inner membrane;GO:0005758::mitochondrial intermembrane space;GO:0005759::mitochondrial matrix;GO:0006457::protein folding;GO:0009386::translational attenuation;GO:00…	GO:0000122::negative regulation of transcription from RNA polymerase II promoter;GO:0000123::histone acetyltransferase complex;GO:0000790::nuclear chromatin;GO:0000987::core promoter proximal region sequence-specific DNA binding;GO:0001078::RNA polymerase II core promoter proximal region sequence-specific DNA binding transcription factor activity involved in negative regulation of transcription;G…
7	105110538	105110539	RIPSEQ7_peak_3200a	2.11259	-5055	105102838	105105483	ENSG00000272918	AC005070.3	-	1	ENSG00000270764	AC005070.1	78651	ENSG00000272918	AC005070.3	5055	ENSG00000005483	KMT2E	Exon25	Exon25	Exon25	.	.	.	GO:0000785::chromatin;GO:0002446::neutrophil mediated immunity;GO:0005515::protein binding;GO:0005634::nucleus;GO:0005654::nucleoplasm;GO:0005694::chromosome;GO:0005737::cytoplasm;GO:0005815::microtubule organizing center;GO:0005856::cytoskeleton;GO:0005886::plasma membrane;GO:0006306::DNA methylation;GO:0006325::chromatin organization;GO:0007049::cell cycle;GO:0007050::cell cycle arrest;GO:00160…
7	105112097	105112098	RIPSEQ7_peak_3201a	62.7343	-6614	105102838	105105483	ENSG00000272918	AC005070.3	-	1	ENSG00000270764	AC005070.1	77092	ENSG00000272918	AC005070.3	6614	ENSG00000005483	KMT2E	LastExon	LastExon	LastExon	.	.	.	GO:0000785::chromatin;GO:0002446::neutrophil mediated immunity;GO:0005515::protein binding;GO:0005634::nucleus;GO:0005654::nucleoplasm;GO:0005694::chromosome;GO:0005737::cytoplasm;GO:0005815::microtubule organizing center;GO:0005856::cytoskeleton;GO:0005886::plasma membrane;GO:0006306::DNA methylation;GO:0006325::chromatin organization;GO:0007049::cell cycle;GO:0007050::cell cycle arrest;GO:00160…
7	105109034	105109035	RIPSEQ7_peak_3199	19.0399	-3551	105102838	105105483	ENSG00000272918	AC005070.3	-	1	ENSG00000270764	AC005070.1	80155	ENSG00000272918	AC005070.3	3551	ENSG00000005483	KMT2E	Exon23	Exon23	Exon23	.	.	.	GO:0000785::chromatin;GO:0002446::neutrophil mediated immunity;GO:0005515::protein binding;GO:0005634::nucleus;GO:0005654::nucleoplasm;GO:0005694::chromosome;GO:0005737::cytoplasm;GO:0005815::microtubule organizing center;GO:0005856::cytoskeleton;GO:0005886::plasma membrane;GO:0006306::DNA methylation;GO:0006325::chromatin organization;GO:0007049::cell cycle;GO:0007050::cell cycle arrest;GO:00160…
7	105014377	105014378	RIPSEQ7_peak_3197	9.34437	-56	105013425	105014321	ENSG00000239569	KMT2E-AS1	-	1	ENSG00000270764	AC005070.1	174812	ENSG00000239569	KMT2E-AS1	56	ENSG00000005483	KMT2E	UTR5	UTR5	UTR5	.	.	.	GO:0000785::chromatin;GO:0002446::neutrophil mediated immunity;GO:0005515::protein binding;GO:0005634::nucleus;GO:0005654::nucleoplasm;GO:0005694::chromosome;GO:0005737::cytoplasm;GO:0005815::microtubule organizing center;GO:0005856::cytoskeleton;GO:0005886::plasma membrane;GO:0006306::DNA methylation;GO:0006325::chromatin organization;GO:0007049::cell cycle;GO:0007050::cell cycle arrest;GO:00160…
7	105112324	105112325	RIPSEQ7_peak_3201b	56.8924	-6841	105102838	105105483	ENSG00000272918	AC005070.3	-	1	ENSG00000270764	AC005070.1	76865	ENSG00000272918	AC005070.3	6841	ENSG00000005483	KMT2E	LastExon	LastExon	LastExon	.	.	.	GO:0000785::chromatin;GO:0002446::neutrophil mediated immunity;GO:0005515::protein binding;GO:0005634::nucleus;GO:0005654::nucleoplasm;GO:0005694::chromosome;GO:0005737::cytoplasm;GO:0005815::microtubule organizing center;GO:0005856::cytoskeleton;GO:0005886::plasma membrane;GO:0006306::DNA methylation;GO:0006325::chromatin organization;GO:0007049::cell cycle;GO:0007050::cell cycle arrest;GO:00160…
7	105112741	105112742	RIPSEQ7_peak_3201c	46.736	-7258	105102838	105105483	ENSG00000272918	AC005070.3	-	1	ENSG00000270764	AC005070.1	76448	ENSG00000272918	AC005070.3	7258	ENSG00000005483	KMT2E	LastExon	LastExon	LastExon	.	.	.	GO:0000785::chromatin;GO:0002446::neutrophil mediated immunity;GO:0005515::protein binding;GO:0005634::nucleus;GO:0005654::nucleoplasm;GO:0005694::chromosome;GO:0005737::cytoplasm;GO:0005815::microtubule organizing center;GO:0005856::cytoskeleton;GO:0005886::plasma membrane;GO:0006306::DNA methylation;GO:0006325::chromatin organization;GO:0007049::cell cycle;GO:0007050::cell cycle arrest;GO:00160…
7	105110791	105110792	RIPSEQ7_peak_3200b	10.6155	-5308	105102838	105105483	ENSG00000272918	AC005070.3	-	1	ENSG00000270764	AC005070.1	78398	ENSG00000272918	AC005070.3	5308	ENSG00000005483	KMT2E	Exon26	Exon26	Exon26	.	.	.	GO:0000785::chromatin;GO:0002446::neutrophil mediated immunity;GO:0005515::protein binding;GO:0005634::nucleus;GO:0005654::nucleoplasm;GO:0005694::chromosome;GO:0005737::cytoplasm;GO:0005815::microtubule organizing center;GO:0005856::cytoskeleton;GO:0005886::plasma membrane;GO:0006306::DNA methylation;GO:0006325::chromatin organization;GO:0007049::cell cycle;GO:0007050::cell cycle arrest;GO:00160…
7	105107567	105107568	RIPSEQ7_peak_3198	5.8101	-2084	105102838	105105483	ENSG00000272918	AC005070.3	-	1	ENSG00000270764	AC005070.1	81622	ENSG00000272918	AC005070.3	2084	ENSG00000005483	KMT2E	Exon22	Exon22	Exon22	.	.	.	GO:0000785::chromatin;GO:0002446::neutrophil mediated immunity;GO:0005515::protein binding;GO:0005634::nucleus;GO:0005654::nucleoplasm;GO:0005694::chromosome;GO:0005737::cytoplasm;GO:0005815::microtubule organizing center;GO:0005856::cytoskeleton;GO:0005886::plasma membrane;GO:0006306::DNA methylation;GO:0006325::chromatin organization;GO:0007049::cell cycle;GO:0007050::cell cycle arrest;GO:00160…
7	105113065	105113066	RIPSEQ7_peak_3201d	34.0361	-7582	105102838	105105483	ENSG00000272918	AC005070.3	-	1	ENSG00000270764	AC005070.1	76124	ENSG00000272918	AC005070.3	7582	ENSG00000005483	KMT2E	LastExon	LastExon	LastExon	.	.	.	GO:0000785::chromatin;GO:0002446::neutrophil mediated immunity;GO:0005515::protein binding;GO:0005634::nucleus;GO:0005654::nucleoplasm;GO:0005694::chromosome;GO:0005737::cytoplasm;GO:0005815::microtubule organizing center;GO:0005856::cytoskeleton;GO:0005886::plasma membrane;GO:0006306::DNA methylation;GO:0006325::chromatin organization;GO:0007049::cell cycle;GO:0007050::cell cycle arrest;GO:00160…
17	50079176	50079177	RIPSEQ7_peak_1534b	21.8242	-14888	50094065	50094647	ENSG00000276851	AC002401.4	+	1	ENSG00000276851	AC002401.4	14888	ENSG00000246640	PICART1	23437	ENSG00000005884	ITGA3	Exon18	Exon18	Exon18	.	.	.	GO:0001764::neuron migration;GO:0001968::fibronectin binding;GO:0002020::protease binding;GO:0005178::integrin binding;GO:0005515::protein binding;GO:0005518::collagen binding;GO:0005886::plasma membrane;GO:0005925::focal adhesion;GO:0007155::cell adhesion;GO:0007160::cell-matrix adhesion;GO:0007229::integrin-mediated signaling pathway;GO:0007507::heart development;GO:0007613::memory;GO:0008305::…
17	50078899	50078900	RIPSEQ7_peak_1534a	5.73547	-15165	50094065	50094647	ENSG00000276851	AC002401.4	+	1	ENSG00000276851	AC002401.4	15165	ENSG00000246640	PICART1	23160	ENSG00000005884	ITGA3	Exon17	Exon17	Exon17	.	.	.	GO:0001764::neuron migration;GO:0001968::fibronectin binding;GO:0002020::protease binding;GO:0005178::integrin binding;GO:0005515::protein binding;GO:0005518::collagen binding;GO:0005886::plasma membrane;GO:0005925::focal adhesion;GO:0007155::cell adhesion;GO:0007160::cell-matrix adhesion;GO:0007229::integrin-mediated signaling pathway;GO:0007507::heart development;GO:0007613::memory;GO:0008305::…
17	50064144	50064145	RIPSEQ7_peak_1527	2.18666	8076	50056068	50090480	ENSG00000005884	ITGA3	+	1	ENSG00000276851	AC002401.4	29920	ENSG00000246640	PICART1	8405	ENSG00000005884	ITGA3	Exon2	Exon2	Exon2	GO:0001764::neuron migration;GO:0001968::fibronectin binding;GO:0002020::protease binding;GO:0005178::integrin binding;GO:0005515::protein binding;GO:0005518::collagen binding;GO:0005886::plasma membrane;GO:0005925::focal adhesion;GO:0007155::cell adhesion;GO:0007160::cell-matrix adhesion;GO:0007229::integrin-mediated signaling pathway;GO:0007507::heart development;GO:0007613::memory;GO:0008305::…	.	.	GO:0001764::neuron migration;GO:0001968::fibronectin binding;GO:0002020::protease binding;GO:0005178::integrin binding;GO:0005515::protein binding;GO:0005518::collagen binding;GO:0005886::plasma membrane;GO:0005925::focal adhesion;GO:0007155::cell adhesion;GO:0007160::cell-matrix adhesion;GO:0007229::integrin-mediated signaling pathway;GO:0007507::heart development;GO:0007613::memory;GO:0008305::…
17	50056318	50056319	RIPSEQ7_peak_1526	18.0804	250	50056068	50090480	ENSG00000005884	ITGA3	+	1	ENSG00000276851	AC002401.4	37746	ENSG00000246640	PICART1	579	ENSG00000005884	ITGA3	Exon1	Exon1	Exon1	GO:0001764::neuron migration;GO:0001968::fibronectin binding;GO:0002020::protease binding;GO:0005178::integrin binding;GO:0005515::protein binding;GO:0005518::collagen binding;GO:0005886::plasma membrane;GO:0005925::focal adhesion;GO:0007155::cell adhesion;GO:0007160::cell-matrix adhesion;GO:0007229::integrin-mediated signaling pathway;GO:0007507::heart development;GO:0007613::memory;GO:0008305::…	.	.	GO:0001764::neuron migration;GO:0001968::fibronectin binding;GO:0002020::protease binding;GO:0005178::integrin binding;GO:0005515::protein binding;GO:0005518::collagen binding;GO:0005886::plasma membrane;GO:0005925::focal adhesion;GO:0007155::cell adhesion;GO:0007160::cell-matrix adhesion;GO:0007229::integrin-mediated signaling pathway;GO:0007507::heart development;GO:0007613::memory;GO:0008305::…
17	50090294	50090295	RIPSEQ7_peak_1537d	6.1831	-3770	50094065	50094647	ENSG00000276851	AC002401.4	+	1	ENSG00000276851	AC002401.4	3770	ENSG00000246640	PICART1	34555	ENSG00000005884	ITGA3	LastExon	LastExon	LastExon	.	.	.	GO:0001764::neuron migration;GO:0001968::fibronectin binding;GO:0002020::protease binding;GO:0005178::integrin binding;GO:0005515::protein binding;GO:0005518::collagen binding;GO:0005886::plasma membrane;GO:0005925::focal adhesion;GO:0007155::cell adhesion;GO:0007160::cell-matrix adhesion;GO:0007229::integrin-mediated signaling pathway;GO:0007507::heart development;GO:0007613::memory;GO:0008305::…
17	50068200	50068201	RIPSEQ7_peak_1528	14.711	12132	50056068	50090480	ENSG00000005884	ITGA3	+	1	ENSG00000276851	AC002401.4	25864	ENSG00000246640	PICART1	12461	ENSG00000005884	ITGA3	Exon4	Exon4	Exon4	GO:0001764::neuron migration;GO:0001968::fibronectin binding;GO:0002020::protease binding;GO:0005178::integrin binding;GO:0005515::protein binding;GO:0005518::collagen binding;GO:0005886::plasma membrane;GO:0005925::focal adhesion;GO:0007155::cell adhesion;GO:0007160::cell-matrix adhesion;GO:0007229::integrin-mediated signaling pathway;GO:0007507::heart development;GO:0007613::memory;GO:0008305::…	.	.	GO:0001764::neuron migration;GO:0001968::fibronectin binding;GO:0002020::protease binding;GO:0005178::integrin binding;GO:0005515::protein binding;GO:0005518::collagen binding;GO:0005886::plasma membrane;GO:0005925::focal adhesion;GO:0007155::cell adhesion;GO:0007160::cell-matrix adhesion;GO:0007229::integrin-mediated signaling pathway;GO:0007507::heart development;GO:0007613::memory;GO:0008305::…
17	50090029	50090030	RIPSEQ7_peak_1537c	12.636	-4035	50094065	50094647	ENSG00000276851	AC002401.4	+	1	ENSG00000276851	AC002401.4	4035	ENSG00000246640	PICART1	34290	ENSG00000005884	ITGA3	LastExon	LastExon	LastExon	.	.	.	GO:0001764::neuron migration;GO:0001968::fibronectin binding;GO:0002020::protease binding;GO:0005178::integrin binding;GO:0005515::protein binding;GO:0005518::collagen binding;GO:0005886::plasma membrane;GO:0005925::focal adhesion;GO:0007155::cell adhesion;GO:0007160::cell-matrix adhesion;GO:0007229::integrin-mediated signaling pathway;GO:0007507::heart development;GO:0007613::memory;GO:0008305::…
17	50089287	50089288	RIPSEQ7_peak_1537a	25.7957	-4777	50094065	50094647	ENSG00000276851	AC002401.4	+	1	ENSG00000276851	AC002401.4	4777	ENSG00000246640	PICART1	33548	ENSG00000005884	ITGA3	LastExon	LastExon	LastExon	.	.	.	GO:0001764::neuron migration;GO:0001968::fibronectin binding;GO:0002020::protease binding;GO:0005178::integrin binding;GO:0005515::protein binding;GO:0005518::collagen binding;GO:0005886::plasma membrane;GO:0005925::focal adhesion;GO:0007155::cell adhesion;GO:0007160::cell-matrix adhesion;GO:0007229::integrin-mediated signaling pathway;GO:0007507::heart development;GO:0007613::memory;GO:0008305::…
17	50077070	50077071	RIPSEQ7_peak_1533	16.2148	-16994	50094065	50094647	ENSG00000276851	AC002401.4	+	1	ENSG00000276851	AC002401.4	16994	ENSG00000246640	PICART1	21331	ENSG00000005884	ITGA3	Exon14	Exon14	Exon14	.	.	.	GO:0001764::neuron migration;GO:0001968::fibronectin binding;GO:0002020::protease binding;GO:0005178::integrin binding;GO:0005515::protein binding;GO:0005518::collagen binding;GO:0005886::plasma membrane;GO:0005925::focal adhesion;GO:0007155::cell adhesion;GO:0007160::cell-matrix adhesion;GO:0007229::integrin-mediated signaling pathway;GO:0007507::heart development;GO:0007613::memory;GO:0008305::…
17	50075654	50075655	RIPSEQ7_peak_1531	9.72275	-18410	50094065	50094647	ENSG00000276851	AC002401.4	+	1	ENSG00000276851	AC002401.4	18410	ENSG00000246640	PICART1	19915	ENSG00000005884	ITGA3	Exon12	Exon12	Exon12	.	.	.	GO:0001764::neuron migration;GO:0001968::fibronectin binding;GO:0002020::protease binding;GO:0005178::integrin binding;GO:0005515::protein binding;GO:0005518::collagen binding;GO:0005886::plasma membrane;GO:0005925::focal adhesion;GO:0007155::cell adhesion;GO:0007160::cell-matrix adhesion;GO:0007229::integrin-mediated signaling pathway;GO:0007507::heart development;GO:0007613::memory;GO:0008305::…
17	50071393	50071394	RIPSEQ7_peak_1530	24.3796	15325	50056068	50090480	ENSG00000005884	ITGA3	+	1	ENSG00000276851	AC002401.4	22671	ENSG00000246640	PICART1	15654	ENSG00000005884	ITGA3	Exon6	Exon6	Exon6	GO:0001764::neuron migration;GO:0001968::fibronectin binding;GO:0002020::protease binding;GO:0005178::integrin binding;GO:0005515::protein binding;GO:0005518::collagen binding;GO:0005886::plasma membrane;GO:0005925::focal adhesion;GO:0007155::cell adhesion;GO:0007160::cell-matrix adhesion;GO:0007229::integrin-mediated signaling pathway;GO:0007507::heart development;GO:0007613::memory;GO:0008305::…	.	.	GO:0001764::neuron migration;GO:0001968::fibronectin binding;GO:0002020::protease binding;GO:0005178::integrin binding;GO:0005515::protein binding;GO:0005518::collagen binding;GO:0005886::plasma membrane;GO:0005925::focal adhesion;GO:0007155::cell adhesion;GO:0007160::cell-matrix adhesion;GO:0007229::integrin-mediated signaling pathway;GO:0007507::heart development;GO:0007613::memory;GO:0008305::…
17	50076419	50076420	RIPSEQ7_peak_1532	13.4697	-17645	50094065	50094647	ENSG00000276851	AC002401.4	+	1	ENSG00000276851	AC002401.4	17645	ENSG00000246640	PICART1	20680	ENSG00000005884	ITGA3	Exon13	Exon13	Exon13	.	.	.	GO:0001764::neuron migration;GO:0001968::fibronectin binding;GO:0002020::protease binding;GO:0005178::integrin binding;GO:0005515::protein binding;GO:0005518::collagen binding;GO:0005886::plasma membrane;GO:0005925::focal adhesion;GO:0007155::cell adhesion;GO:0007160::cell-matrix adhesion;GO:0007229::integrin-mediated signaling pathway;GO:0007507::heart development;GO:0007613::memory;GO:0008305::…
17	50088284	50088285	RIPSEQ7_peak_1536	37.2709	-5780	50094065	50094647	ENSG00000276851	AC002401.4	+	1	ENSG00000276851	AC002401.4	5780	ENSG00000246640	PICART1	32545	ENSG00000005884	ITGA3	Exon23	Exon23	Exon23	.	.	.	GO:0001764::neuron migration;GO:0001968::fibronectin binding;GO:0002020::protease binding;GO:0005178::integrin binding;GO:0005515::protein binding;GO:0005518::collagen binding;GO:0005886::plasma membrane;GO:0005925::focal adhesion;GO:0007155::cell adhesion;GO:0007160::cell-matrix adhesion;GO:0007229::integrin-mediated signaling pathway;GO:0007507::heart development;GO:0007613::memory;GO:0008305::…
17	50087832	50087833	RIPSEQ7_peak_1535	7.23208	-6232	50094065	50094647	ENSG00000276851	AC002401.4	+	1	ENSG00000276851	AC002401.4	6232	ENSG00000246640	PICART1	32093	ENSG00000005884	ITGA3	Exon22	Exon22	Exon22	.	.	.	GO:0001764::neuron migration;GO:0001968::fibronectin binding;GO:0002020::protease binding;GO:0005178::integrin binding;GO:0005515::protein binding;GO:0005518::collagen binding;GO:0005886::plasma membrane;GO:0005925::focal adhesion;GO:0007155::cell adhesion;GO:0007160::cell-matrix adhesion;GO:0007229::integrin-mediated signaling pathway;GO:0007507::heart development;GO:0007613::memory;GO:0008305::…
17	50070910	50070911	RIPSEQ7_peak_1529	8.46694	14842	50056068	50090480	ENSG00000005884	ITGA3	+	1	ENSG00000276851	AC002401.4	23154	ENSG00000246640	PICART1	15171	ENSG00000005884	ITGA3	Exon5	Exon5	Exon5	GO:0001764::neuron migration;GO:0001968::fibronectin binding;GO:0002020::protease binding;GO:0005178::integrin binding;GO:0005515::protein binding;GO:0005518::collagen binding;GO:0005886::plasma membrane;GO:0005925::focal adhesion;GO:0007155::cell adhesion;GO:0007160::cell-matrix adhesion;GO:0007229::integrin-mediated signaling pathway;GO:0007507::heart development;GO:0007613::memory;GO:0008305::…	.	.	GO:0001764::neuron migration;GO:0001968::fibronectin binding;GO:0002020::protease binding;GO:0005178::integrin binding;GO:0005515::protein binding;GO:0005518::collagen binding;GO:0005886::plasma membrane;GO:0005925::focal adhesion;GO:0007155::cell adhesion;GO:0007160::cell-matrix adhesion;GO:0007229::integrin-mediated signaling pathway;GO:0007507::heart development;GO:0007613::memory;GO:0008305::…
17	50089659	50089660	RIPSEQ7_peak_1537b	18.621	-4405	50094065	50094647	ENSG00000276851	AC002401.4	+	1	ENSG00000276851	AC002401.4	4405	ENSG00000246640	PICART1	33920	ENSG00000005884	ITGA3	LastExon	LastExon	LastExon	.	.	.	GO:0001764::neuron migration;GO:0001968::fibronectin binding;GO:0002020::protease binding;GO:0005178::integrin binding;GO:0005515::protein binding;GO:0005518::collagen binding;GO:0005886::plasma membrane;GO:0005925::focal adhesion;GO:0007155::cell adhesion;GO:0007160::cell-matrix adhesion;GO:0007229::integrin-mediated signaling pathway;GO:0007507::heart development;GO:0007613::memory;GO:0008305::…
17	45286762	45286763	RIPSEQ7_peak_1518	4.68725	4213	45263128	45290976	ENSG00000006062	MAP3K14	-	1	ENSG00000267344	AC003070.1	110169	ENSG00000184361	SPATA32	24668	ENSG00000006062	MAP3K14	Exon4	Exon4	Exon4	GO:0000165::MAPK cascade;GO:0000166::nucleotide binding;GO:0000186::activation of MAPKK activity;GO:0001650::fibrillar center;GO:0004672::protein kinase activity;GO:0004674::protein serine/threonine kinase activity;GO:0004704::NF-kappaB-inducing kinase activity;GO:0004709::MAP kinase kinase kinase activity;GO:0005515::protein binding;GO:0005524::ATP binding;GO:0005634::nucleus;GO:0005737::cytopla…	.	GO:0003779::actin binding;GO:0007283::spermatogenesis;GO:0048471::perinuclear region of cytoplasm	GO:0000165::MAPK cascade;GO:0000166::nucleotide binding;GO:0000186::activation of MAPKK activity;GO:0001650::fibrillar center;GO:0004672::protein kinase activity;GO:0004674::protein serine/threonine kinase activity;GO:0004704::NF-kappaB-inducing kinase activity;GO:0004709::MAP kinase kinase kinase activity;GO:0005515::protein binding;GO:0005524::ATP binding;GO:0005634::nucleus;GO:0005737::cytopla…
17	35725526	35725527	RIPSEQ7_peak_1451a	8.81211	-6122	35731649	35743521	ENSG00000270885	RASL10B	+	1	ENSG00000270885	RASL10B	6122	ENSG00000267592	AC004134.1	128398	ENSG00000006125	AP2B1	UTR3	UTR3	UTR3	GO:0000166::nucleotide binding;GO:0003050::regulation of systemic arterial blood pressure by atrial natriuretic peptide;GO:0003924::GTPase activity;GO:0005525::GTP binding;GO:0005886::plasma membrane;GO:0007165::signal transduction;GO:0016020::membrane;GO:0090277::positive regulation of peptide hormone secretion	GO:0000166::nucleotide binding;GO:0003050::regulation of systemic arterial blood pressure by atrial natriuretic peptide;GO:0003924::GTPase activity;GO:0005525::GTP binding;GO:0005886::plasma membrane;GO:0007165::signal transduction;GO:0016020::membrane;GO:0090277::positive regulation of peptide hormone secretion	.	GO:0003279::cardiac septum development;GO:0003281::ventricular septum development;GO:0005048::signal sequence binding;GO:0005515::protein binding;GO:0005737::cytoplasm;GO:0005829::cytosol;GO:0005886::plasma membrane;GO:0005905::coated pit;GO:0006886::intracellular protein transport;GO:0006897::endocytosis;GO:0007507::heart development;GO:0015031::protein transport;GO:0016020::membrane;GO:0016192:…
17	35725804	35725805	RIPSEQ7_peak_1451b	18.0735	-5844	35731649	35743521	ENSG00000270885	RASL10B	+	1	ENSG00000270885	RASL10B	5844	ENSG00000267592	AC004134.1	128676	ENSG00000006125	AP2B1	UTR3	UTR3	UTR3	GO:0000166::nucleotide binding;GO:0003050::regulation of systemic arterial blood pressure by atrial natriuretic peptide;GO:0003924::GTPase activity;GO:0005525::GTP binding;GO:0005886::plasma membrane;GO:0007165::signal transduction;GO:0016020::membrane;GO:0090277::positive regulation of peptide hormone secretion	GO:0000166::nucleotide binding;GO:0003050::regulation of systemic arterial blood pressure by atrial natriuretic peptide;GO:0003924::GTPase activity;GO:0005525::GTP binding;GO:0005886::plasma membrane;GO:0007165::signal transduction;GO:0016020::membrane;GO:0090277::positive regulation of peptide hormone secretion	.	GO:0003279::cardiac septum development;GO:0003281::ventricular septum development;GO:0005048::signal sequence binding;GO:0005515::protein binding;GO:0005737::cytoplasm;GO:0005829::cytosol;GO:0005886::plasma membrane;GO:0005905::coated pit;GO:0006886::intracellular protein transport;GO:0006897::endocytosis;GO:0007507::heart development;GO:0015031::protein transport;GO:0016020::membrane;GO:0016192:…
16	3022019	3022020	RIPSEQ7_peak_1127	10.1516	1629	3020390	3022383	ENSG00000006327	TNFRSF12A	+	1	ENSG00000131652	THOC6	2011	ENSG00000184697	CLDN6	1948	ENSG00000006327	TNFRSF12A	LastExon	LastExon	LastExon	GO:0001525::angiogenesis;GO:0001726::ruffle;GO:0005515::protein binding;GO:0005886::plasma membrane;GO:0006915::apoptotic process;GO:0006931::substrate-dependent cell migration, cell attachment to substrate;GO:0007155::cell adhesion;GO:0007275::multicellular organismal development;GO:0009986::cell surface;GO:0016020::membrane;GO:0016021::integral component of membrane;GO:0030154::cell differentia…	GO:0000346::transcription export complex;GO:0000347::THO complex;GO:0000445::THO complex part of transcription export complex;GO:0000784::nuclear chromosome, telomeric region;GO:0003723::RNA binding;GO:0005634::nucleus;GO:0005654::nucleoplasm;GO:0006397::mRNA processing;GO:0006405::RNA export from nucleus;GO:0006406::mRNA export from nucleus;GO:0006915::apoptotic process;GO:0007275::multicellular…	GO:0001618::virus receptor activity;GO:0005198::structural molecule activity;GO:0005515::protein binding;GO:0005886::plasma membrane;GO:0005923::tight junction;GO:0016020::membrane;GO:0016021::integral component of membrane;GO:0016032::viral process;GO:0016327::apicolateral plasma membrane;GO:0016338::calcium-independent cell-cell adhesion via plasma membrane cell-adhesion molecules;GO:0030054::c…	GO:0001525::angiogenesis;GO:0001726::ruffle;GO:0005515::protein binding;GO:0005886::plasma membrane;GO:0006915::apoptotic process;GO:0006931::substrate-dependent cell migration, cell attachment to substrate;GO:0007155::cell adhesion;GO:0007275::multicellular organismal development;GO:0009986::cell surface;GO:0016020::membrane;GO:0016021::integral component of membrane;GO:0030154::cell differentia…
14	70733059	70733060	RIPSEQ7_peak_988	3.62891	34361	70698698	70712153	ENSG00000258689	LINC01269	+	1	ENSG00000259153	AC004816.1	77270	ENSG00000245466	AL357153.1	91761	ENSG00000006432	MAP3K9	Exon11	Exon11	Exon11	.	.	.	GO:0000165::MAPK cascade;GO:0000166::nucleotide binding;GO:0000186::activation of MAPKK activity;GO:0004672::protein kinase activity;GO:0004674::protein serine/threonine kinase activity;GO:0004706::JUN kinase kinase kinase activity;GO:0004708::MAP kinase kinase activity;GO:0004709::MAP kinase kinase kinase activity;GO:0004713::protein tyrosine kinase activity;GO:0005515::protein binding;GO:000552…
19	45302524	45302525	RIPSEQ7_peak_1930	7.78433	20452	45306414	45322977	ENSG00000104879	CKM	-	1	ENSG00000104892	KLC3	30909	ENSG00000283632	EXOC3L2	57093	ENSG00000007047	MARK4	UTR3	UTR3	UTR3	GO:0000166::nucleotide binding;GO:0003824::catalytic activity;GO:0004111::creatine kinase activity;GO:0005515::protein binding;GO:0005524::ATP binding;GO:0005615::extracellular space;GO:0005737::cytoplasm;GO:0005829::cytosol;GO:0006600::creatine metabolic process;GO:0016301::kinase activity;GO:0016310::phosphorylation;GO:0016740::transferase activity;GO:0016772::transferase activity, transferring…	GO:0003777::microtubule motor activity;GO:0005515::protein binding;GO:0005737::cytoplasm;GO:0005856::cytoskeleton;GO:0005871::kinesin complex;GO:0005874::microtubule;GO:0008017::microtubule binding;GO:0008088::axon cargo transport;GO:0019894::kinesin binding;GO:0031514::motile cilium;GO:0035253::ciliary rootlet;GO:0043005::neuron projection	GO:0000145::exocyst;GO:0000149::SNARE binding;GO:0003674::molecular_function;GO:0005575::cellular_component;GO:0006887::exocytosis;GO:0008150::biological_process;GO:0051601::exocyst localization	GO:0000082::G1/S transition of mitotic cell cycle;GO:0000086::G2/M transition of mitotic cell cycle;GO:0000166::nucleotide binding;GO:0000226::microtubule cytoskeleton organization;GO:0000930::gamma-tubulin complex;GO:0001578::microtubule bundle formation;GO:0004672::protein kinase activity;GO:0004674::protein serine/threonine kinase activity;GO:0005515::protein binding;GO:0005524::ATP binding;GO…
19	45303294	45303295	RIPSEQ7_peak_1931	6.14359	19682	45306414	45322977	ENSG00000104879	CKM	-	1	ENSG00000104892	KLC3	30139	ENSG00000283632	EXOC3L2	57863	ENSG00000007047	MARK4	UTR3	UTR3	UTR3	GO:0000166::nucleotide binding;GO:0003824::catalytic activity;GO:0004111::creatine kinase activity;GO:0005515::protein binding;GO:0005524::ATP binding;GO:0005615::extracellular space;GO:0005737::cytoplasm;GO:0005829::cytosol;GO:0006600::creatine metabolic process;GO:0016301::kinase activity;GO:0016310::phosphorylation;GO:0016740::transferase activity;GO:0016772::transferase activity, transferring…	GO:0003777::microtubule motor activity;GO:0005515::protein binding;GO:0005737::cytoplasm;GO:0005856::cytoskeleton;GO:0005871::kinesin complex;GO:0005874::microtubule;GO:0008017::microtubule binding;GO:0008088::axon cargo transport;GO:0019894::kinesin binding;GO:0031514::motile cilium;GO:0035253::ciliary rootlet;GO:0043005::neuron projection	GO:0000145::exocyst;GO:0000149::SNARE binding;GO:0003674::molecular_function;GO:0005575::cellular_component;GO:0006887::exocytosis;GO:0008150::biological_process;GO:0051601::exocyst localization	GO:0000082::G1/S transition of mitotic cell cycle;GO:0000086::G2/M transition of mitotic cell cycle;GO:0000166::nucleotide binding;GO:0000226::microtubule cytoskeleton organization;GO:0000930::gamma-tubulin complex;GO:0001578::microtubule bundle formation;GO:0004672::protein kinase activity;GO:0004674::protein serine/threonine kinase activity;GO:0005515::protein binding;GO:0005524::ATP binding;GO…
17	28614849	28614850	RIPSEQ7_peak_1429	3.26051	-652	28603470	28614197	ENSG00000258472	AC005726.1	-	2	ENSG00000264044	AC005726.2	18397	ENSG00000258472	AC005726.1	652	ENSG00000007202	KIAA0100	UTR3	UTR3	UTR3	GO:0051301::cell division;GO:0051988::regulation of attachment of spindle microtubules to kinetochore	.	GO:0051301::cell division;GO:0051988::regulation of attachment of spindle microtubules to kinetochore	GO:0005515::protein binding;GO:0005576::extracellular region
17	28633644	28633645	RIPSEQ7_peak_1433b	31.0975	397	28633247	28635950	ENSG00000264044	AC005726.2	+	2	ENSG00000240494	RPS12P28	21912	ENSG00000258472	AC005726.1	19447	ENSG00000007202	KIAA0100	Exon18	Exon18	Exon18	.	.	GO:0051301::cell division;GO:0051988::regulation of attachment of spindle microtubules to kinetochore	GO:0005515::protein binding;GO:0005576::extracellular region
17	28633355	28633356	RIPSEQ7_peak_1433a	6.97803	108	28633247	28635950	ENSG00000264044	AC005726.2	+	2	ENSG00000240494	RPS12P28	22201	ENSG00000258472	AC005726.1	19158	ENSG00000007202	KIAA0100	Exon19	Exon19	Exon19	.	.	GO:0051301::cell division;GO:0051988::regulation of attachment of spindle microtubules to kinetochore	GO:0005515::protein binding;GO:0005576::extracellular region
17	28638014	28638015	RIPSEQ7_peak_1435	8.89146	4767	28633247	28635950	ENSG00000264044	AC005726.2	+	1	ENSG00000240494	RPS12P28	17542	ENSG00000258472	AC005726.1	23817	ENSG00000007202	KIAA0100	Exon14	Exon14	Exon14	.	.	GO:0051301::cell division;GO:0051988::regulation of attachment of spindle microtubules to kinetochore	GO:0005515::protein binding;GO:0005576::extracellular region
17	28634757	28634758	RIPSEQ7_peak_1434a	2.94459	1510	28633247	28635950	ENSG00000264044	AC005726.2	+	2	ENSG00000240494	RPS12P28	20799	ENSG00000258472	AC005726.1	20560	ENSG00000007202	KIAA0100	Exon16	Exon16	Exon16	.	.	GO:0051301::cell division;GO:0051988::regulation of attachment of spindle microtubules to kinetochore	GO:0005515::protein binding;GO:0005576::extracellular region
17	28635012	28635013	RIPSEQ7_peak_1434b	14.4539	1765	28633247	28635950	ENSG00000264044	AC005726.2	+	2	ENSG00000240494	RPS12P28	20544	ENSG00000258472	AC005726.1	20815	ENSG00000007202	KIAA0100	Exon16	Exon16	Exon16	.	.	GO:0051301::cell division;GO:0051988::regulation of attachment of spindle microtubules to kinetochore	GO:0005515::protein binding;GO:0005576::extracellular region
17	28628366	28628367	RIPSEQ7_peak_1432	10.3733	-4880	28633247	28635950	ENSG00000264044	AC005726.2	+	1	ENSG00000264044	AC005726.2	4880	ENSG00000258472	AC005726.1	14169	ENSG00000007202	KIAA0100	Exon24	Exon24	Exon24	.	.	GO:0051301::cell division;GO:0051988::regulation of attachment of spindle microtubules to kinetochore	GO:0005515::protein binding;GO:0005576::extracellular region
17	28635450	28635451	RIPSEQ7_peak_1434c	5.66451	2203	28633247	28635950	ENSG00000264044	AC005726.2	+	2	ENSG00000240494	RPS12P28	20106	ENSG00000258472	AC005726.1	21253	ENSG00000007202	KIAA0100	Exon16	Exon16	Exon16	.	.	GO:0051301::cell division;GO:0051988::regulation of attachment of spindle microtubules to kinetochore	GO:0005515::protein binding;GO:0005576::extracellular region
17	28620587	28620588	RIPSEQ7_peak_1430	4.38048	-6390	28603470	28614197	ENSG00000258472	AC005726.1	-	1	ENSG00000264044	AC005726.2	12659	ENSG00000258472	AC005726.1	6390	ENSG00000007202	KIAA0100	Exon29	Exon29	Exon29	GO:0051301::cell division;GO:0051988::regulation of attachment of spindle microtubules to kinetochore	.	GO:0051301::cell division;GO:0051988::regulation of attachment of spindle microtubules to kinetochore	GO:0005515::protein binding;GO:0005576::extracellular region
17	28623887	28623888	RIPSEQ7_peak_1431	8.5815	-9359	28633247	28635950	ENSG00000264044	AC005726.2	+	1	ENSG00000264044	AC005726.2	9359	ENSG00000258472	AC005726.1	9690	ENSG00000007202	KIAA0100	Exon26	Exon26	Exon26	.	.	GO:0051301::cell division;GO:0051988::regulation of attachment of spindle microtubules to kinetochore	GO:0005515::protein binding;GO:0005576::extracellular region
6	15496376	15496377	RIPSEQ7_peak_2913a	8.12016	25923	15522195	15522300	ENSG00000277411	RF00001	-	1	ENSG00000214027	ARPC3P5	438405	ENSG00000201519	RNU6-645P	171904	ENSG00000008083	JARID2	Exon7	Exon7	Exon7	.	.	.	GO:0000122::negative regulation of transcription from RNA polymerase II promoter;GO:0000977::RNA polymerase II regulatory region sequence-specific DNA binding;GO:0000981::sequence-specific DNA binding RNA polymerase II transcription factor activity;GO:0001227::RNA polymerase II transcription regulatory region sequence-specific DNA binding transcription factor activity involved in negative regulat…
6	15496734	15496735	RIPSEQ7_peak_2913b	3.62891	25565	15522195	15522300	ENSG00000277411	RF00001	-	1	ENSG00000214027	ARPC3P5	438047	ENSG00000201519	RNU6-645P	172262	ENSG00000008083	JARID2	Exon7	Exon7	Exon7	.	.	.	GO:0000122::negative regulation of transcription from RNA polymerase II promoter;GO:0000977::RNA polymerase II regulatory region sequence-specific DNA binding;GO:0000981::sequence-specific DNA binding RNA polymerase II transcription factor activity;GO:0001227::RNA polymerase II transcription regulatory region sequence-specific DNA binding transcription factor activity involved in negative regulat…
X	18604134	18604135	RIPSEQ7_peak_3633	1.91455	67974	18639910	18672109	ENSG00000102104	RS1	-	1	ENSG00000086717	PPEF1	86778	ENSG00000207025	RF00019	208039	ENSG00000008086	CDKL5	Exon11	Exon11	Exon11	GO:0001786::phosphatidylserine binding;GO:0005546::phosphatidylinositol-4,5-bisphosphate binding;GO:0005547::phosphatidylinositol-3,4,5-trisphosphate binding;GO:0005576::extracellular region;GO:0005615::extracellular space;GO:0005886::plasma membrane;GO:0007155::cell adhesion;GO:0007275::multicellular organismal development;GO:0007601::visual perception;GO:0008289::lipid binding;GO:0010314::phosp…	GO:0004721::phosphoprotein phosphatase activity;GO:0004722::protein serine/threonine phosphatase activity;GO:0005506::iron ion binding;GO:0005509::calcium ion binding;GO:0005829::cytosol;GO:0006470::protein dephosphorylation;GO:0016787::hydrolase activity;GO:0022400::regulation of rhodopsin mediated signaling pathway;GO:0030145::manganese ion binding;GO:0046872::metal ion binding;GO:0050906::dete…	.	GO:0000166::nucleotide binding;GO:0001764::neuron migration;GO:0004672::protein kinase activity;GO:0004674::protein serine/threonine kinase activity;GO:0004693::cyclin-dependent protein serine/threonine kinase activity;GO:0005524::ATP binding;GO:0005634::nucleus;GO:0005654::nucleoplasm;GO:0005737::cytoplasm;GO:0005813::centrosome;GO:0005815::microtubule organizing center;GO:0005829::cytosol;GO:00…
19	13094832	13094833	RIPSEQ7_peak_1813a	9.47683	7891	13101178	13102724	ENSG00000104903	LYL1	-	1	ENSG00000160877	NACC1	23504	ENSG00000267610	AC007787.1	23458	ENSG00000008441	NFIX	UTR3	UTR3	UTR3	GO:0000977::RNA polymerase II regulatory region sequence-specific DNA binding;GO:0000981::sequence-specific DNA binding RNA polymerase II transcription factor activity;GO:0001955::blood vessel maturation;GO:0003677::DNA binding;GO:0005515::protein binding;GO:0005634::nucleus;GO:0006355::regulation of transcription, DNA-templated;GO:0006357::regulation of transcription from RNA polymerase II promo…	GO:0005634::nucleus;GO:0005654::nucleoplasm;GO:0005737::cytoplasm;GO:0008284::positive regulation of cell proliferation;GO:0016604::nuclear body;GO:0030054::cell junction;GO:0043231::intracellular membrane-bounded organelle;GO:0045892::negative regulation of transcription, DNA-templated;GO:0051260::protein homooligomerization	.	GO:0000122::negative regulation of transcription from RNA polymerase II promoter;GO:0000981::sequence-specific DNA binding RNA polymerase II transcription factor activity;GO:0003677::DNA binding;GO:0003700::sequence-specific DNA binding transcription factor activity;GO:0003705::RNA polymerase II distal enhancer sequence-specific DNA binding transcription factor activity;GO:0005515::protein bindin…
19	13096182	13096183	RIPSEQ7_peak_1814	3.54097	6541	13101178	13102724	ENSG00000104903	LYL1	-	1	ENSG00000160877	NACC1	22154	ENSG00000267610	AC007787.1	24808	ENSG00000008441	NFIX	UTR3	UTR3	UTR3	GO:0000977::RNA polymerase II regulatory region sequence-specific DNA binding;GO:0000981::sequence-specific DNA binding RNA polymerase II transcription factor activity;GO:0001955::blood vessel maturation;GO:0003677::DNA binding;GO:0005515::protein binding;GO:0005634::nucleus;GO:0006355::regulation of transcription, DNA-templated;GO:0006357::regulation of transcription from RNA polymerase II promo…	GO:0005634::nucleus;GO:0005654::nucleoplasm;GO:0005737::cytoplasm;GO:0008284::positive regulation of cell proliferation;GO:0016604::nuclear body;GO:0030054::cell junction;GO:0043231::intracellular membrane-bounded organelle;GO:0045892::negative regulation of transcription, DNA-templated;GO:0051260::protein homooligomerization	.	GO:0000122::negative regulation of transcription from RNA polymerase II promoter;GO:0000981::sequence-specific DNA binding RNA polymerase II transcription factor activity;GO:0003677::DNA binding;GO:0003700::sequence-specific DNA binding transcription factor activity;GO:0003705::RNA polymerase II distal enhancer sequence-specific DNA binding transcription factor activity;GO:0005515::protein bindin…
19	13095123	13095124	RIPSEQ7_peak_1813b	8.04231	7600	13101178	13102724	ENSG00000104903	LYL1	-	1	ENSG00000160877	NACC1	23213	ENSG00000267610	AC007787.1	23749	ENSG00000008441	NFIX	UTR3	UTR3	UTR3	GO:0000977::RNA polymerase II regulatory region sequence-specific DNA binding;GO:0000981::sequence-specific DNA binding RNA polymerase II transcription factor activity;GO:0001955::blood vessel maturation;GO:0003677::DNA binding;GO:0005515::protein binding;GO:0005634::nucleus;GO:0006355::regulation of transcription, DNA-templated;GO:0006357::regulation of transcription from RNA polymerase II promo…	GO:0005634::nucleus;GO:0005654::nucleoplasm;GO:0005737::cytoplasm;GO:0008284::positive regulation of cell proliferation;GO:0016604::nuclear body;GO:0030054::cell junction;GO:0043231::intracellular membrane-bounded organelle;GO:0045892::negative regulation of transcription, DNA-templated;GO:0051260::protein homooligomerization	.	GO:0000122::negative regulation of transcription from RNA polymerase II promoter;GO:0000981::sequence-specific DNA binding RNA polymerase II transcription factor activity;GO:0003677::DNA binding;GO:0003700::sequence-specific DNA binding transcription factor activity;GO:0003705::RNA polymerase II distal enhancer sequence-specific DNA binding transcription factor activity;GO:0005515::protein bindin…
19	13025322	13025323	RIPSEQ7_peak_1812	1.85032	742	13024580	13098796	ENSG00000008441	NFIX	+	1	ENSG00000279044	AC007787.2	56643	ENSG00000267417	AC138474.1	10811	ENSG00000008441	NFIX	Exon2	Exon2	Exon2	GO:0000122::negative regulation of transcription from RNA polymerase II promoter;GO:0000981::sequence-specific DNA binding RNA polymerase II transcription factor activity;GO:0003677::DNA binding;GO:0003700::sequence-specific DNA binding transcription factor activity;GO:0003705::RNA polymerase II distal enhancer sequence-specific DNA binding transcription factor activity;GO:0005515::protein bindin…	.	.	GO:0000122::negative regulation of transcription from RNA polymerase II promoter;GO:0000981::sequence-specific DNA binding RNA polymerase II transcription factor activity;GO:0003677::DNA binding;GO:0003700::sequence-specific DNA binding transcription factor activity;GO:0003705::RNA polymerase II distal enhancer sequence-specific DNA binding transcription factor activity;GO:0005515::protein bindin…
19	13098070	13098071	RIPSEQ7_peak_1815	7.29555	4653	13101178	13102724	ENSG00000104903	LYL1	-	1	ENSG00000160877	NACC1	20266	ENSG00000267610	AC007787.1	26696	ENSG00000008441	NFIX	UTR3	UTR3	UTR3	GO:0000977::RNA polymerase II regulatory region sequence-specific DNA binding;GO:0000981::sequence-specific DNA binding RNA polymerase II transcription factor activity;GO:0001955::blood vessel maturation;GO:0003677::DNA binding;GO:0005515::protein binding;GO:0005634::nucleus;GO:0006355::regulation of transcription, DNA-templated;GO:0006357::regulation of transcription from RNA polymerase II promo…	GO:0005634::nucleus;GO:0005654::nucleoplasm;GO:0005737::cytoplasm;GO:0008284::positive regulation of cell proliferation;GO:0016604::nuclear body;GO:0030054::cell junction;GO:0043231::intracellular membrane-bounded organelle;GO:0045892::negative regulation of transcription, DNA-templated;GO:0051260::protein homooligomerization	.	GO:0000122::negative regulation of transcription from RNA polymerase II promoter;GO:0000981::sequence-specific DNA binding RNA polymerase II transcription factor activity;GO:0003677::DNA binding;GO:0003700::sequence-specific DNA binding transcription factor activity;GO:0003705::RNA polymerase II distal enhancer sequence-specific DNA binding transcription factor activity;GO:0005515::protein bindin…
8	133456308	133456309	RIPSEQ7_peak_3352	1.37836	48302	133408006	133409107	ENSG00000225259	ST13P6	+	1	ENSG00000283176	AC103706.2	59197	ENSG00000253638	AF186190.1	63618	ENSG00000008513	ST3GAL1	UTR3	UTR3	UTR3	.	.	.	GO:0000139::Golgi membrane;GO:0003836::beta-galactoside (CMP) alpha-2,3-sialyltransferase activity;GO:0005576::extracellular region;GO:0005794::Golgi apparatus;GO:0006054::N-acetylneuraminate metabolic process;GO:0006464::cellular protein modification process;GO:0006468::protein phosphorylation;GO:0006486::protein glycosylation;GO:0006487::protein N-linked glycosylation;GO:0008373::sialyltransfer…
16	2103747	2103748	RIPSEQ7_peak_1117	8.12016	3005	2106669	2106753	ENSG00000284008	MIR6511B1	-	1	ENSG00000261240	AC009065.6	8587	ENSG00000261123	AC009065.5	6721	ENSG00000008710	PKD1	Exon23	Exon23	Exon23	GO:0005615::extracellular space	.	.	GO:0000139::Golgi membrane;GO:0001502::cartilage condensation;GO:0001568::blood vessel development;GO:0001701::in utero embryonic development;GO:0001822::kidney development;GO:0001889::liver development;GO:0001892::embryonic placenta development;GO:0002133::polycystin complex;GO:0005262::calcium channel activity;GO:0005515::protein binding;GO:0005634::nucleus;GO:0005737::cytoplasm;GO:0005794::Gol…
17	32367892	32367893	RIPSEQ7_peak_1448	44.9856	17775	32350117	32381886	ENSG00000010244	ZNF207	+	1	ENSG00000274341	AC005899.6	40120	ENSG00000263749	OOSP1P2	23768	ENSG00000010244	ZNF207	Exon10	Exon10	Exon10	GO:0000070::mitotic sister chromatid segregation;GO:0000775::chromosome, centromeric region;GO:0000776::kinetochore;GO:0000777::condensed chromosome kinetochore;GO:0001578::microtubule bundle formation;GO:0003676::nucleic acid binding;GO:0003677::DNA binding;GO:0003700::sequence-specific DNA binding transcription factor activity;GO:0003723::RNA binding;GO:0005515::protein binding;GO:0005634::nucl…	.	.	GO:0000070::mitotic sister chromatid segregation;GO:0000775::chromosome, centromeric region;GO:0000776::kinetochore;GO:0000777::condensed chromosome kinetochore;GO:0001578::microtubule bundle formation;GO:0003676::nucleic acid binding;GO:0003677::DNA binding;GO:0003700::sequence-specific DNA binding transcription factor activity;GO:0003723::RNA binding;GO:0005515::protein binding;GO:0005634::nucl…
12	6531000	6531001	RIPSEQ7_peak_711	8.422	2497	6532290	6533498	ENSG00000255966	AC006064.3	-	1	ENSG00000111640	GAPDH	2926	ENSG00000111639	MRPL51	37402	ENSG00000010292	NCAPD2	Exon31	Exon31	Exon31	.	GO:0000166::nucleotide binding;GO:0000226::microtubule cytoskeleton organization;GO:0004365::glyceraldehyde-3-phosphate dehydrogenase (NAD+) (phosphorylating) activity;GO:0005515::protein binding;GO:0005634::nucleus;GO:0005737::cytoplasm;GO:0005811::lipid particle;GO:0005829::cytosol;GO:0005856::cytoskeleton;GO:0005886::plasma membrane;GO:0006006::glucose metabolic process;GO:0006094::gluconeogen…	GO:0003735::structural constituent of ribosome;GO:0005515::protein binding;GO:0005739::mitochondrion;GO:0005743::mitochondrial inner membrane;GO:0005761::mitochondrial ribosome;GO:0005762::mitochondrial large ribosomal subunit;GO:0005840::ribosome;GO:0006412::translation;GO:0032543::mitochondrial translation;GO:0070125::mitochondrial translational elongation;GO:0070126::mitochondrial translationa…	GO:0000228::nuclear chromosome;GO:0000278::mitotic cell cycle;GO:0000779::condensed chromosome, centromeric region;GO:0000793::condensed chromosome;GO:0000796::condensin complex;GO:0000797::condensin core heterodimer;GO:0000799::nuclear condensin complex;GO:0003682::chromatin binding;GO:0005515::protein binding;GO:0005634::nucleus;GO:0005654::nucleoplasm;GO:0005694::chromosome;GO:0005737::cytopla…
6	142769868	142769869	RIPSEQ7_peak_3012	3.30865	-18254	142788123	142794086	ENSG00000237851	AL023584.2	+	1	ENSG00000237851	AL023584.2	18254	ENSG00000236366	AL359313.1	131979	ENSG00000010818	HIVEP2	Exon5	Exon5	Exon5	.	.	.	GO:0000981::sequence-specific DNA binding RNA polymerase II transcription factor activity;GO:0003676::nucleic acid binding;GO:0003677::DNA binding;GO:0005634::nucleus;GO:0005654::nucleoplasm;GO:0006357::regulation of transcription from RNA polymerase II promoter;GO:0046872::metal ion binding
6	142774018	142774019	RIPSEQ7_peak_3016	2.61227	-14104	142788123	142794086	ENSG00000237851	AL023584.2	+	1	ENSG00000237851	AL023584.2	14104	ENSG00000236366	AL359313.1	136129	ENSG00000010818	HIVEP2	Exon5	Exon5	Exon5	.	.	.	GO:0000981::sequence-specific DNA binding RNA polymerase II transcription factor activity;GO:0003676::nucleic acid binding;GO:0003677::DNA binding;GO:0005634::nucleus;GO:0005654::nucleoplasm;GO:0006357::regulation of transcription from RNA polymerase II promoter;GO:0046872::metal ion binding
6	142770875	142770876	RIPSEQ7_peak_3013a	3.28337	-17247	142788123	142794086	ENSG00000237851	AL023584.2	+	1	ENSG00000237851	AL023584.2	17247	ENSG00000236366	AL359313.1	132986	ENSG00000010818	HIVEP2	Exon5	Exon5	Exon5	.	.	.	GO:0000981::sequence-specific DNA binding RNA polymerase II transcription factor activity;GO:0003676::nucleic acid binding;GO:0003677::DNA binding;GO:0005634::nucleus;GO:0005654::nucleoplasm;GO:0006357::regulation of transcription from RNA polymerase II promoter;GO:0046872::metal ion binding
6	142773421	142773422	RIPSEQ7_peak_3015	5.96285	-14701	142788123	142794086	ENSG00000237851	AL023584.2	+	1	ENSG00000237851	AL023584.2	14701	ENSG00000236366	AL359313.1	135532	ENSG00000010818	HIVEP2	Exon5	Exon5	Exon5	.	.	.	GO:0000981::sequence-specific DNA binding RNA polymerase II transcription factor activity;GO:0003676::nucleic acid binding;GO:0003677::DNA binding;GO:0005634::nucleus;GO:0005654::nucleoplasm;GO:0006357::regulation of transcription from RNA polymerase II promoter;GO:0046872::metal ion binding
6	142772194	142772195	RIPSEQ7_peak_3014	12.2381	-15928	142788123	142794086	ENSG00000237851	AL023584.2	+	1	ENSG00000237851	AL023584.2	15928	ENSG00000236366	AL359313.1	134305	ENSG00000010818	HIVEP2	Exon5	Exon5	Exon5	.	.	.	GO:0000981::sequence-specific DNA binding RNA polymerase II transcription factor activity;GO:0003676::nucleic acid binding;GO:0003677::DNA binding;GO:0005634::nucleus;GO:0005654::nucleoplasm;GO:0006357::regulation of transcription from RNA polymerase II promoter;GO:0046872::metal ion binding
6	142774572	142774573	RIPSEQ7_peak_3017	3.14673	-13550	142788123	142794086	ENSG00000237851	AL023584.2	+	1	ENSG00000237851	AL023584.2	13550	ENSG00000236366	AL359313.1	136683	ENSG00000010818	HIVEP2	Exon5	Exon5	Exon5	.	.	.	GO:0000981::sequence-specific DNA binding RNA polymerase II transcription factor activity;GO:0003676::nucleic acid binding;GO:0003677::DNA binding;GO:0005634::nucleus;GO:0005654::nucleoplasm;GO:0006357::regulation of transcription from RNA polymerase II promoter;GO:0046872::metal ion binding
6	142759881	142759882	RIPSEQ7_peak_3011	3.7247	11438	142748443	142753759	ENSG00000233138	AL023584.1	+	1	ENSG00000237851	AL023584.2	28241	ENSG00000236366	AL359313.1	121992	ENSG00000010818	HIVEP2	Exon9	Exon9	Exon9	.	.	.	GO:0000981::sequence-specific DNA binding RNA polymerase II transcription factor activity;GO:0003676::nucleic acid binding;GO:0003677::DNA binding;GO:0005634::nucleus;GO:0005654::nucleoplasm;GO:0006357::regulation of transcription from RNA polymerase II promoter;GO:0046872::metal ion binding
6	142771212	142771213	RIPSEQ7_peak_3013b	5.64918	-16910	142788123	142794086	ENSG00000237851	AL023584.2	+	1	ENSG00000237851	AL023584.2	16910	ENSG00000236366	AL359313.1	133323	ENSG00000010818	HIVEP2	Exon5	Exon5	Exon5	.	.	.	GO:0000981::sequence-specific DNA binding RNA polymerase II transcription factor activity;GO:0003676::nucleic acid binding;GO:0003677::DNA binding;GO:0005634::nucleus;GO:0005654::nucleoplasm;GO:0006357::regulation of transcription from RNA polymerase II promoter;GO:0046872::metal ion binding
12	3284840	3284841	RIPSEQ7_peak_701	1.91455	-33877	3318718	3325343	ENSG00000236908	AC005865.1	+	1	ENSG00000236908	AC005865.1	33877	ENSG00000227081	AC005912.1	72923	ENSG00000011105	TSPAN9	UTR3	UTR3	UTR3	.	.	.	GO:0003674::molecular_function;GO:0005886::plasma membrane;GO:0005887::integral component of plasma membrane;GO:0005925::focal adhesion;GO:0007166::cell surface receptor signaling pathway;GO:0008150::biological_process;GO:0016020::membrane;GO:0016021::integral component of membrane;GO:0097197::tetraspanin-enriched microdomain
14	93245976	93245977	RIPSEQ7_peak_1011a	14.9795	1966	93244010	93244323	ENSG00000241499	AL132838.2	+	1	ENSG00000278396	AL122023.1	88551	ENSG00000240096	AL132838.1	21837	ENSG00000011114	BTBD7	Exon10	Exon10	Exon10	.	.	.	GO:0005634::nucleus;GO:0007275::multicellular organismal development;GO:0060693::regulation of branching involved in salivary gland morphogenesis
14	93242859	93242860	RIPSEQ7_peak_1010	11.771	-1150	93244010	93244323	ENSG00000241499	AL132838.2	+	1	ENSG00000241499	AL132838.2	1150	ENSG00000240096	AL132838.1	18720	ENSG00000011114	BTBD7	LastExon	LastExon	LastExon	.	.	.	GO:0005634::nucleus;GO:0007275::multicellular organismal development;GO:0060693::regulation of branching involved in salivary gland morphogenesis
14	93246204	93246205	RIPSEQ7_peak_1011b	2.00993	2194	93244010	93244323	ENSG00000241499	AL132838.2	+	1	ENSG00000278396	AL122023.1	88323	ENSG00000240096	AL132838.1	22065	ENSG00000011114	BTBD7	Exon10	Exon10	Exon10	.	.	.	GO:0005634::nucleus;GO:0007275::multicellular organismal development;GO:0060693::regulation of branching involved in salivary gland morphogenesis
7	5622974	5622975	RIPSEQ7_peak_3090	3.1269	30151	5592823	5606655	ENSG00000075618	FSCN1	+	1	ENSG00000235944	ZNF815P	200232	ENSG00000075624	ACTB	92373	ENSG00000011275	RNF216	LastExon	LastExon	LastExon	GO:0001725::stress fiber;GO:0001726::ruffle;GO:0002102::podosome;GO:0003723::RNA binding;GO:0003779::actin binding;GO:0005515::protein binding;GO:0005737::cytoplasm;GO:0005829::cytosol;GO:0005856::cytoskeleton;GO:0005902::microvillus;GO:0005911::cell-cell junction;GO:0007015::actin filament organization;GO:0007043::cell-cell junction assembly;GO:0007163::establishment or maintenance of cell polar…	.	GO:0000079::regulation of cyclin-dependent protein serine/threonine kinase activity;GO:0000166::nucleotide binding;GO:0000790::nuclear chromatin;GO:0000978::RNA polymerase II core promoter proximal region sequence-specific DNA binding;GO:0000980::RNA polymerase II distal enhancer sequence-specific DNA binding;GO:0001895::retina homeostasis;GO:0005200::structural constituent of cytoskeleton;GO:000…	GO:0005515::protein binding;GO:0005634::nucleus;GO:0005654::nucleoplasm;GO:0005737::cytoplasm;GO:0005829::cytosol;GO:0006915::apoptotic process;GO:0016032::viral process;GO:0016567::protein ubiquitination;GO:0016740::transferase activity;GO:0032480::negative regulation of type I interferon production;GO:0032648::regulation of interferon-beta production;GO:0043161::proteasome-mediated ubiquitin-de…
19	805088	805089	RIPSEQ7_peak_1674	20.6911	148	804940	805001	ENSG00000284361	MIR4745	+	1	ENSG00000263414	MIR3187	8495	ENSG00000272473	AC006273.1	23226	ENSG00000011304	PTBP1	Exon8	Exon8	Exon8	.	.	.	GO:0000381::regulation of alternative mRNA splicing, via spliceosome;GO:0000398::mRNA splicing, via spliceosome;GO:0003676::nucleic acid binding;GO:0003723::RNA binding;GO:0005515::protein binding;GO:0005634::nucleus;GO:0005654::nucleoplasm;GO:0005730::nucleolus;GO:0006397::mRNA processing;GO:0008187::poly-pyrimidine tract binding;GO:0008380::RNA splicing;GO:0008543::fibroblast growth factor rece…
19	808653	808654	RIPSEQ7_peak_1675	19.8443	3713	804940	805001	ENSG00000284361	MIR4745	+	1	ENSG00000263414	MIR3187	4930	ENSG00000272473	AC006273.1	26791	ENSG00000011304	PTBP1	Exon10	Exon10	Exon10	.	.	.	GO:0000381::regulation of alternative mRNA splicing, via spliceosome;GO:0000398::mRNA splicing, via spliceosome;GO:0003676::nucleic acid binding;GO:0003723::RNA binding;GO:0005515::protein binding;GO:0005634::nucleus;GO:0005654::nucleoplasm;GO:0005730::nucleolus;GO:0006397::mRNA processing;GO:0008187::poly-pyrimidine tract binding;GO:0008380::RNA splicing;GO:0008543::fibroblast growth factor rece…
19	15427184	15427185	RIPSEQ7_peak_1839	11.0231	-8196	15380051	15418988	ENSG00000011243	AKAP8L	-	1	ENSG00000269782	MIR1470	22363	ENSG00000011243	AKAP8L	8196	ENSG00000011451	WIZ	Exon7	Exon7	Exon7	GO:0000785::chromatin;GO:0003677::DNA binding;GO:0003723::RNA binding;GO:0005515::protein binding;GO:0005521::lamin binding;GO:0005634::nucleus;GO:0005737::cytoplasm;GO:0006397::mRNA processing;GO:0007076::mitotic chromosome condensation;GO:0008380::RNA splicing;GO:0010793::regulation of mRNA export from nucleus;GO:0016301::kinase activity;GO:0016310::phosphorylation;GO:0016363::nuclear matrix;GO…	.	GO:0000785::chromatin;GO:0003677::DNA binding;GO:0003723::RNA binding;GO:0005515::protein binding;GO:0005521::lamin binding;GO:0005634::nucleus;GO:0005737::cytoplasm;GO:0006397::mRNA processing;GO:0007076::mitotic chromosome condensation;GO:0008380::RNA splicing;GO:0010793::regulation of mRNA export from nucleus;GO:0016301::kinase activity;GO:0016310::phosphorylation;GO:0016363::nuclear matrix;GO…	GO:0000981::sequence-specific DNA binding RNA polymerase II transcription factor activity;GO:0003676::nucleic acid binding;GO:0005515::protein binding;GO:0005634::nucleus;GO:0005654::nucleoplasm;GO:0006357::regulation of transcription from RNA polymerase II promoter;GO:0010571::positive regulation of nuclear cell cycle DNA replication;GO:0030496::midbody;GO:0046872::metal ion binding;GO:0050821::…
19	15422516	15422517	RIPSEQ7_peak_1836a	17.6878	-3528	15380051	15418988	ENSG00000011243	AKAP8L	-	1	ENSG00000269782	MIR1470	27031	ENSG00000011243	AKAP8L	3528	ENSG00000011451	WIZ	UTR3	UTR3	UTR3	GO:0000785::chromatin;GO:0003677::DNA binding;GO:0003723::RNA binding;GO:0005515::protein binding;GO:0005521::lamin binding;GO:0005634::nucleus;GO:0005737::cytoplasm;GO:0006397::mRNA processing;GO:0007076::mitotic chromosome condensation;GO:0008380::RNA splicing;GO:0010793::regulation of mRNA export from nucleus;GO:0016301::kinase activity;GO:0016310::phosphorylation;GO:0016363::nuclear matrix;GO…	.	GO:0000785::chromatin;GO:0003677::DNA binding;GO:0003723::RNA binding;GO:0005515::protein binding;GO:0005521::lamin binding;GO:0005634::nucleus;GO:0005737::cytoplasm;GO:0006397::mRNA processing;GO:0007076::mitotic chromosome condensation;GO:0008380::RNA splicing;GO:0010793::regulation of mRNA export from nucleus;GO:0016301::kinase activity;GO:0016310::phosphorylation;GO:0016363::nuclear matrix;GO…	GO:0000981::sequence-specific DNA binding RNA polymerase II transcription factor activity;GO:0003676::nucleic acid binding;GO:0005515::protein binding;GO:0005634::nucleus;GO:0005654::nucleoplasm;GO:0006357::regulation of transcription from RNA polymerase II promoter;GO:0010571::positive regulation of nuclear cell cycle DNA replication;GO:0030496::midbody;GO:0046872::metal ion binding;GO:0050821::…
19	15423019	15423020	RIPSEQ7_peak_1836b	44.4674	-4031	15380051	15418988	ENSG00000011243	AKAP8L	-	1	ENSG00000269782	MIR1470	26528	ENSG00000011243	AKAP8L	4031	ENSG00000011451	WIZ	UTR3	UTR3	UTR3	GO:0000785::chromatin;GO:0003677::DNA binding;GO:0003723::RNA binding;GO:0005515::protein binding;GO:0005521::lamin binding;GO:0005634::nucleus;GO:0005737::cytoplasm;GO:0006397::mRNA processing;GO:0007076::mitotic chromosome condensation;GO:0008380::RNA splicing;GO:0010793::regulation of mRNA export from nucleus;GO:0016301::kinase activity;GO:0016310::phosphorylation;GO:0016363::nuclear matrix;GO…	.	GO:0000785::chromatin;GO:0003677::DNA binding;GO:0003723::RNA binding;GO:0005515::protein binding;GO:0005521::lamin binding;GO:0005634::nucleus;GO:0005737::cytoplasm;GO:0006397::mRNA processing;GO:0007076::mitotic chromosome condensation;GO:0008380::RNA splicing;GO:0010793::regulation of mRNA export from nucleus;GO:0016301::kinase activity;GO:0016310::phosphorylation;GO:0016363::nuclear matrix;GO…	GO:0000981::sequence-specific DNA binding RNA polymerase II transcription factor activity;GO:0003676::nucleic acid binding;GO:0005515::protein binding;GO:0005634::nucleus;GO:0005654::nucleoplasm;GO:0006357::regulation of transcription from RNA polymerase II promoter;GO:0010571::positive regulation of nuclear cell cycle DNA replication;GO:0030496::midbody;GO:0046872::metal ion binding;GO:0050821::…
19	15425375	15425376	RIPSEQ7_peak_1838	12.9675	-6387	15380051	15418988	ENSG00000011243	AKAP8L	-	1	ENSG00000269782	MIR1470	24172	ENSG00000011243	AKAP8L	6387	ENSG00000011451	WIZ	Exon8	Exon8	Exon8	GO:0000785::chromatin;GO:0003677::DNA binding;GO:0003723::RNA binding;GO:0005515::protein binding;GO:0005521::lamin binding;GO:0005634::nucleus;GO:0005737::cytoplasm;GO:0006397::mRNA processing;GO:0007076::mitotic chromosome condensation;GO:0008380::RNA splicing;GO:0010793::regulation of mRNA export from nucleus;GO:0016301::kinase activity;GO:0016310::phosphorylation;GO:0016363::nuclear matrix;GO…	.	GO:0000785::chromatin;GO:0003677::DNA binding;GO:0003723::RNA binding;GO:0005515::protein binding;GO:0005521::lamin binding;GO:0005634::nucleus;GO:0005737::cytoplasm;GO:0006397::mRNA processing;GO:0007076::mitotic chromosome condensation;GO:0008380::RNA splicing;GO:0010793::regulation of mRNA export from nucleus;GO:0016301::kinase activity;GO:0016310::phosphorylation;GO:0016363::nuclear matrix;GO…	GO:0000981::sequence-specific DNA binding RNA polymerase II transcription factor activity;GO:0003676::nucleic acid binding;GO:0005515::protein binding;GO:0005634::nucleus;GO:0005654::nucleoplasm;GO:0006357::regulation of transcription from RNA polymerase II promoter;GO:0010571::positive regulation of nuclear cell cycle DNA replication;GO:0030496::midbody;GO:0046872::metal ion binding;GO:0050821::…
19	15428325	15428326	RIPSEQ7_peak_1840	10.9592	-9337	15380051	15418988	ENSG00000011243	AKAP8L	-	1	ENSG00000269782	MIR1470	21222	ENSG00000011243	AKAP8L	9337	ENSG00000011451	WIZ	Intron6	Intron6	Intron6	GO:0000785::chromatin;GO:0003677::DNA binding;GO:0003723::RNA binding;GO:0005515::protein binding;GO:0005521::lamin binding;GO:0005634::nucleus;GO:0005737::cytoplasm;GO:0006397::mRNA processing;GO:0007076::mitotic chromosome condensation;GO:0008380::RNA splicing;GO:0010793::regulation of mRNA export from nucleus;GO:0016301::kinase activity;GO:0016310::phosphorylation;GO:0016363::nuclear matrix;GO…	.	GO:0000785::chromatin;GO:0003677::DNA binding;GO:0003723::RNA binding;GO:0005515::protein binding;GO:0005521::lamin binding;GO:0005634::nucleus;GO:0005737::cytoplasm;GO:0006397::mRNA processing;GO:0007076::mitotic chromosome condensation;GO:0008380::RNA splicing;GO:0010793::regulation of mRNA export from nucleus;GO:0016301::kinase activity;GO:0016310::phosphorylation;GO:0016363::nuclear matrix;GO…	GO:0000981::sequence-specific DNA binding RNA polymerase II transcription factor activity;GO:0003676::nucleic acid binding;GO:0005515::protein binding;GO:0005634::nucleus;GO:0005654::nucleoplasm;GO:0006357::regulation of transcription from RNA polymerase II promoter;GO:0010571::positive regulation of nuclear cell cycle DNA replication;GO:0030496::midbody;GO:0046872::metal ion binding;GO:0050821::…
19	15424744	15424745	RIPSEQ7_peak_1837	21.582	-5756	15380051	15418988	ENSG00000011243	AKAP8L	-	1	ENSG00000269782	MIR1470	24803	ENSG00000011243	AKAP8L	5756	ENSG00000011451	WIZ	Exon9	Exon9	Exon9	GO:0000785::chromatin;GO:0003677::DNA binding;GO:0003723::RNA binding;GO:0005515::protein binding;GO:0005521::lamin binding;GO:0005634::nucleus;GO:0005737::cytoplasm;GO:0006397::mRNA processing;GO:0007076::mitotic chromosome condensation;GO:0008380::RNA splicing;GO:0010793::regulation of mRNA export from nucleus;GO:0016301::kinase activity;GO:0016310::phosphorylation;GO:0016363::nuclear matrix;GO…	.	GO:0000785::chromatin;GO:0003677::DNA binding;GO:0003723::RNA binding;GO:0005515::protein binding;GO:0005521::lamin binding;GO:0005634::nucleus;GO:0005737::cytoplasm;GO:0006397::mRNA processing;GO:0007076::mitotic chromosome condensation;GO:0008380::RNA splicing;GO:0010793::regulation of mRNA export from nucleus;GO:0016301::kinase activity;GO:0016310::phosphorylation;GO:0016363::nuclear matrix;GO…	GO:0000981::sequence-specific DNA binding RNA polymerase II transcription factor activity;GO:0003676::nucleic acid binding;GO:0005515::protein binding;GO:0005634::nucleus;GO:0005654::nucleoplasm;GO:0006357::regulation of transcription from RNA polymerase II promoter;GO:0010571::positive regulation of nuclear cell cycle DNA replication;GO:0030496::midbody;GO:0046872::metal ion binding;GO:0050821::…
6	53291846	53291847	RIPSEQ7_peak_3001	3.31559	14853	53276993	53277071	ENSG00000264056	MIR5685	+	1	ENSG00000271367	AL034374.1	58311	ENSG00000219163	HMGB1P20	55549	ENSG00000012660	ELOVL5	Exon3	Exon3	Exon3	.	.	.	GO:0005515::protein binding;GO:0005783::endoplasmic reticulum;GO:0005789::endoplasmic reticulum membrane;GO:0006629::lipid metabolic process;GO:0006631::fatty acid metabolic process;GO:0006633::fatty acid biosynthetic process;GO:0006636::unsaturated fatty acid biosynthetic process;GO:0009922::fatty acid elongase activity;GO:0016020::membrane;GO:0016021::integral component of membrane;GO:0016740::…
4	6621329	6621330	RIPSEQ7_peak_2719	1.37836	-18761	6640091	6642745	ENSG00000179010	MRFAP1	+	1	ENSG00000179010	MRFAP1	18761	ENSG00000074211	PPP2R2C	236503	ENSG00000013288	MAN2B2	UTR3	UTR3	UTR3	GO:0005515::protein binding;GO:0005634::nucleus;GO:0005737::cytoplasm;GO:0005829::cytosol;GO:0048471::perinuclear region of cytoplasm	GO:0005515::protein binding;GO:0005634::nucleus;GO:0005737::cytoplasm;GO:0005829::cytosol;GO:0048471::perinuclear region of cytoplasm	GO:0000159::protein phosphatase type 2A complex;GO:0000278::mitotic cell cycle;GO:0005515::protein binding;GO:0005829::cytosol;GO:0019888::protein phosphatase regulator activity;GO:0043666::regulation of phosphoprotein phosphatase activity;GO:0070262::peptidyl-serine dephosphorylation	GO:0003824::catalytic activity;GO:0004559::alpha-mannosidase activity;GO:0005576::extracellular region;GO:0005774::vacuolar membrane;GO:0005975::carbohydrate metabolic process;GO:0006013::mannose metabolic process;GO:0006517::protein deglycosylation;GO:0008152::metabolic process;GO:0008496::mannan endo-1,6-alpha-mannosidase activity;GO:0009313::oligosaccharide catabolic process;GO:0016787::hydrol…
4	6621784	6621785	RIPSEQ7_peak_2720	8.12016	-18306	6640091	6642745	ENSG00000179010	MRFAP1	+	1	ENSG00000179010	MRFAP1	18306	ENSG00000074211	PPP2R2C	236958	ENSG00000013288	MAN2B2	UTR3	UTR3	UTR3	GO:0005515::protein binding;GO:0005634::nucleus;GO:0005737::cytoplasm;GO:0005829::cytosol;GO:0048471::perinuclear region of cytoplasm	GO:0005515::protein binding;GO:0005634::nucleus;GO:0005737::cytoplasm;GO:0005829::cytosol;GO:0048471::perinuclear region of cytoplasm	GO:0000159::protein phosphatase type 2A complex;GO:0000278::mitotic cell cycle;GO:0005515::protein binding;GO:0005829::cytosol;GO:0019888::protein phosphatase regulator activity;GO:0043666::regulation of phosphoprotein phosphatase activity;GO:0070262::peptidyl-serine dephosphorylation	GO:0003824::catalytic activity;GO:0004559::alpha-mannosidase activity;GO:0005576::extracellular region;GO:0005774::vacuolar membrane;GO:0005975::carbohydrate metabolic process;GO:0006013::mannose metabolic process;GO:0006517::protein deglycosylation;GO:0008152::metabolic process;GO:0008496::mannan endo-1,6-alpha-mannosidase activity;GO:0009313::oligosaccharide catabolic process;GO:0016787::hydrol…
17	44319959	44319960	RIPSEQ7_peak_1506	7.48585	4187	44319627	44324147	ENSG00000013306	SLC25A39	-	1	ENSG00000267211	AC003043.1	8653	ENSG00000267750	RUNDC3A-AS1	4644	ENSG00000013306	SLC25A39	LastExon	LastExon	LastExon	GO:0005739::mitochondrion;GO:0005743::mitochondrial inner membrane;GO:0006783::heme biosynthetic process;GO:0016020::membrane;GO:0016021::integral component of membrane;GO:0022857::transmembrane transporter activity;GO:0055085::transmembrane transport	.	.	GO:0005739::mitochondrion;GO:0005743::mitochondrial inner membrane;GO:0006783::heme biosynthetic process;GO:0016020::membrane;GO:0016021::integral component of membrane;GO:0022857::transmembrane transporter activity;GO:0055085::transmembrane transport
17	44321479	44321480	RIPSEQ7_peak_1507	4.87225	2667	44319627	44324147	ENSG00000013306	SLC25A39	-	1	ENSG00000267211	AC003043.1	7133	ENSG00000267750	RUNDC3A-AS1	6164	ENSG00000013306	SLC25A39	Exon6	Exon6	Exon6	GO:0005739::mitochondrion;GO:0005743::mitochondrial inner membrane;GO:0006783::heme biosynthetic process;GO:0016020::membrane;GO:0016021::integral component of membrane;GO:0022857::transmembrane transporter activity;GO:0055085::transmembrane transport	.	.	GO:0005739::mitochondrion;GO:0005743::mitochondrial inner membrane;GO:0006783::heme biosynthetic process;GO:0016020::membrane;GO:0016021::integral component of membrane;GO:0022857::transmembrane transporter activity;GO:0055085::transmembrane transport
16	29833806	29833807	RIPSEQ7_peak_1189	3.86916	13412	29820394	29848039	ENSG00000013364	MVP	+	1	ENSG00000278713	AC120114.2	28953	ENSG00000238045	AC009133.1	21821	ENSG00000013364	MVP	Exon4	Exon4	Exon4	GO:0005515::protein binding;GO:0005576::extracellular region;GO:0005634::nucleus;GO:0005643::nuclear pore;GO:0005737::cytoplasm;GO:0005829::cytosol;GO:0005856::cytoskeleton;GO:0015031::protein transport;GO:0016020::membrane;GO:0019901::protein kinase binding;GO:0019903::protein phosphatase binding;GO:0023057::negative regulation of signaling;GO:0031953::negative regulation of protein autophosphor…	.	.	GO:0005515::protein binding;GO:0005576::extracellular region;GO:0005634::nucleus;GO:0005643::nuclear pore;GO:0005737::cytoplasm;GO:0005829::cytosol;GO:0005856::cytoskeleton;GO:0015031::protein transport;GO:0016020::membrane;GO:0019901::protein kinase binding;GO:0019903::protein phosphatase binding;GO:0023057::negative regulation of signaling;GO:0031953::negative regulation of protein autophosphor…
X	150470559	150470560	RIPSEQ7_peak_3713	2.49117	-98059	150568619	150673322	ENSG00000171100	MTM1	+	1	ENSG00000171100	MTM1	98059	ENSG00000234825	XRCC6P2	237663	ENSG00000013619	MAMLD1	Exon4	Exon4	Exon4	GO:0001726::ruffle;GO:0004438::phosphatidylinositol-3-phosphatase activity;GO:0004721::phosphoprotein phosphatase activity;GO:0004725::protein tyrosine phosphatase activity;GO:0005515::protein binding;GO:0005622::intracellular;GO:0005623::cell;GO:0005737::cytoplasm;GO:0005768::endosome;GO:0005770::late endosome;GO:0005829::cytosol;GO:0005886::plasma membrane;GO:0006470::protein dephosphorylation;…	GO:0001726::ruffle;GO:0004438::phosphatidylinositol-3-phosphatase activity;GO:0004721::phosphoprotein phosphatase activity;GO:0004725::protein tyrosine phosphatase activity;GO:0005515::protein binding;GO:0005622::intracellular;GO:0005623::cell;GO:0005737::cytoplasm;GO:0005768::endosome;GO:0005770::late endosome;GO:0005829::cytosol;GO:0005886::plasma membrane;GO:0006470::protein dephosphorylation;…	.	GO:0003674::molecular_function;GO:0005575::cellular_component;GO:0005634::nucleus;GO:0005654::nucleoplasm;GO:0005794::Golgi apparatus;GO:0005813::centrosome;GO:0008584::male gonad development;GO:0016604::nuclear body
8	143440279	143440280	RIPSEQ7_peak_3356	8.12016	-9873	143428060	143430406	ENSG00000182759	MAFA	-	1	ENSG00000275558	RN7SKP175	101830	ENSG00000182759	MAFA	9873	ENSG00000014164	ZC3H3	Exon11	Exon11	Exon11	GO:0000978::RNA polymerase II core promoter proximal region sequence-specific DNA binding;GO:0000981::sequence-specific DNA binding RNA polymerase II transcription factor activity;GO:0001077::RNA polymerase II core promoter proximal region sequence-specific DNA binding transcription factor activity involved in positive regulation of transcription;GO:0003677::DNA binding;GO:0003700::sequence-speci…	.	GO:0000978::RNA polymerase II core promoter proximal region sequence-specific DNA binding;GO:0000981::sequence-specific DNA binding RNA polymerase II transcription factor activity;GO:0001077::RNA polymerase II core promoter proximal region sequence-specific DNA binding transcription factor activity involved in positive regulation of transcription;GO:0003677::DNA binding;GO:0003700::sequence-speci…	GO:0000981::sequence-specific DNA binding RNA polymerase II transcription factor activity;GO:0003674::molecular_function;GO:0003677::DNA binding;GO:0005634::nucleus;GO:0005847::mRNA cleavage and polyadenylation specificity factor complex;GO:0006357::regulation of transcription from RNA polymerase II promoter;GO:0006378::mRNA polyadenylation;GO:0010793::regulation of mRNA export from nucleus;GO:00…
8	143437997	143437998	RIPSEQ7_peak_3355	5.8101	-7591	143428060	143430406	ENSG00000182759	MAFA	-	1	ENSG00000275558	RN7SKP175	104112	ENSG00000182759	MAFA	7591	ENSG00000014164	ZC3H3	UTR3	UTR3	UTR3	GO:0000978::RNA polymerase II core promoter proximal region sequence-specific DNA binding;GO:0000981::sequence-specific DNA binding RNA polymerase II transcription factor activity;GO:0001077::RNA polymerase II core promoter proximal region sequence-specific DNA binding transcription factor activity involved in positive regulation of transcription;GO:0003677::DNA binding;GO:0003700::sequence-speci…	.	GO:0000978::RNA polymerase II core promoter proximal region sequence-specific DNA binding;GO:0000981::sequence-specific DNA binding RNA polymerase II transcription factor activity;GO:0001077::RNA polymerase II core promoter proximal region sequence-specific DNA binding transcription factor activity involved in positive regulation of transcription;GO:0003677::DNA binding;GO:0003700::sequence-speci…	GO:0000981::sequence-specific DNA binding RNA polymerase II transcription factor activity;GO:0003674::molecular_function;GO:0003677::DNA binding;GO:0005634::nucleus;GO:0005847::mRNA cleavage and polyadenylation specificity factor complex;GO:0006357::regulation of transcription from RNA polymerase II promoter;GO:0006378::mRNA polyadenylation;GO:0010793::regulation of mRNA export from nucleus;GO:00…
11	65182799	65182800	RIPSEQ7_peak_572	8.89146	337	65182462	65211987	ENSG00000014216	CAPN1	+	1	ENSG00000197847	SLC22A20P	31040	ENSG00000254614	AP003068.2	965	ENSG00000014216	CAPN1	Exon1	Exon1	Exon1	GO:0004175::endopeptidase activity;GO:0004198::calcium-dependent cysteine-type endopeptidase activity;GO:0005509::calcium ion binding;GO:0005515::protein binding;GO:0005576::extracellular region;GO:0005622::intracellular;GO:0005737::cytoplasm;GO:0005739::mitochondrion;GO:0005764::lysosome;GO:0005829::cytosol;GO:0005886::plasma membrane;GO:0005925::focal adhesion;GO:0006508::proteolysis;GO:0008233…	.	.	GO:0004175::endopeptidase activity;GO:0004198::calcium-dependent cysteine-type endopeptidase activity;GO:0005509::calcium ion binding;GO:0005515::protein binding;GO:0005576::extracellular region;GO:0005622::intracellular;GO:0005737::cytoplasm;GO:0005739::mitochondrion;GO:0005764::lysosome;GO:0005829::cytosol;GO:0005886::plasma membrane;GO:0005925::focal adhesion;GO:0006508::proteolysis;GO:0008233…
11	65211713	65211714	RIPSEQ7_peak_573	8.86752	-2126	65213840	65242757	ENSG00000197847	SLC22A20P	+	1	ENSG00000197847	SLC22A20P	2126	ENSG00000254614	AP003068.2	29879	ENSG00000014216	CAPN1	UTR3	UTR3	UTR3	.	.	.	GO:0004175::endopeptidase activity;GO:0004198::calcium-dependent cysteine-type endopeptidase activity;GO:0005509::calcium ion binding;GO:0005515::protein binding;GO:0005576::extracellular region;GO:0005622::intracellular;GO:0005737::cytoplasm;GO:0005739::mitochondrion;GO:0005764::lysosome;GO:0005829::cytosol;GO:0005886::plasma membrane;GO:0005925::focal adhesion;GO:0006508::proteolysis;GO:0008233…
7	44385165	44385166	RIPSEQ7_peak_3117	4.39915	-15873	44367140	44369292	ENSG00000279853	AC004453.2	-	1	ENSG00000146677	AC004453.1	82731	ENSG00000279853	AC004453.2	15873	ENSG00000015676	NUDCD3	UTR3	UTR3	UTR3	.	.	.	GO:0005515::protein binding;GO:0005737::cytoplasm;GO:0005868::cytoplasmic dynein complex;GO:0006457::protein folding;GO:0032502::developmental process;GO:0051082::unfolded protein binding;GO:0060271::cilium morphogenesis;GO:1905793::NA
3	149657079	149657080	RIPSEQ7_peak_2654	2.61227	-1130	149658210	149661364	ENSG00000241313	WWTR1-AS1	+	1	ENSG00000241313	WWTR1-AS1	1130	ENSG00000241985	WWTR1-IT1	6895	ENSG00000018408	WWTR1	Exon3	Exon3	Exon3	.	.	.	GO:0000122::negative regulation of transcription from RNA polymerase II promoter;GO:0001649::osteoblast differentiation;GO:0001894::tissue homeostasis;GO:0001933::negative regulation of protein phosphorylation;GO:0003015::heart process;GO:0003713::transcription coactivator activity;GO:0003714::transcription corepressor activity;GO:0005515::protein binding;GO:0005634::nucleus;GO:0005654::nucleopla…
11	118643901	118643902	RIPSEQ7_peak_665	3.1269	-98	118644000	118644079	ENSG00000284246	MIR6716	+	1	ENSG00000284246	MIR6716	98	ENSG00000118096	IFT46	77866	ENSG00000019144	PHLDB1	Exon14	Exon14	Exon14	.	.	GO:0003674::molecular_function;GO:0005737::cytoplasm;GO:0005813::centrosome;GO:0005856::cytoskeleton;GO:0005929::cilium;GO:0007224::smoothened signaling pathway;GO:0008022::protein C-terminus binding;GO:0008150::biological_process;GO:0030992::intraciliary transport particle B;GO:0031514::motile cilium;GO:0035735::intraciliary transport involved in cilium morphogenesis;GO:0036064::ciliary basal bo…	GO:0010470::regulation of gastrulation;GO:0010717::regulation of epithelial to mesenchymal transition;GO:0045180::basal cortex;GO:0070507::regulation of microtubule cytoskeleton organization;GO:1904261::NA
11	118628380	118628381	RIPSEQ7_peak_663a	4.83046	-8239	118636620	118638097	ENSG00000255176	AP000941.1	+	1	ENSG00000255176	AP000941.1	8239	ENSG00000118096	IFT46	62345	ENSG00000019144	PHLDB1	Exon7	Exon7	Exon7	.	.	GO:0003674::molecular_function;GO:0005737::cytoplasm;GO:0005813::centrosome;GO:0005856::cytoskeleton;GO:0005929::cilium;GO:0007224::smoothened signaling pathway;GO:0008022::protein C-terminus binding;GO:0008150::biological_process;GO:0030992::intraciliary transport particle B;GO:0031514::motile cilium;GO:0035735::intraciliary transport involved in cilium morphogenesis;GO:0036064::ciliary basal bo…	GO:0010470::regulation of gastrulation;GO:0010717::regulation of epithelial to mesenchymal transition;GO:0045180::basal cortex;GO:0070507::regulation of microtubule cytoskeleton organization;GO:1904261::NA
11	118631977	118631978	RIPSEQ7_peak_664	8.12016	-4642	118636620	118638097	ENSG00000255176	AP000941.1	+	1	ENSG00000255176	AP000941.1	4642	ENSG00000118096	IFT46	65942	ENSG00000019144	PHLDB1	Exon9	Exon9	Exon9	.	.	GO:0003674::molecular_function;GO:0005737::cytoplasm;GO:0005813::centrosome;GO:0005856::cytoskeleton;GO:0005929::cilium;GO:0007224::smoothened signaling pathway;GO:0008022::protein C-terminus binding;GO:0008150::biological_process;GO:0030992::intraciliary transport particle B;GO:0031514::motile cilium;GO:0035735::intraciliary transport involved in cilium morphogenesis;GO:0036064::ciliary basal bo…	GO:0010470::regulation of gastrulation;GO:0010717::regulation of epithelial to mesenchymal transition;GO:0045180::basal cortex;GO:0070507::regulation of microtubule cytoskeleton organization;GO:1904261::NA
11	118628541	118628542	RIPSEQ7_peak_663b	2.49117	-8078	118636620	118638097	ENSG00000255176	AP000941.1	+	1	ENSG00000255176	AP000941.1	8078	ENSG00000118096	IFT46	62506	ENSG00000019144	PHLDB1	Exon7	Exon7	Exon7	.	.	GO:0003674::molecular_function;GO:0005737::cytoplasm;GO:0005813::centrosome;GO:0005856::cytoskeleton;GO:0005929::cilium;GO:0007224::smoothened signaling pathway;GO:0008022::protein C-terminus binding;GO:0008150::biological_process;GO:0030992::intraciliary transport particle B;GO:0031514::motile cilium;GO:0035735::intraciliary transport involved in cilium morphogenesis;GO:0036064::ciliary basal bo…	GO:0010470::regulation of gastrulation;GO:0010717::regulation of epithelial to mesenchymal transition;GO:0045180::basal cortex;GO:0070507::regulation of microtubule cytoskeleton organization;GO:1904261::NA
8	48920120	48920121	RIPSEQ7_peak_3306	1.69445	1319	48917868	48921440	ENSG00000019549	SNAI2	-	1	ENSG00000168333	PPDPFL	152233	ENSG00000034239	EFCAB1	184809	ENSG00000019549	SNAI2	LastExon	LastExon	LastExon	GO:0000122::negative regulation of transcription from RNA polymerase II promoter;GO:0000790::nuclear chromatin;GO:0000977::RNA polymerase II regulatory region sequence-specific DNA binding;GO:0000981::sequence-specific DNA binding RNA polymerase II transcription factor activity;GO:0001078::RNA polymerase II core promoter proximal region sequence-specific DNA binding transcription factor activity …	GO:0007275::multicellular organismal development;GO:0030154::cell differentiation	GO:0005509::calcium ion binding;GO:0046872::metal ion binding	GO:0000122::negative regulation of transcription from RNA polymerase II promoter;GO:0000790::nuclear chromatin;GO:0000977::RNA polymerase II regulatory region sequence-specific DNA binding;GO:0000981::sequence-specific DNA binding RNA polymerase II transcription factor activity;GO:0001078::RNA polymerase II core promoter proximal region sequence-specific DNA binding transcription factor activity …
1	35566440	35566441	RIPSEQ7_peak_153	4.71647	-6929	35573370	35595328	ENSG00000116819	TFAP2E	+	1	ENSG00000116819	TFAP2E	6929	ENSG00000142687	KIAA0319L	9027	ENSG00000020129	NCDN	UTR3	UTR3	UTR3	GO:0000977::RNA polymerase II regulatory region sequence-specific DNA binding;GO:0000978::RNA polymerase II core promoter proximal region sequence-specific DNA binding;GO:0000981::sequence-specific DNA binding RNA polymerase II transcription factor activity;GO:0001077::RNA polymerase II core promoter proximal region sequence-specific DNA binding transcription factor activity involved in positive …	GO:0000977::RNA polymerase II regulatory region sequence-specific DNA binding;GO:0000978::RNA polymerase II core promoter proximal region sequence-specific DNA binding;GO:0000981::sequence-specific DNA binding RNA polymerase II transcription factor activity;GO:0001077::RNA polymerase II core promoter proximal region sequence-specific DNA binding transcription factor activity involved in positive …	GO:0000139::Golgi membrane;GO:0005515::protein binding;GO:0005794::Golgi apparatus;GO:0005886::plasma membrane;GO:0016020::membrane;GO:0016021::integral component of membrane;GO:0031410::cytoplasmic vesicle	GO:0005515::protein binding;GO:0005737::cytoplasm;GO:0005829::cytosol;GO:0016020::membrane;GO:0030425::dendrite;GO:0031175::neuron projection development;GO:0042995::cell projection;GO:0043005::neuron projection;GO:0043025::neuronal cell body;GO:0045453::bone resorption;GO:0048168::regulation of neuronal synaptic plasticity
X	136211082	136211083	RIPSEQ7_peak_3710c	18.8797	40496	136216811	136251579	ENSG00000129680	MAP7D3	-	1	ENSG00000156920	ADGRG4	89880	ENSG00000239080	RF01210	76662	ENSG00000022267	FHL1	UTR3	UTR3	UTR3	GO:0000226::microtubule cytoskeleton organization;GO:0005737::cytoplasm;GO:0005819::spindle;GO:0005856::cytoskeleton;GO:0008017::microtubule binding;GO:0015630::microtubule cytoskeleton;GO:0015631::tubulin binding;GO:0016020::membrane;GO:0046785::microtubule polymerization	GO:0004888::transmembrane signaling receptor activity;GO:0004930::G-protein coupled receptor activity;GO:0005622::intracellular;GO:0005887::integral component of plasma membrane;GO:0007165::signal transduction;GO:0007166::cell surface receptor signaling pathway;GO:0007186::G-protein coupled receptor signaling pathway;GO:0007189::adenylate cyclase-activating G-protein coupled receptor signaling pa…	.	GO:0003254::regulation of membrane depolarization;GO:0003674::molecular_function;GO:0005515::protein binding;GO:0005634::nucleus;GO:0005737::cytoplasm;GO:0005829::cytosol;GO:0005886::plasma membrane;GO:0005925::focal adhesion;GO:0007275::multicellular organismal development;GO:0007517::muscle organ development;GO:0009887::organ morphogenesis;GO:0010972::negative regulation of G2/M transition of m…
X	136210812	136210813	RIPSEQ7_peak_3710b	39.4631	40766	136216811	136251579	ENSG00000129680	MAP7D3	-	1	ENSG00000156920	ADGRG4	90150	ENSG00000239080	RF01210	76392	ENSG00000022267	FHL1	UTR3	UTR3	UTR3	GO:0000226::microtubule cytoskeleton organization;GO:0005737::cytoplasm;GO:0005819::spindle;GO:0005856::cytoskeleton;GO:0008017::microtubule binding;GO:0015630::microtubule cytoskeleton;GO:0015631::tubulin binding;GO:0016020::membrane;GO:0046785::microtubule polymerization	GO:0004888::transmembrane signaling receptor activity;GO:0004930::G-protein coupled receptor activity;GO:0005622::intracellular;GO:0005887::integral component of plasma membrane;GO:0007165::signal transduction;GO:0007166::cell surface receptor signaling pathway;GO:0007186::G-protein coupled receptor signaling pathway;GO:0007189::adenylate cyclase-activating G-protein coupled receptor signaling pa…	.	GO:0003254::regulation of membrane depolarization;GO:0003674::molecular_function;GO:0005515::protein binding;GO:0005634::nucleus;GO:0005737::cytoplasm;GO:0005829::cytosol;GO:0005886::plasma membrane;GO:0005925::focal adhesion;GO:0007275::multicellular organismal development;GO:0007517::muscle organ development;GO:0009887::organ morphogenesis;GO:0010972::negative regulation of G2/M transition of m…
X	136210532	136210533	RIPSEQ7_peak_3710a	106.157	41046	136216811	136251579	ENSG00000129680	MAP7D3	-	1	ENSG00000156920	ADGRG4	90430	ENSG00000239080	RF01210	76112	ENSG00000022267	FHL1	UTR3	UTR3	UTR3	GO:0000226::microtubule cytoskeleton organization;GO:0005737::cytoplasm;GO:0005819::spindle;GO:0005856::cytoskeleton;GO:0008017::microtubule binding;GO:0015630::microtubule cytoskeleton;GO:0015631::tubulin binding;GO:0016020::membrane;GO:0046785::microtubule polymerization	GO:0004888::transmembrane signaling receptor activity;GO:0004930::G-protein coupled receptor activity;GO:0005622::intracellular;GO:0005887::integral component of plasma membrane;GO:0007165::signal transduction;GO:0007166::cell surface receptor signaling pathway;GO:0007186::G-protein coupled receptor signaling pathway;GO:0007189::adenylate cyclase-activating G-protein coupled receptor signaling pa…	.	GO:0003254::regulation of membrane depolarization;GO:0003674::molecular_function;GO:0005515::protein binding;GO:0005634::nucleus;GO:0005737::cytoplasm;GO:0005829::cytosol;GO:0005886::plasma membrane;GO:0005925::focal adhesion;GO:0007275::multicellular organismal development;GO:0007517::muscle organ development;GO:0009887::organ morphogenesis;GO:0010972::negative regulation of G2/M transition of m…
8	52714322	52714323	RIPSEQ7_peak_3307	1.69445	109	52622456	52714432	ENSG00000023287	RB1CC1	-	1	ENSG00000271555	AC113139.1	8580	ENSG00000196711	ALKAL1	148815	ENSG00000023287	RB1CC1	UTR5	UTR5	UTR5	GO:0000045::autophagic vacuole assembly;GO:0000407::pre-autophagosomal structure;GO:0000422::mitochondrion degradation;GO:0001889::liver development;GO:0001934::positive regulation of protein phosphorylation;GO:0005515::protein binding;GO:0005634::nucleus;GO:0005737::cytoplasm;GO:0005789::endoplasmic reticulum membrane;GO:0005829::cytosol;GO:0006914::autophagy;GO:0007049::cell cycle;GO:0007507::h…	.	GO:0005515::protein binding;GO:0005576::extracellular region;GO:0010976::positive regulation of neuron projection development;GO:0030298::receptor signaling protein tyrosine kinase activator activity;GO:0030971::receptor tyrosine kinase binding;GO:0061098::positive regulation of protein tyrosine kinase activity;GO:0070374::positive regulation of ERK1 and ERK2 cascade;GO:0070378::positive regulati…	GO:0000045::autophagic vacuole assembly;GO:0000407::pre-autophagosomal structure;GO:0000422::mitochondrion degradation;GO:0001889::liver development;GO:0001934::positive regulation of protein phosphorylation;GO:0005515::protein binding;GO:0005634::nucleus;GO:0005737::cytoplasm;GO:0005789::endoplasmic reticulum membrane;GO:0005829::cytosol;GO:0006914::autophagy;GO:0007049::cell cycle;GO:0007507::h…
19	47742853	47742854	RIPSEQ7_peak_1951a	2.61227	-2711	47745565	47757057	ENSG00000105373	NOP53	+	1	ENSG00000105373	NOP53	2711	ENSG00000278999	AC008985.1	78958	ENSG00000024422	EHD2	UTR3	UTR3	UTR3	GO:0000027::ribosomal large subunit assembly;GO:0000122::negative regulation of transcription from RNA polymerase II promoter;GO:0001650::fibrillar center;GO:0001932::regulation of protein phosphorylation;GO:0002039::p53 binding;GO:0003723::RNA binding;GO:0005515::protein binding;GO:0005622::intracellular;GO:0005634::nucleus;GO:0005654::nucleoplasm;GO:0005730::nucleolus;GO:0005829::cytosol;GO:000…	GO:0000027::ribosomal large subunit assembly;GO:0000122::negative regulation of transcription from RNA polymerase II promoter;GO:0001650::fibrillar center;GO:0001932::regulation of protein phosphorylation;GO:0002039::p53 binding;GO:0003723::RNA binding;GO:0005515::protein binding;GO:0005622::intracellular;GO:0005634::nucleus;GO:0005654::nucleoplasm;GO:0005730::nucleolus;GO:0005829::cytosol;GO:000…	.	GO:0000166::nucleotide binding;GO:0003676::nucleic acid binding;GO:0005509::calcium ion binding;GO:0005515::protein binding;GO:0005524::ATP binding;GO:0005525::GTP binding;GO:0005634::nucleus;GO:0005737::cytoplasm;GO:0005768::endosome;GO:0005829::cytosol;GO:0005886::plasma membrane;GO:0005901::caveola;GO:0006897::endocytosis;GO:0007596::blood coagulation;GO:0010008::endosome membrane;GO:0015630::…
19	47742077	47742078	RIPSEQ7_peak_1950	5.52237	-3487	47745565	47757057	ENSG00000105373	NOP53	+	1	ENSG00000105373	NOP53	3487	ENSG00000278999	AC008985.1	78182	ENSG00000024422	EHD2	UTR3	UTR3	UTR3	GO:0000027::ribosomal large subunit assembly;GO:0000122::negative regulation of transcription from RNA polymerase II promoter;GO:0001650::fibrillar center;GO:0001932::regulation of protein phosphorylation;GO:0002039::p53 binding;GO:0003723::RNA binding;GO:0005515::protein binding;GO:0005622::intracellular;GO:0005634::nucleus;GO:0005654::nucleoplasm;GO:0005730::nucleolus;GO:0005829::cytosol;GO:000…	GO:0000027::ribosomal large subunit assembly;GO:0000122::negative regulation of transcription from RNA polymerase II promoter;GO:0001650::fibrillar center;GO:0001932::regulation of protein phosphorylation;GO:0002039::p53 binding;GO:0003723::RNA binding;GO:0005515::protein binding;GO:0005622::intracellular;GO:0005634::nucleus;GO:0005654::nucleoplasm;GO:0005730::nucleolus;GO:0005829::cytosol;GO:000…	.	GO:0000166::nucleotide binding;GO:0003676::nucleic acid binding;GO:0005509::calcium ion binding;GO:0005515::protein binding;GO:0005524::ATP binding;GO:0005525::GTP binding;GO:0005634::nucleus;GO:0005737::cytoplasm;GO:0005768::endosome;GO:0005829::cytosol;GO:0005886::plasma membrane;GO:0005901::caveola;GO:0006897::endocytosis;GO:0007596::blood coagulation;GO:0010008::endosome membrane;GO:0015630::…
19	47741443	47741444	RIPSEQ7_peak_1949	11.9088	-4121	47745565	47757057	ENSG00000105373	NOP53	+	1	ENSG00000105373	NOP53	4121	ENSG00000278999	AC008985.1	77548	ENSG00000024422	EHD2	UTR3	UTR3	UTR3	GO:0000027::ribosomal large subunit assembly;GO:0000122::negative regulation of transcription from RNA polymerase II promoter;GO:0001650::fibrillar center;GO:0001932::regulation of protein phosphorylation;GO:0002039::p53 binding;GO:0003723::RNA binding;GO:0005515::protein binding;GO:0005622::intracellular;GO:0005634::nucleus;GO:0005654::nucleoplasm;GO:0005730::nucleolus;GO:0005829::cytosol;GO:000…	GO:0000027::ribosomal large subunit assembly;GO:0000122::negative regulation of transcription from RNA polymerase II promoter;GO:0001650::fibrillar center;GO:0001932::regulation of protein phosphorylation;GO:0002039::p53 binding;GO:0003723::RNA binding;GO:0005515::protein binding;GO:0005622::intracellular;GO:0005634::nucleus;GO:0005654::nucleoplasm;GO:0005730::nucleolus;GO:0005829::cytosol;GO:000…	.	GO:0000166::nucleotide binding;GO:0003676::nucleic acid binding;GO:0005509::calcium ion binding;GO:0005515::protein binding;GO:0005524::ATP binding;GO:0005525::GTP binding;GO:0005634::nucleus;GO:0005737::cytoplasm;GO:0005768::endosome;GO:0005829::cytosol;GO:0005886::plasma membrane;GO:0005901::caveola;GO:0006897::endocytosis;GO:0007596::blood coagulation;GO:0010008::endosome membrane;GO:0015630::…
19	47742897	47742898	RIPSEQ7_peak_1951b	1.85032	-2667	47745565	47757057	ENSG00000105373	NOP53	+	1	ENSG00000105373	NOP53	2667	ENSG00000278999	AC008985.1	79002	ENSG00000024422	EHD2	UTR3	UTR3	UTR3	GO:0000027::ribosomal large subunit assembly;GO:0000122::negative regulation of transcription from RNA polymerase II promoter;GO:0001650::fibrillar center;GO:0001932::regulation of protein phosphorylation;GO:0002039::p53 binding;GO:0003723::RNA binding;GO:0005515::protein binding;GO:0005622::intracellular;GO:0005634::nucleus;GO:0005654::nucleoplasm;GO:0005730::nucleolus;GO:0005829::cytosol;GO:000…	GO:0000027::ribosomal large subunit assembly;GO:0000122::negative regulation of transcription from RNA polymerase II promoter;GO:0001650::fibrillar center;GO:0001932::regulation of protein phosphorylation;GO:0002039::p53 binding;GO:0003723::RNA binding;GO:0005515::protein binding;GO:0005622::intracellular;GO:0005634::nucleus;GO:0005654::nucleoplasm;GO:0005730::nucleolus;GO:0005829::cytosol;GO:000…	.	GO:0000166::nucleotide binding;GO:0003676::nucleic acid binding;GO:0005509::calcium ion binding;GO:0005515::protein binding;GO:0005524::ATP binding;GO:0005525::GTP binding;GO:0005634::nucleus;GO:0005737::cytoplasm;GO:0005768::endosome;GO:0005829::cytosol;GO:0005886::plasma membrane;GO:0005901::caveola;GO:0006897::endocytosis;GO:0007596::blood coagulation;GO:0010008::endosome membrane;GO:0015630::…
19	47741039	47741040	RIPSEQ7_peak_1948	7.44124	-4525	47745565	47757057	ENSG00000105373	NOP53	+	1	ENSG00000105373	NOP53	4525	ENSG00000278999	AC008985.1	77144	ENSG00000024422	EHD2	LastExon	LastExon	LastExon	GO:0000027::ribosomal large subunit assembly;GO:0000122::negative regulation of transcription from RNA polymerase II promoter;GO:0001650::fibrillar center;GO:0001932::regulation of protein phosphorylation;GO:0002039::p53 binding;GO:0003723::RNA binding;GO:0005515::protein binding;GO:0005622::intracellular;GO:0005634::nucleus;GO:0005654::nucleoplasm;GO:0005730::nucleolus;GO:0005829::cytosol;GO:000…	GO:0000027::ribosomal large subunit assembly;GO:0000122::negative regulation of transcription from RNA polymerase II promoter;GO:0001650::fibrillar center;GO:0001932::regulation of protein phosphorylation;GO:0002039::p53 binding;GO:0003723::RNA binding;GO:0005515::protein binding;GO:0005622::intracellular;GO:0005634::nucleus;GO:0005654::nucleoplasm;GO:0005730::nucleolus;GO:0005829::cytosol;GO:000…	.	GO:0000166::nucleotide binding;GO:0003676::nucleic acid binding;GO:0005509::calcium ion binding;GO:0005515::protein binding;GO:0005524::ATP binding;GO:0005525::GTP binding;GO:0005634::nucleus;GO:0005737::cytoplasm;GO:0005768::endosome;GO:0005829::cytosol;GO:0005886::plasma membrane;GO:0005901::caveola;GO:0006897::endocytosis;GO:0007596::blood coagulation;GO:0010008::endosome membrane;GO:0015630::…
1	32175892	32175893	RIPSEQ7_peak_143	5.85607	-4172	32180065	32198285	ENSG00000084652	TXLNA	+	2	ENSG00000084652	TXLNA	4172	ENSG00000276493	RF00017	88079	ENSG00000025800	KPNA6	UTR3	UTR3	UTR3	GO:0005125::cytokine activity;GO:0005515::protein binding;GO:0005576::extracellular region;GO:0005737::cytoplasm;GO:0005829::cytosol;GO:0006887::exocytosis;GO:0008283::cell proliferation;GO:0010469::regulation of receptor activity;GO:0016020::membrane;GO:0019221::cytokine-mediated signaling pathway;GO:0019905::syntaxin binding;GO:0030372::high molecular weight B cell growth factor receptor bindin…	GO:0005125::cytokine activity;GO:0005515::protein binding;GO:0005576::extracellular region;GO:0005737::cytoplasm;GO:0005829::cytosol;GO:0006887::exocytosis;GO:0008283::cell proliferation;GO:0010469::regulation of receptor activity;GO:0016020::membrane;GO:0019221::cytokine-mediated signaling pathway;GO:0019905::syntaxin binding;GO:0030372::high molecular weight B cell growth factor receptor bindin…	.	GO:0005515::protein binding;GO:0005634::nucleus;GO:0005643::nuclear pore;GO:0005654::nucleoplasm;GO:0005737::cytoplasm;GO:0005829::cytosol;GO:0006606::protein import into nucleus;GO:0006607::NLS-bearing protein import into nucleus;GO:0008139::nuclear localization sequence binding;GO:0008565::protein transporter activity;GO:0015031::protein transport;GO:0016020::membrane;GO:0045944::positive regul…
1	32175567	32175568	RIPSEQ7_peak_142	2.11706	-4497	32180065	32198285	ENSG00000084652	TXLNA	+	2	ENSG00000084652	TXLNA	4497	ENSG00000276493	RF00017	87754	ENSG00000025800	KPNA6	UTR3	UTR3	UTR3	GO:0005125::cytokine activity;GO:0005515::protein binding;GO:0005576::extracellular region;GO:0005737::cytoplasm;GO:0005829::cytosol;GO:0006887::exocytosis;GO:0008283::cell proliferation;GO:0010469::regulation of receptor activity;GO:0016020::membrane;GO:0019221::cytokine-mediated signaling pathway;GO:0019905::syntaxin binding;GO:0030372::high molecular weight B cell growth factor receptor bindin…	GO:0005125::cytokine activity;GO:0005515::protein binding;GO:0005576::extracellular region;GO:0005737::cytoplasm;GO:0005829::cytosol;GO:0006887::exocytosis;GO:0008283::cell proliferation;GO:0010469::regulation of receptor activity;GO:0016020::membrane;GO:0019221::cytokine-mediated signaling pathway;GO:0019905::syntaxin binding;GO:0030372::high molecular weight B cell growth factor receptor bindin…	.	GO:0005515::protein binding;GO:0005634::nucleus;GO:0005643::nuclear pore;GO:0005654::nucleoplasm;GO:0005737::cytoplasm;GO:0005829::cytosol;GO:0006606::protein import into nucleus;GO:0006607::NLS-bearing protein import into nucleus;GO:0008139::nuclear localization sequence binding;GO:0008565::protein transporter activity;GO:0015031::protein transport;GO:0016020::membrane;GO:0045944::positive regul…
1	32174199	32174200	RIPSEQ7_peak_141	1.41815	3466	32170733	32176568	ENSG00000250135	AL049795.2	+	2	ENSG00000084652	TXLNA	5865	ENSG00000276493	RF00017	86386	ENSG00000025800	KPNA6	UTR3	UTR3	UTR3	.	GO:0005125::cytokine activity;GO:0005515::protein binding;GO:0005576::extracellular region;GO:0005737::cytoplasm;GO:0005829::cytosol;GO:0006887::exocytosis;GO:0008283::cell proliferation;GO:0010469::regulation of receptor activity;GO:0016020::membrane;GO:0019221::cytokine-mediated signaling pathway;GO:0019905::syntaxin binding;GO:0030372::high molecular weight B cell growth factor receptor bindin…	.	GO:0005515::protein binding;GO:0005634::nucleus;GO:0005643::nuclear pore;GO:0005654::nucleoplasm;GO:0005737::cytoplasm;GO:0005829::cytosol;GO:0006606::protein import into nucleus;GO:0006607::NLS-bearing protein import into nucleus;GO:0008139::nuclear localization sequence binding;GO:0008565::protein transporter activity;GO:0015031::protein transport;GO:0016020::membrane;GO:0045944::positive regul…
10	17234764	17234765	RIPSEQ7_peak_377	11.9627	68	17233325	17234833	ENSG00000234961	AL133415.1	-	2	ENSG00000204832	ST8SIA6-AS1	152186	ENSG00000229124	VIM-AS1	7866	ENSG00000026025	VIM	Exon4	Exon4	Exon4	.	.	.	GO:0003725::double-stranded RNA binding;GO:0005198::structural molecule activity;GO:0005200::structural constituent of cytoskeleton;GO:0005212::structural constituent of eye lens;GO:0005515::protein binding;GO:0005634::nucleus;GO:0005737::cytoplasm;GO:0005777::peroxisome;GO:0005829::cytosol;GO:0005844::polysome;GO:0005856::cytoskeleton;GO:0005882::intermediate filament;GO:0005886::plasma membrane…
11	35180344	35180345	RIPSEQ7_peak_508	4.68725	-32205	35212550	35214007	ENSG00000251194	AL133330.1	+	1	ENSG00000251194	AL133330.1	32205	ENSG00000255521	AL356215.1	42312	ENSG00000026508	CD44	Exon3	Exon3	Exon3	.	.	.	GO:0004888::transmembrane signaling receptor activity;GO:0004896::cytokine receptor activity;GO:0005515::protein binding;GO:0005518::collagen binding;GO:0005540::hyaluronic acid binding;GO:0005794::Golgi apparatus;GO:0005829::cytosol;GO:0005886::plasma membrane;GO:0005887::integral component of plasma membrane;GO:0005902::microvillus;GO:0005925::focal adhesion;GO:0006954::inflammatory response;GO…
11	35139283	35139284	RIPSEQ7_peak_507	29.559	413	35138870	35232402	ENSG00000026508	CD44	+	1	ENSG00000251194	AL133330.1	73266	ENSG00000255521	AL356215.1	1251	ENSG00000026508	CD44	UTR5	UTR5	UTR5	GO:0004888::transmembrane signaling receptor activity;GO:0004896::cytokine receptor activity;GO:0005515::protein binding;GO:0005518::collagen binding;GO:0005540::hyaluronic acid binding;GO:0005794::Golgi apparatus;GO:0005829::cytosol;GO:0005886::plasma membrane;GO:0005887::integral component of plasma membrane;GO:0005902::microvillus;GO:0005925::focal adhesion;GO:0006954::inflammatory response;GO…	.	.	GO:0004888::transmembrane signaling receptor activity;GO:0004896::cytokine receptor activity;GO:0005515::protein binding;GO:0005518::collagen binding;GO:0005540::hyaluronic acid binding;GO:0005794::Golgi apparatus;GO:0005829::cytosol;GO:0005886::plasma membrane;GO:0005887::integral component of plasma membrane;GO:0005902::microvillus;GO:0005925::focal adhesion;GO:0006954::inflammatory response;GO…
11	35189958	35189959	RIPSEQ7_peak_509	43.1579	-22591	35212550	35214007	ENSG00000251194	AL133330.1	+	1	ENSG00000251194	AL133330.1	22591	ENSG00000255521	AL356215.1	51926	ENSG00000026508	CD44	Exon5	Exon5	Exon5	.	.	.	GO:0004888::transmembrane signaling receptor activity;GO:0004896::cytokine receptor activity;GO:0005515::protein binding;GO:0005518::collagen binding;GO:0005540::hyaluronic acid binding;GO:0005794::Golgi apparatus;GO:0005829::cytosol;GO:0005886::plasma membrane;GO:0005887::integral component of plasma membrane;GO:0005902::microvillus;GO:0005925::focal adhesion;GO:0006954::inflammatory response;GO…
11	35229253	35229254	RIPSEQ7_peak_510	18.1447	-14268	35210343	35214985	ENSG00000255443	CD44-AS1	-	1	ENSG00000255004	AL133330.2	52559	ENSG00000255443	CD44-AS1	14268	ENSG00000026508	CD44	LastExon	LastExon	LastExon	.	.	.	GO:0004888::transmembrane signaling receptor activity;GO:0004896::cytokine receptor activity;GO:0005515::protein binding;GO:0005518::collagen binding;GO:0005540::hyaluronic acid binding;GO:0005794::Golgi apparatus;GO:0005829::cytosol;GO:0005886::plasma membrane;GO:0005887::integral component of plasma membrane;GO:0005902::microvillus;GO:0005925::focal adhesion;GO:0006954::inflammatory response;GO…
6	136278214	136278215	RIPSEQ7_peak_3008	5.10984	11632	136256627	136289847	ENSG00000029363	BCLAF1	-	1	ENSG00000216519	AL023284.1	39746	ENSG00000146410	MTFR2	27903	ENSG00000029363	BCLAF1	Exon4	Exon4	Exon4	GO:0003677::DNA binding;GO:0003723::RNA binding;GO:0005515::protein binding;GO:0005634::nucleus;GO:0005654::nucleoplasm;GO:0005737::cytoplasm;GO:0006915::apoptotic process;GO:0016607::nuclear speck;GO:0043065::positive regulation of apoptotic process;GO:0043620::regulation of DNA-templated transcription in response to stress;GO:0045892::negative regulation of transcription, DNA-templated;GO:19908…	.	GO:0000266::mitochondrial fission;GO:0005515::protein binding;GO:0005739::mitochondrion;GO:0007005::mitochondrion organization;GO:0009060::aerobic respiration	GO:0003677::DNA binding;GO:0003723::RNA binding;GO:0005515::protein binding;GO:0005634::nucleus;GO:0005654::nucleoplasm;GO:0005737::cytoplasm;GO:0006915::apoptotic process;GO:0016607::nuclear speck;GO:0043065::positive regulation of apoptotic process;GO:0043620::regulation of DNA-templated transcription in response to stress;GO:0045892::negative regulation of transcription, DNA-templated;GO:19908…
3	119402070	119402071	RIPSEQ7_peak_2624	2.63098	-60130	119341834	119341940	ENSG00000207310	RNU6-1127P	-	1	ENSG00000163389	POGLUT1	85972	ENSG00000207310	RNU6-1127P	60130	ENSG00000031081	ARHGAP31	Exon10	Exon10	Exon10	.	GO:0001756::somitogenesis;GO:0005783::endoplasmic reticulum;GO:0005788::endoplasmic reticulum lumen;GO:0006486::protein glycosylation;GO:0006493::protein O-linked glycosylation;GO:0007275::multicellular organismal development;GO:0007369::gastrulation;GO:0008593::regulation of Notch signaling pathway;GO:0010470::regulation of gastrulation;GO:0016740::transferase activity;GO:0016757::transferase ac…	.	GO:0005096::GTPase activator activity;GO:0005829::cytosol;GO:0005925::focal adhesion;GO:0007165::signal transduction;GO:0007264::small GTPase mediated signal transduction;GO:0017124::SH3 domain binding;GO:0030027::lamellipodium;GO:0030054::cell junction;GO:0042995::cell projection;GO:0043547::positive regulation of GTPase activity;GO:0051056::regulation of small GTPase mediated signal transduction
15	68086579	68086580	RIPSEQ7_peak_1075	7.9324	32400	68054179	68193846	ENSG00000033800	PIAS1	+	1	ENSG00000260602	HMGN2P40	167969	ENSG00000261702	AC022254.1	111954	ENSG00000033800	PIAS1	Exon2	Exon2	Exon2	GO:0000082::G1/S transition of mitotic cell cycle;GO:0000122::negative regulation of transcription from RNA polymerase II promoter;GO:0003677::DNA binding;GO:0003713::transcription coactivator activity;GO:0003714::transcription corepressor activity;GO:0005515::protein binding;GO:0005634::nucleus;GO:0005654::nucleoplasm;GO:0007259::JAK-STAT cascade;GO:0007283::spermatogenesis;GO:0008022::protein C…	.	.	GO:0000082::G1/S transition of mitotic cell cycle;GO:0000122::negative regulation of transcription from RNA polymerase II promoter;GO:0003677::DNA binding;GO:0003713::transcription coactivator activity;GO:0003714::transcription corepressor activity;GO:0005515::protein binding;GO:0005634::nucleus;GO:0005654::nucleoplasm;GO:0007259::JAK-STAT cascade;GO:0007283::spermatogenesis;GO:0008022::protein C…
17	78855620	78855621	RIPSEQ7_peak_1587	3.08517	142	78855478	78855844	ENSG00000267601	AC022966.1	+	2	ENSG00000279339	AC100788.2	41643	ENSG00000267355	RPL9P29	8752	ENSG00000035862	TIMP2	UTR3	UTR3	UTR3	.	.	.	GO:0002020::protease binding;GO:0004857::enzyme inhibitor activity;GO:0005178::integrin binding;GO:0005515::protein binding;GO:0005576::extracellular region;GO:0005615::extracellular space;GO:0007417::central nervous system development;GO:0007568::aging;GO:0008191::metalloendopeptidase inhibitor activity;GO:0008270::zinc ion binding;GO:0008285::negative regulation of cell proliferation;GO:0009725…
17	78853933	78853934	RIPSEQ7_peak_1586	2.26415	-1544	78855478	78855844	ENSG00000267601	AC022966.1	+	1	ENSG00000267601	AC022966.1	1544	ENSG00000267355	RPL9P29	7065	ENSG00000035862	TIMP2	UTR3	UTR3	UTR3	.	.	.	GO:0002020::protease binding;GO:0004857::enzyme inhibitor activity;GO:0005178::integrin binding;GO:0005515::protein binding;GO:0005576::extracellular region;GO:0005615::extracellular space;GO:0007417::central nervous system development;GO:0007568::aging;GO:0008191::metalloendopeptidase inhibitor activity;GO:0008270::zinc ion binding;GO:0008285::negative regulation of cell proliferation;GO:0009725…
5	14508289	14508290	RIPSEQ7_peak_2790b	7.23208	-73485	14581775	14612720	ENSG00000145569	OTULINL	+	1	ENSG00000145569	OTULINL	73485	ENSG00000039139	DNAH5	563746	ENSG00000038382	TRIO	LastExon	LastExon	LastExon	.	.	GO:0000166::nucleotide binding;GO:0003341::cilium movement;GO:0003774::motor activity;GO:0003777::microtubule motor activity;GO:0005524::ATP binding;GO:0005737::cytoplasm;GO:0005856::cytoskeleton;GO:0005858::axonemal dynein complex;GO:0005874::microtubule;GO:0005929::cilium;GO:0005930::axoneme;GO:0007018::microtubule-based movement;GO:0007368::determination of left/right symmetry;GO:0007507::hear…	GO:0000166::nucleotide binding;GO:0004672::protein kinase activity;GO:0004674::protein serine/threonine kinase activity;GO:0005085::guanyl-nucleotide exchange factor activity;GO:0005089::Rho guanyl-nucleotide exchange factor activity;GO:0005515::protein binding;GO:0005524::ATP binding;GO:0005737::cytoplasm;GO:0005829::cytosol;GO:0006468::protein phosphorylation;GO:0007185::transmembrane receptor …
5	14471437	14471438	RIPSEQ7_peak_2789	4.87225	-110337	14581775	14612720	ENSG00000145569	OTULINL	+	1	ENSG00000145569	OTULINL	110337	ENSG00000039139	DNAH5	526894	ENSG00000038382	TRIO	Exon38	Exon38	Exon38	.	.	GO:0000166::nucleotide binding;GO:0003341::cilium movement;GO:0003774::motor activity;GO:0003777::microtubule motor activity;GO:0005524::ATP binding;GO:0005737::cytoplasm;GO:0005856::cytoskeleton;GO:0005858::axonemal dynein complex;GO:0005874::microtubule;GO:0005929::cilium;GO:0005930::axoneme;GO:0007018::microtubule-based movement;GO:0007368::determination of left/right symmetry;GO:0007507::hear…	GO:0000166::nucleotide binding;GO:0004672::protein kinase activity;GO:0004674::protein serine/threonine kinase activity;GO:0005085::guanyl-nucleotide exchange factor activity;GO:0005089::Rho guanyl-nucleotide exchange factor activity;GO:0005515::protein binding;GO:0005524::ATP binding;GO:0005737::cytoplasm;GO:0005829::cytosol;GO:0006468::protein phosphorylation;GO:0007185::transmembrane receptor …
5	14508976	14508977	RIPSEQ7_peak_2791	4.39641	-72798	14581775	14612720	ENSG00000145569	OTULINL	+	1	ENSG00000145569	OTULINL	72798	ENSG00000039139	DNAH5	564433	ENSG00000038382	TRIO	UTR3	UTR3	UTR3	.	.	GO:0000166::nucleotide binding;GO:0003341::cilium movement;GO:0003774::motor activity;GO:0003777::microtubule motor activity;GO:0005524::ATP binding;GO:0005737::cytoplasm;GO:0005856::cytoskeleton;GO:0005858::axonemal dynein complex;GO:0005874::microtubule;GO:0005929::cilium;GO:0005930::axoneme;GO:0007018::microtubule-based movement;GO:0007368::determination of left/right symmetry;GO:0007507::hear…	GO:0000166::nucleotide binding;GO:0004672::protein kinase activity;GO:0004674::protein serine/threonine kinase activity;GO:0005085::guanyl-nucleotide exchange factor activity;GO:0005089::Rho guanyl-nucleotide exchange factor activity;GO:0005515::protein binding;GO:0005524::ATP binding;GO:0005737::cytoplasm;GO:0005829::cytosol;GO:0006468::protein phosphorylation;GO:0007185::transmembrane receptor …
5	14461195	14461196	RIPSEQ7_peak_2788	24.6306	-120579	14581775	14612720	ENSG00000145569	OTULINL	+	1	ENSG00000145569	OTULINL	120579	ENSG00000039139	DNAH5	516652	ENSG00000038382	TRIO	Exon35	Exon35	Exon35	.	.	GO:0000166::nucleotide binding;GO:0003341::cilium movement;GO:0003774::motor activity;GO:0003777::microtubule motor activity;GO:0005524::ATP binding;GO:0005737::cytoplasm;GO:0005856::cytoskeleton;GO:0005858::axonemal dynein complex;GO:0005874::microtubule;GO:0005929::cilium;GO:0005930::axoneme;GO:0007018::microtubule-based movement;GO:0007368::determination of left/right symmetry;GO:0007507::hear…	GO:0000166::nucleotide binding;GO:0004672::protein kinase activity;GO:0004674::protein serine/threonine kinase activity;GO:0005085::guanyl-nucleotide exchange factor activity;GO:0005089::Rho guanyl-nucleotide exchange factor activity;GO:0005515::protein binding;GO:0005524::ATP binding;GO:0005737::cytoplasm;GO:0005829::cytosol;GO:0006468::protein phosphorylation;GO:0007185::transmembrane receptor …
5	14508121	14508122	RIPSEQ7_peak_2790a	11.807	-73653	14581775	14612720	ENSG00000145569	OTULINL	+	1	ENSG00000145569	OTULINL	73653	ENSG00000039139	DNAH5	563578	ENSG00000038382	TRIO	LastExon	LastExon	LastExon	.	.	GO:0000166::nucleotide binding;GO:0003341::cilium movement;GO:0003774::motor activity;GO:0003777::microtubule motor activity;GO:0005524::ATP binding;GO:0005737::cytoplasm;GO:0005856::cytoskeleton;GO:0005858::axonemal dynein complex;GO:0005874::microtubule;GO:0005929::cilium;GO:0005930::axoneme;GO:0007018::microtubule-based movement;GO:0007368::determination of left/right symmetry;GO:0007507::hear…	GO:0000166::nucleotide binding;GO:0004672::protein kinase activity;GO:0004674::protein serine/threonine kinase activity;GO:0005085::guanyl-nucleotide exchange factor activity;GO:0005089::Rho guanyl-nucleotide exchange factor activity;GO:0005515::protein binding;GO:0005524::ATP binding;GO:0005737::cytoplasm;GO:0005829::cytosol;GO:0006468::protein phosphorylation;GO:0007185::transmembrane receptor …
5	83490195	83490196	RIPSEQ7_peak_2813	1.89853	18730	83471465	83582303	ENSG00000038427	VCAN	+	1	ENSG00000253073	RN7SKP295	195670	ENSG00000251552	COQ10BP2	209551	ENSG00000038427	VCAN	Exon3	Exon3	Exon3	GO:0001649::osteoblast differentiation;GO:0005509::calcium ion binding;GO:0005515::protein binding;GO:0005539::glycosaminoglycan binding;GO:0005540::hyaluronic acid binding;GO:0005576::extracellular region;GO:0005615::extracellular space;GO:0005788::endoplasmic reticulum lumen;GO:0005796::Golgi lumen;GO:0007155::cell adhesion;GO:0007275::multicellular organismal development;GO:0007417::central ne…	.	.	GO:0001649::osteoblast differentiation;GO:0005509::calcium ion binding;GO:0005515::protein binding;GO:0005539::glycosaminoglycan binding;GO:0005540::hyaluronic acid binding;GO:0005576::extracellular region;GO:0005615::extracellular space;GO:0005788::endoplasmic reticulum lumen;GO:0005796::Golgi lumen;GO:0007155::cell adhesion;GO:0007275::multicellular organismal development;GO:0007417::central ne…
5	83539510	83539511	RIPSEQ7_peak_2814	1.96647	41809	83541477	83581320	ENSG00000249835	VCAN-AS1	-	1	ENSG00000253073	RN7SKP295	146355	ENSG00000251552	COQ10BP2	258866	ENSG00000038427	VCAN	Exon8	Exon8	Exon8	.	.	.	GO:0001649::osteoblast differentiation;GO:0005509::calcium ion binding;GO:0005515::protein binding;GO:0005539::glycosaminoglycan binding;GO:0005540::hyaluronic acid binding;GO:0005576::extracellular region;GO:0005615::extracellular space;GO:0005788::endoplasmic reticulum lumen;GO:0005796::Golgi lumen;GO:0007155::cell adhesion;GO:0007275::multicellular organismal development;GO:0007417::central ne…
16	67542445	67542446	RIPSEQ7_peak_1255d	21.8642	126	67542304	67542572	ENSG00000260894	AC027682.3	-	3	ENSG00000102974	CTCF	71882	ENSG00000261396	AC027682.5	2339	ENSG00000039523	RIPOR1	Exon14	Exon14	Exon14	.	GO:0000122::negative regulation of transcription from RNA polymerase II promoter;GO:0000775::chromosome, centromeric region;GO:0000793::condensed chromosome;GO:0000978::RNA polymerase II core promoter proximal region sequence-specific DNA binding;GO:0000981::sequence-specific DNA binding RNA polymerase II transcription factor activity;GO:0001078::RNA polymerase II core promoter proximal region se…	.	GO:0005515::protein binding;GO:0005737::cytoplasm;GO:0005794::Golgi apparatus;GO:0007266::Rho protein signal transduction;GO:0009267::cellular response to starvation;GO:0009611::response to wounding;GO:0012506::vesicle membrane;GO:0016020::membrane;GO:0030335::positive regulation of cell migration;GO:0034067::protein localization to Golgi apparatus;GO:0051683::establishment of Golgi localization;…
16	67540134	67540135	RIPSEQ7_peak_1254	9.99033	-28	67538557	67540106	ENSG00000261396	AC027682.5	-	1	ENSG00000102974	CTCF	74193	ENSG00000261396	AC027682.5	28	ENSG00000039523	RIPOR1	Exon8	Exon8	Exon8	.	GO:0000122::negative regulation of transcription from RNA polymerase II promoter;GO:0000775::chromosome, centromeric region;GO:0000793::condensed chromosome;GO:0000978::RNA polymerase II core promoter proximal region sequence-specific DNA binding;GO:0000981::sequence-specific DNA binding RNA polymerase II transcription factor activity;GO:0001078::RNA polymerase II core promoter proximal region se…	.	GO:0005515::protein binding;GO:0005737::cytoplasm;GO:0005794::Golgi apparatus;GO:0007266::Rho protein signal transduction;GO:0009267::cellular response to starvation;GO:0009611::response to wounding;GO:0012506::vesicle membrane;GO:0016020::membrane;GO:0030335::positive regulation of cell migration;GO:0034067::protein localization to Golgi apparatus;GO:0051683::establishment of Golgi localization;…
16	67541969	67541970	RIPSEQ7_peak_1255c	26.8348	602	67542304	67542572	ENSG00000260894	AC027682.3	-	1	ENSG00000102974	CTCF	72358	ENSG00000261396	AC027682.5	1863	ENSG00000039523	RIPOR1	Exon14	Exon14	Exon14	.	GO:0000122::negative regulation of transcription from RNA polymerase II promoter;GO:0000775::chromosome, centromeric region;GO:0000793::condensed chromosome;GO:0000978::RNA polymerase II core promoter proximal region sequence-specific DNA binding;GO:0000981::sequence-specific DNA binding RNA polymerase II transcription factor activity;GO:0001078::RNA polymerase II core promoter proximal region se…	.	GO:0005515::protein binding;GO:0005737::cytoplasm;GO:0005794::Golgi apparatus;GO:0007266::Rho protein signal transduction;GO:0009267::cellular response to starvation;GO:0009611::response to wounding;GO:0012506::vesicle membrane;GO:0016020::membrane;GO:0030335::positive regulation of cell migration;GO:0034067::protein localization to Golgi apparatus;GO:0051683::establishment of Golgi localization;…
16	67544399	67544400	RIPSEQ7_peak_1256	8.1917	-1436	67542123	67542963	ENSG00000259945	AC027682.2	-	1	ENSG00000102974	CTCF	69928	ENSG00000259945	AC027682.2	1436	ENSG00000039523	RIPOR1	Exon16	Exon16	Exon16	.	GO:0000122::negative regulation of transcription from RNA polymerase II promoter;GO:0000775::chromosome, centromeric region;GO:0000793::condensed chromosome;GO:0000978::RNA polymerase II core promoter proximal region sequence-specific DNA binding;GO:0000981::sequence-specific DNA binding RNA polymerase II transcription factor activity;GO:0001078::RNA polymerase II core promoter proximal region se…	.	GO:0005515::protein binding;GO:0005737::cytoplasm;GO:0005794::Golgi apparatus;GO:0007266::Rho protein signal transduction;GO:0009267::cellular response to starvation;GO:0009611::response to wounding;GO:0012506::vesicle membrane;GO:0016020::membrane;GO:0030335::positive regulation of cell migration;GO:0034067::protein localization to Golgi apparatus;GO:0051683::establishment of Golgi localization;…
16	67546482	67546483	RIPSEQ7_peak_1257	7.92967	-3519	67542123	67542963	ENSG00000259945	AC027682.2	-	1	ENSG00000102974	CTCF	67845	ENSG00000259945	AC027682.2	3519	ENSG00000039523	RIPOR1	UTR3	UTR3	UTR3	.	GO:0000122::negative regulation of transcription from RNA polymerase II promoter;GO:0000775::chromosome, centromeric region;GO:0000793::condensed chromosome;GO:0000978::RNA polymerase II core promoter proximal region sequence-specific DNA binding;GO:0000981::sequence-specific DNA binding RNA polymerase II transcription factor activity;GO:0001078::RNA polymerase II core promoter proximal region se…	.	GO:0005515::protein binding;GO:0005737::cytoplasm;GO:0005794::Golgi apparatus;GO:0007266::Rho protein signal transduction;GO:0009267::cellular response to starvation;GO:0009611::response to wounding;GO:0012506::vesicle membrane;GO:0016020::membrane;GO:0030335::positive regulation of cell migration;GO:0034067::protein localization to Golgi apparatus;GO:0051683::establishment of Golgi localization;…
16	67538498	67538499	RIPSEQ7_peak_1253	5.10984	1607	67538557	67540106	ENSG00000261396	AC027682.5	-	1	ENSG00000102974	CTCF	75829	ENSG00000276075	AC027682.6	9823	ENSG00000039523	RIPOR1	Exon3	Exon3	Exon3	.	GO:0000122::negative regulation of transcription from RNA polymerase II promoter;GO:0000775::chromosome, centromeric region;GO:0000793::condensed chromosome;GO:0000978::RNA polymerase II core promoter proximal region sequence-specific DNA binding;GO:0000981::sequence-specific DNA binding RNA polymerase II transcription factor activity;GO:0001078::RNA polymerase II core promoter proximal region se…	.	GO:0005515::protein binding;GO:0005737::cytoplasm;GO:0005794::Golgi apparatus;GO:0007266::Rho protein signal transduction;GO:0009267::cellular response to starvation;GO:0009611::response to wounding;GO:0012506::vesicle membrane;GO:0016020::membrane;GO:0030335::positive regulation of cell migration;GO:0034067::protein localization to Golgi apparatus;GO:0051683::establishment of Golgi localization;…
16	67542937	67542938	RIPSEQ7_peak_1255e	1.45765	25	67542123	67542963	ENSG00000259945	AC027682.2	-	2	ENSG00000102974	CTCF	71390	ENSG00000260894	AC027682.3	365	ENSG00000039523	RIPOR1	Exon14	Exon14	Exon14	.	GO:0000122::negative regulation of transcription from RNA polymerase II promoter;GO:0000775::chromosome, centromeric region;GO:0000793::condensed chromosome;GO:0000978::RNA polymerase II core promoter proximal region sequence-specific DNA binding;GO:0000981::sequence-specific DNA binding RNA polymerase II transcription factor activity;GO:0001078::RNA polymerase II core promoter proximal region se…	.	GO:0005515::protein binding;GO:0005737::cytoplasm;GO:0005794::Golgi apparatus;GO:0007266::Rho protein signal transduction;GO:0009267::cellular response to starvation;GO:0009611::response to wounding;GO:0012506::vesicle membrane;GO:0016020::membrane;GO:0030335::positive regulation of cell migration;GO:0034067::protein localization to Golgi apparatus;GO:0051683::establishment of Golgi localization;…
16	67541719	67541720	RIPSEQ7_peak_1255b	10.6198	852	67542304	67542572	ENSG00000260894	AC027682.3	-	1	ENSG00000102974	CTCF	72608	ENSG00000261396	AC027682.5	1613	ENSG00000039523	RIPOR1	Exon13	Exon13	Exon13	.	GO:0000122::negative regulation of transcription from RNA polymerase II promoter;GO:0000775::chromosome, centromeric region;GO:0000793::condensed chromosome;GO:0000978::RNA polymerase II core promoter proximal region sequence-specific DNA binding;GO:0000981::sequence-specific DNA binding RNA polymerase II transcription factor activity;GO:0001078::RNA polymerase II core promoter proximal region se…	.	GO:0005515::protein binding;GO:0005737::cytoplasm;GO:0005794::Golgi apparatus;GO:0007266::Rho protein signal transduction;GO:0009267::cellular response to starvation;GO:0009611::response to wounding;GO:0012506::vesicle membrane;GO:0016020::membrane;GO:0030335::positive regulation of cell migration;GO:0034067::protein localization to Golgi apparatus;GO:0051683::establishment of Golgi localization;…
16	67543017	67543018	RIPSEQ7_peak_1255f	3.61353	-54	67542123	67542963	ENSG00000259945	AC027682.2	-	1	ENSG00000102974	CTCF	71310	ENSG00000259945	AC027682.2	54	ENSG00000039523	RIPOR1	Exon14	Exon14	Exon14	.	GO:0000122::negative regulation of transcription from RNA polymerase II promoter;GO:0000775::chromosome, centromeric region;GO:0000793::condensed chromosome;GO:0000978::RNA polymerase II core promoter proximal region sequence-specific DNA binding;GO:0000981::sequence-specific DNA binding RNA polymerase II transcription factor activity;GO:0001078::RNA polymerase II core promoter proximal region se…	.	GO:0005515::protein binding;GO:0005737::cytoplasm;GO:0005794::Golgi apparatus;GO:0007266::Rho protein signal transduction;GO:0009267::cellular response to starvation;GO:0009611::response to wounding;GO:0012506::vesicle membrane;GO:0016020::membrane;GO:0030335::positive regulation of cell migration;GO:0034067::protein localization to Golgi apparatus;GO:0051683::establishment of Golgi localization;…
16	67541536	67541537	RIPSEQ7_peak_1255a	8.70301	1035	67542304	67542572	ENSG00000260894	AC027682.3	-	1	ENSG00000102974	CTCF	72791	ENSG00000261396	AC027682.5	1430	ENSG00000039523	RIPOR1	Exon12	Exon12	Exon12	.	GO:0000122::negative regulation of transcription from RNA polymerase II promoter;GO:0000775::chromosome, centromeric region;GO:0000793::condensed chromosome;GO:0000978::RNA polymerase II core promoter proximal region sequence-specific DNA binding;GO:0000981::sequence-specific DNA binding RNA polymerase II transcription factor activity;GO:0001078::RNA polymerase II core promoter proximal region se…	.	GO:0005515::protein binding;GO:0005737::cytoplasm;GO:0005794::Golgi apparatus;GO:0007266::Rho protein signal transduction;GO:0009267::cellular response to starvation;GO:0009611::response to wounding;GO:0012506::vesicle membrane;GO:0016020::membrane;GO:0030335::positive regulation of cell migration;GO:0034067::protein localization to Golgi apparatus;GO:0051683::establishment of Golgi localization;…
9	115076110	115076111	RIPSEQ7_peak_3497	3.62891	42146	115020534	115118257	ENSG00000041982	TNC	-	1	ENSG00000173077	2023-12-01	133827	ENSG00000106952	TNFSF8	145693	ENSG00000041982	TNC	Exon9	Exon9	Exon9	GO:0001649::osteoblast differentiation;GO:0005201::extracellular matrix structural constituent;GO:0005515::protein binding;GO:0005576::extracellular region;GO:0005604::basement membrane;GO:0005614::interstitial matrix;GO:0005615::extracellular space;GO:0005788::endoplasmic reticulum lumen;GO:0005925::focal adhesion;GO:0007155::cell adhesion;GO:0007162::negative regulation of cell adhesion;GO:0007…	GO:0008285::negative regulation of cell proliferation	GO:0005102::receptor binding;GO:0005125::cytokine activity;GO:0005164::tumor necrosis factor receptor binding;GO:0005615::extracellular space;GO:0005886::plasma membrane;GO:0005887::integral component of plasma membrane;GO:0006915::apoptotic process;GO:0006955::immune response;GO:0007165::signal transduction;GO:0007267::cell-cell signaling;GO:0008283::cell proliferation;GO:0010469::regulation of …	GO:0001649::osteoblast differentiation;GO:0005201::extracellular matrix structural constituent;GO:0005515::protein binding;GO:0005576::extracellular region;GO:0005604::basement membrane;GO:0005614::interstitial matrix;GO:0005615::extracellular space;GO:0005788::endoplasmic reticulum lumen;GO:0005925::focal adhesion;GO:0007155::cell adhesion;GO:0007162::negative regulation of cell adhesion;GO:0007…
9	115085998	115085999	RIPSEQ7_peak_3498	4.49407	32258	115020534	115118257	ENSG00000041982	TNC	-	1	ENSG00000173077	2023-12-01	123939	ENSG00000106952	TNFSF8	155581	ENSG00000041982	TNC	Exon3	Exon3	Exon3	GO:0001649::osteoblast differentiation;GO:0005201::extracellular matrix structural constituent;GO:0005515::protein binding;GO:0005576::extracellular region;GO:0005604::basement membrane;GO:0005614::interstitial matrix;GO:0005615::extracellular space;GO:0005788::endoplasmic reticulum lumen;GO:0005925::focal adhesion;GO:0007155::cell adhesion;GO:0007162::negative regulation of cell adhesion;GO:0007…	GO:0008285::negative regulation of cell proliferation	GO:0005102::receptor binding;GO:0005125::cytokine activity;GO:0005164::tumor necrosis factor receptor binding;GO:0005615::extracellular space;GO:0005886::plasma membrane;GO:0005887::integral component of plasma membrane;GO:0006915::apoptotic process;GO:0006955::immune response;GO:0007165::signal transduction;GO:0007267::cell-cell signaling;GO:0008283::cell proliferation;GO:0010469::regulation of …	GO:0001649::osteoblast differentiation;GO:0005201::extracellular matrix structural constituent;GO:0005515::protein binding;GO:0005576::extracellular region;GO:0005604::basement membrane;GO:0005614::interstitial matrix;GO:0005615::extracellular space;GO:0005788::endoplasmic reticulum lumen;GO:0005925::focal adhesion;GO:0007155::cell adhesion;GO:0007162::negative regulation of cell adhesion;GO:0007…
3	182945098	182945099	RIPSEQ7_peak_2665	3.17618	11208	182950783	182956307	ENSG00000244346	AC092953.1	-	1	ENSG00000243368	MCCC1-AS1	71156	ENSG00000273261	AC092953.2	23160	ENSG00000043093	DCUN1D1	LastExon	LastExon	LastExon	.	.	.	GO:0000151::ubiquitin ligase complex;GO:0005515::protein binding;GO:0005634::nucleus;GO:0005829::cytosol;GO:0031624::ubiquitin conjugating enzyme binding;GO:0032182::small conjugating protein binding;GO:0043687::post-translational protein modification;GO:0045116::protein neddylation;GO:0051443::positive regulation of ubiquitin-protein transferase activity;GO:0097602::cullin family protein binding…
5	134579924	134579925	RIPSEQ7_peak_2829	3.1269	53063	134601144	134632988	ENSG00000152700	SAR1B	-	1	ENSG00000113615	SEC24A	68864	ENSG00000280420	AC005355.2	56828	ENSG00000043143	JADE2	UTR3	UTR3	UTR3	GO:0000166::nucleotide binding;GO:0002474::antigen processing and presentation of peptide antigen via MHC class I;GO:0003400::regulation of COPII vesicle coating;GO:0003924::GTPase activity;GO:0005525::GTP binding;GO:0005622::intracellular;GO:0005783::endoplasmic reticulum;GO:0005789::endoplasmic reticulum membrane;GO:0005794::Golgi apparatus;GO:0005829::cytosol;GO:0006886::intracellular protein …	GO:0000139::Golgi membrane;GO:0002474::antigen processing and presentation of peptide antigen via MHC class I;GO:0005515::protein binding;GO:0005737::cytoplasm;GO:0005783::endoplasmic reticulum;GO:0005789::endoplasmic reticulum membrane;GO:0005829::cytosol;GO:0006886::intracellular protein transport;GO:0006888::ER to Golgi vesicle-mediated transport;GO:0008270::zinc ion binding;GO:0012507::ER to …	.	GO:0000123::histone acetyltransferase complex;GO:0000209::protein polyubiquitination;GO:0005515::protein binding;GO:0005654::nucleoplasm;GO:0016567::protein ubiquitination;GO:0016740::transferase activity;GO:0043966::histone H3 acetylation;GO:0043981::histone H4-K5 acetylation;GO:0043982::histone H4-K8 acetylation;GO:0043983::histone H4-K12 acetylation;GO:0046872::metal ion binding;GO:0050767::re…
5	134579428	134579429	RIPSEQ7_peak_2828	8.17101	53320	134526108	134583230	ENSG00000043143	JADE2	+	1	ENSG00000113615	SEC24A	69360	ENSG00000280420	AC005355.2	56332	ENSG00000043143	JADE2	UTR3	UTR3	UTR3	GO:0000123::histone acetyltransferase complex;GO:0000209::protein polyubiquitination;GO:0005515::protein binding;GO:0005654::nucleoplasm;GO:0016567::protein ubiquitination;GO:0016740::transferase activity;GO:0043966::histone H3 acetylation;GO:0043981::histone H4-K5 acetylation;GO:0043982::histone H4-K8 acetylation;GO:0043983::histone H4-K12 acetylation;GO:0046872::metal ion binding;GO:0050767::re…	GO:0000139::Golgi membrane;GO:0002474::antigen processing and presentation of peptide antigen via MHC class I;GO:0005515::protein binding;GO:0005737::cytoplasm;GO:0005783::endoplasmic reticulum;GO:0005789::endoplasmic reticulum membrane;GO:0005829::cytosol;GO:0006886::intracellular protein transport;GO:0006888::ER to Golgi vesicle-mediated transport;GO:0008270::zinc ion binding;GO:0012507::ER to …	.	GO:0000123::histone acetyltransferase complex;GO:0000209::protein polyubiquitination;GO:0005515::protein binding;GO:0005654::nucleoplasm;GO:0016567::protein ubiquitination;GO:0016740::transferase activity;GO:0043966::histone H3 acetylation;GO:0043981::histone H4-K5 acetylation;GO:0043982::histone H4-K8 acetylation;GO:0043983::histone H4-K12 acetylation;GO:0046872::metal ion binding;GO:0050767::re…
X	10109903	10109904	RIPSEQ7_peak_3626	10.6061	-47080	10156984	10237660	ENSG00000073464	CLCN4	+	1	ENSG00000073464	CLCN4	47080	ENSG00000225076	WWC3-AS1	71249	ENSG00000047644	WWC3	Exon9	Exon9	Exon9	GO:0000166::nucleotide binding;GO:0005247::voltage-gated chloride channel activity;GO:0005254::chloride channel activity;GO:0005524::ATP binding;GO:0005768::endosome;GO:0005769::early endosome;GO:0005783::endoplasmic reticulum;GO:0005789::endoplasmic reticulum membrane;GO:0005794::Golgi apparatus;GO:0005886::plasma membrane;GO:0005887::integral component of plasma membrane;GO:0006811::ion transpo…	GO:0000166::nucleotide binding;GO:0005247::voltage-gated chloride channel activity;GO:0005254::chloride channel activity;GO:0005524::ATP binding;GO:0005768::endosome;GO:0005769::early endosome;GO:0005783::endoplasmic reticulum;GO:0005789::endoplasmic reticulum membrane;GO:0005794::Golgi apparatus;GO:0005886::plasma membrane;GO:0005887::integral component of plasma membrane;GO:0006811::ion transpo…	.	GO:0000122::negative regulation of transcription from RNA polymerase II promoter;GO:0005829::cytosol;GO:0019900::kinase binding;GO:0032947::protein complex scaffold;GO:0035331::negative regulation of hippo signaling;GO:0046621::negative regulation of organ growth
X	10117459	10117460	RIPSEQ7_peak_3627	3.62573	-39524	10156984	10237660	ENSG00000073464	CLCN4	+	1	ENSG00000073464	CLCN4	39524	ENSG00000225076	WWC3-AS1	78805	ENSG00000047644	WWC3	Exon11	Exon11	Exon11	GO:0000166::nucleotide binding;GO:0005247::voltage-gated chloride channel activity;GO:0005254::chloride channel activity;GO:0005524::ATP binding;GO:0005768::endosome;GO:0005769::early endosome;GO:0005783::endoplasmic reticulum;GO:0005789::endoplasmic reticulum membrane;GO:0005794::Golgi apparatus;GO:0005886::plasma membrane;GO:0005887::integral component of plasma membrane;GO:0006811::ion transpo…	GO:0000166::nucleotide binding;GO:0005247::voltage-gated chloride channel activity;GO:0005254::chloride channel activity;GO:0005524::ATP binding;GO:0005768::endosome;GO:0005769::early endosome;GO:0005783::endoplasmic reticulum;GO:0005789::endoplasmic reticulum membrane;GO:0005794::Golgi apparatus;GO:0005886::plasma membrane;GO:0005887::integral component of plasma membrane;GO:0006811::ion transpo…	.	GO:0000122::negative regulation of transcription from RNA polymerase II promoter;GO:0005829::cytosol;GO:0019900::kinase binding;GO:0032947::protein complex scaffold;GO:0035331::negative regulation of hippo signaling;GO:0046621::negative regulation of organ growth
X	10128608	10128609	RIPSEQ7_peak_3628	17.3524	-28375	10156984	10237660	ENSG00000073464	CLCN4	+	1	ENSG00000073464	CLCN4	28375	ENSG00000225076	WWC3-AS1	89954	ENSG00000047644	WWC3	Exon17	Exon17	Exon17	GO:0000166::nucleotide binding;GO:0005247::voltage-gated chloride channel activity;GO:0005254::chloride channel activity;GO:0005524::ATP binding;GO:0005768::endosome;GO:0005769::early endosome;GO:0005783::endoplasmic reticulum;GO:0005789::endoplasmic reticulum membrane;GO:0005794::Golgi apparatus;GO:0005886::plasma membrane;GO:0005887::integral component of plasma membrane;GO:0006811::ion transpo…	GO:0000166::nucleotide binding;GO:0005247::voltage-gated chloride channel activity;GO:0005254::chloride channel activity;GO:0005524::ATP binding;GO:0005768::endosome;GO:0005769::early endosome;GO:0005783::endoplasmic reticulum;GO:0005789::endoplasmic reticulum membrane;GO:0005794::Golgi apparatus;GO:0005886::plasma membrane;GO:0005887::integral component of plasma membrane;GO:0006811::ion transpo…	.	GO:0000122::negative regulation of transcription from RNA polymerase II promoter;GO:0005829::cytosol;GO:0019900::kinase binding;GO:0032947::protein complex scaffold;GO:0035331::negative regulation of hippo signaling;GO:0046621::negative regulation of organ growth
3	47916984	47916985	RIPSEQ7_peak_2574b	3.67053	14929	47931808	47931914	ENSG00000199591	RF00019	-	1	ENSG00000270285	AC124916.2	122282	ENSG00000173473	SMARCC1	135067	ENSG00000047849	MAP4	Exon8	Exon8	Exon8	.	.	GO:0000790::nuclear chromatin;GO:0000978::RNA polymerase II core promoter proximal region sequence-specific DNA binding;GO:0000980::RNA polymerase II distal enhancer sequence-specific DNA binding;GO:0000981::sequence-specific DNA binding RNA polymerase II transcription factor activity;GO:0001741::XY body;GO:0003677::DNA binding;GO:0003682::chromatin binding;GO:0003713::transcription coactivator a…	GO:0000226::microtubule cytoskeleton organization;GO:0003723::RNA binding;GO:0005198::structural molecule activity;GO:0005515::protein binding;GO:0005737::cytoplasm;GO:0005829::cytosol;GO:0005856::cytoskeleton;GO:0005874::microtubule;GO:0005875::microtubule associated complex;GO:0005886::plasma membrane;GO:0005930::axoneme;GO:0007052::mitotic spindle organization;GO:0008017::microtubule binding;G…
3	47872014	47872015	RIPSEQ7_peak_2571	18.9477	22459	47849555	47849629	ENSG00000221585	MIR1226	+	1	ENSG00000270285	AC124916.2	167252	ENSG00000173473	SMARCC1	90097	ENSG00000047849	MAP4	Exon13	Exon13	Exon13	.	.	GO:0000790::nuclear chromatin;GO:0000978::RNA polymerase II core promoter proximal region sequence-specific DNA binding;GO:0000980::RNA polymerase II distal enhancer sequence-specific DNA binding;GO:0000981::sequence-specific DNA binding RNA polymerase II transcription factor activity;GO:0001741::XY body;GO:0003677::DNA binding;GO:0003682::chromatin binding;GO:0003713::transcription coactivator a…	GO:0000226::microtubule cytoskeleton organization;GO:0003723::RNA binding;GO:0005198::structural molecule activity;GO:0005515::protein binding;GO:0005737::cytoplasm;GO:0005829::cytosol;GO:0005856::cytoskeleton;GO:0005874::microtubule;GO:0005875::microtubule associated complex;GO:0005886::plasma membrane;GO:0005930::axoneme;GO:0007052::mitotic spindle organization;GO:0008017::microtubule binding;G…
3	47875799	47875800	RIPSEQ7_peak_2572	26.2397	26244	47849555	47849629	ENSG00000221585	MIR1226	+	1	ENSG00000270285	AC124916.2	163467	ENSG00000173473	SMARCC1	93882	ENSG00000047849	MAP4	Exon12	Exon12	Exon12	.	.	GO:0000790::nuclear chromatin;GO:0000978::RNA polymerase II core promoter proximal region sequence-specific DNA binding;GO:0000980::RNA polymerase II distal enhancer sequence-specific DNA binding;GO:0000981::sequence-specific DNA binding RNA polymerase II transcription factor activity;GO:0001741::XY body;GO:0003677::DNA binding;GO:0003682::chromatin binding;GO:0003713::transcription coactivator a…	GO:0000226::microtubule cytoskeleton organization;GO:0003723::RNA binding;GO:0005198::structural molecule activity;GO:0005515::protein binding;GO:0005737::cytoplasm;GO:0005829::cytosol;GO:0005856::cytoskeleton;GO:0005874::microtubule;GO:0005875::microtubule associated complex;GO:0005886::plasma membrane;GO:0005930::axoneme;GO:0007052::mitotic spindle organization;GO:0008017::microtubule binding;G…
3	47916118	47916119	RIPSEQ7_peak_2573	4.51019	15795	47931808	47931914	ENSG00000199591	RF00019	-	1	ENSG00000270285	AC124916.2	123148	ENSG00000173473	SMARCC1	134201	ENSG00000047849	MAP4	Exon8	Exon8	Exon8	.	.	GO:0000790::nuclear chromatin;GO:0000978::RNA polymerase II core promoter proximal region sequence-specific DNA binding;GO:0000980::RNA polymerase II distal enhancer sequence-specific DNA binding;GO:0000981::sequence-specific DNA binding RNA polymerase II transcription factor activity;GO:0001741::XY body;GO:0003677::DNA binding;GO:0003682::chromatin binding;GO:0003713::transcription coactivator a…	GO:0000226::microtubule cytoskeleton organization;GO:0003723::RNA binding;GO:0005198::structural molecule activity;GO:0005515::protein binding;GO:0005737::cytoplasm;GO:0005829::cytosol;GO:0005856::cytoskeleton;GO:0005874::microtubule;GO:0005875::microtubule associated complex;GO:0005886::plasma membrane;GO:0005930::axoneme;GO:0007052::mitotic spindle organization;GO:0008017::microtubule binding;G…
3	47869276	47869277	RIPSEQ7_peak_2569	6.99211	19721	47849555	47849629	ENSG00000221585	MIR1226	+	1	ENSG00000270285	AC124916.2	169990	ENSG00000173473	SMARCC1	87359	ENSG00000047849	MAP4	Exon16	Exon16	Exon16	.	.	GO:0000790::nuclear chromatin;GO:0000978::RNA polymerase II core promoter proximal region sequence-specific DNA binding;GO:0000980::RNA polymerase II distal enhancer sequence-specific DNA binding;GO:0000981::sequence-specific DNA binding RNA polymerase II transcription factor activity;GO:0001741::XY body;GO:0003677::DNA binding;GO:0003682::chromatin binding;GO:0003713::transcription coactivator a…	GO:0000226::microtubule cytoskeleton organization;GO:0003723::RNA binding;GO:0005198::structural molecule activity;GO:0005515::protein binding;GO:0005737::cytoplasm;GO:0005829::cytosol;GO:0005856::cytoskeleton;GO:0005874::microtubule;GO:0005875::microtubule associated complex;GO:0005886::plasma membrane;GO:0005930::axoneme;GO:0007052::mitotic spindle organization;GO:0008017::microtubule binding;G…
3	47916659	47916660	RIPSEQ7_peak_2574a	5.79279	15254	47931808	47931914	ENSG00000199591	RF00019	-	1	ENSG00000270285	AC124916.2	122607	ENSG00000173473	SMARCC1	134742	ENSG00000047849	MAP4	Exon8	Exon8	Exon8	.	.	GO:0000790::nuclear chromatin;GO:0000978::RNA polymerase II core promoter proximal region sequence-specific DNA binding;GO:0000980::RNA polymerase II distal enhancer sequence-specific DNA binding;GO:0000981::sequence-specific DNA binding RNA polymerase II transcription factor activity;GO:0001741::XY body;GO:0003677::DNA binding;GO:0003682::chromatin binding;GO:0003713::transcription coactivator a…	GO:0000226::microtubule cytoskeleton organization;GO:0003723::RNA binding;GO:0005198::structural molecule activity;GO:0005515::protein binding;GO:0005737::cytoplasm;GO:0005829::cytosol;GO:0005856::cytoskeleton;GO:0005874::microtubule;GO:0005875::microtubule associated complex;GO:0005886::plasma membrane;GO:0005930::axoneme;GO:0007052::mitotic spindle organization;GO:0008017::microtubule binding;G…
3	47853250	47853251	RIPSEQ7_peak_2568b	24.494	3695	47849555	47849629	ENSG00000221585	MIR1226	+	1	ENSG00000270285	AC124916.2	186016	ENSG00000173473	SMARCC1	71333	ENSG00000047849	MAP4	Exon20	Exon20	Exon20	.	.	GO:0000790::nuclear chromatin;GO:0000978::RNA polymerase II core promoter proximal region sequence-specific DNA binding;GO:0000980::RNA polymerase II distal enhancer sequence-specific DNA binding;GO:0000981::sequence-specific DNA binding RNA polymerase II transcription factor activity;GO:0001741::XY body;GO:0003677::DNA binding;GO:0003682::chromatin binding;GO:0003713::transcription coactivator a…	GO:0000226::microtubule cytoskeleton organization;GO:0003723::RNA binding;GO:0005198::structural molecule activity;GO:0005515::protein binding;GO:0005737::cytoplasm;GO:0005829::cytosol;GO:0005856::cytoskeleton;GO:0005874::microtubule;GO:0005875::microtubule associated complex;GO:0005886::plasma membrane;GO:0005930::axoneme;GO:0007052::mitotic spindle organization;GO:0008017::microtubule binding;G…
3	47851841	47851842	RIPSEQ7_peak_2566	3.4144	2286	47849555	47849629	ENSG00000221585	MIR1226	+	1	ENSG00000270285	AC124916.2	187425	ENSG00000173473	SMARCC1	69924	ENSG00000047849	MAP4	UTR3	UTR3	UTR3	.	.	GO:0000790::nuclear chromatin;GO:0000978::RNA polymerase II core promoter proximal region sequence-specific DNA binding;GO:0000980::RNA polymerase II distal enhancer sequence-specific DNA binding;GO:0000981::sequence-specific DNA binding RNA polymerase II transcription factor activity;GO:0001741::XY body;GO:0003677::DNA binding;GO:0003682::chromatin binding;GO:0003713::transcription coactivator a…	GO:0000226::microtubule cytoskeleton organization;GO:0003723::RNA binding;GO:0005198::structural molecule activity;GO:0005515::protein binding;GO:0005737::cytoplasm;GO:0005829::cytosol;GO:0005856::cytoskeleton;GO:0005874::microtubule;GO:0005875::microtubule associated complex;GO:0005886::plasma membrane;GO:0005930::axoneme;GO:0007052::mitotic spindle organization;GO:0008017::microtubule binding;G…
3	47870989	47870990	RIPSEQ7_peak_2570	26.0101	21434	47849555	47849629	ENSG00000221585	MIR1226	+	1	ENSG00000270285	AC124916.2	168277	ENSG00000173473	SMARCC1	89072	ENSG00000047849	MAP4	Exon15	Exon15	Exon15	.	.	GO:0000790::nuclear chromatin;GO:0000978::RNA polymerase II core promoter proximal region sequence-specific DNA binding;GO:0000980::RNA polymerase II distal enhancer sequence-specific DNA binding;GO:0000981::sequence-specific DNA binding RNA polymerase II transcription factor activity;GO:0001741::XY body;GO:0003677::DNA binding;GO:0003682::chromatin binding;GO:0003713::transcription coactivator a…	GO:0000226::microtubule cytoskeleton organization;GO:0003723::RNA binding;GO:0005198::structural molecule activity;GO:0005515::protein binding;GO:0005737::cytoplasm;GO:0005829::cytosol;GO:0005856::cytoskeleton;GO:0005874::microtubule;GO:0005875::microtubule associated complex;GO:0005886::plasma membrane;GO:0005930::axoneme;GO:0007052::mitotic spindle organization;GO:0008017::microtubule binding;G…
3	47852738	47852739	RIPSEQ7_peak_2568a	12.3679	3183	47849555	47849629	ENSG00000221585	MIR1226	+	1	ENSG00000270285	AC124916.2	186528	ENSG00000173473	SMARCC1	70821	ENSG00000047849	MAP4	UTR3	UTR3	UTR3	.	.	GO:0000790::nuclear chromatin;GO:0000978::RNA polymerase II core promoter proximal region sequence-specific DNA binding;GO:0000980::RNA polymerase II distal enhancer sequence-specific DNA binding;GO:0000981::sequence-specific DNA binding RNA polymerase II transcription factor activity;GO:0001741::XY body;GO:0003677::DNA binding;GO:0003682::chromatin binding;GO:0003713::transcription coactivator a…	GO:0000226::microtubule cytoskeleton organization;GO:0003723::RNA binding;GO:0005198::structural molecule activity;GO:0005515::protein binding;GO:0005737::cytoplasm;GO:0005829::cytosol;GO:0005856::cytoskeleton;GO:0005874::microtubule;GO:0005875::microtubule associated complex;GO:0005886::plasma membrane;GO:0005930::axoneme;GO:0007052::mitotic spindle organization;GO:0008017::microtubule binding;G…
3	47852268	47852269	RIPSEQ7_peak_2567	2.65698	2713	47849555	47849629	ENSG00000221585	MIR1226	+	1	ENSG00000270285	AC124916.2	186998	ENSG00000173473	SMARCC1	70351	ENSG00000047849	MAP4	UTR3	UTR3	UTR3	.	.	GO:0000790::nuclear chromatin;GO:0000978::RNA polymerase II core promoter proximal region sequence-specific DNA binding;GO:0000980::RNA polymerase II distal enhancer sequence-specific DNA binding;GO:0000981::sequence-specific DNA binding RNA polymerase II transcription factor activity;GO:0001741::XY body;GO:0003677::DNA binding;GO:0003682::chromatin binding;GO:0003713::transcription coactivator a…	GO:0000226::microtubule cytoskeleton organization;GO:0003723::RNA binding;GO:0005198::structural molecule activity;GO:0005515::protein binding;GO:0005737::cytoplasm;GO:0005829::cytosol;GO:0005856::cytoskeleton;GO:0005874::microtubule;GO:0005875::microtubule associated complex;GO:0005886::plasma membrane;GO:0005930::axoneme;GO:0007052::mitotic spindle organization;GO:0008017::microtubule binding;G…
9	93516114	93516115	RIPSEQ7_peak_3471	23.4612	-60292	93576407	93679587	ENSG00000197724	PHF2	+	1	ENSG00000197724	PHF2	60292	ENSG00000188938	FAM120AOS	62522	ENSG00000048828	FAM120A	Exon7	Exon7	Exon7	GO:0000775::chromosome, centromeric region;GO:0000776::kinetochore;GO:0000777::condensed chromosome kinetochore;GO:0001889::liver development;GO:0003713::transcription coactivator activity;GO:0005506::iron ion binding;GO:0005515::protein binding;GO:0005634::nucleus;GO:0005654::nucleoplasm;GO:0005694::chromosome;GO:0005730::nucleolus;GO:0006325::chromatin organization;GO:0006482::protein demethyla…	GO:0000775::chromosome, centromeric region;GO:0000776::kinetochore;GO:0000777::condensed chromosome kinetochore;GO:0001889::liver development;GO:0003713::transcription coactivator activity;GO:0005506::iron ion binding;GO:0005515::protein binding;GO:0005634::nucleus;GO:0005654::nucleoplasm;GO:0005694::chromosome;GO:0005730::nucleolus;GO:0006325::chromatin organization;GO:0006482::protein demethyla…	.	GO:0003723::RNA binding;GO:0005634::nucleus;GO:0005737::cytoplasm;GO:0005829::cytosol;GO:0005886::plasma membrane;GO:0016020::membrane
9	93452298	93452299	RIPSEQ7_peak_3470b	6.50675	576	93451722	93566107	ENSG00000048828	FAM120A	+	2	ENSG00000197724	PHF2	124108	ENSG00000237385	AL583839.1	20999	ENSG00000048828	FAM120A	Exon1	Exon1	Exon1	GO:0003723::RNA binding;GO:0005634::nucleus;GO:0005737::cytoplasm;GO:0005829::cytosol;GO:0005886::plasma membrane;GO:0016020::membrane	GO:0000775::chromosome, centromeric region;GO:0000776::kinetochore;GO:0000777::condensed chromosome kinetochore;GO:0001889::liver development;GO:0003713::transcription coactivator activity;GO:0005506::iron ion binding;GO:0005515::protein binding;GO:0005634::nucleus;GO:0005654::nucleoplasm;GO:0005694::chromosome;GO:0005730::nucleolus;GO:0006325::chromatin organization;GO:0006482::protein demethyla…	.	GO:0003723::RNA binding;GO:0005634::nucleus;GO:0005737::cytoplasm;GO:0005829::cytosol;GO:0005886::plasma membrane;GO:0016020::membrane
9	93529453	93529454	RIPSEQ7_peak_3473	22.5244	-46953	93576407	93679587	ENSG00000197724	PHF2	+	1	ENSG00000197724	PHF2	46953	ENSG00000188938	FAM120AOS	75861	ENSG00000048828	FAM120A	Exon9	Exon9	Exon9	GO:0000775::chromosome, centromeric region;GO:0000776::kinetochore;GO:0000777::condensed chromosome kinetochore;GO:0001889::liver development;GO:0003713::transcription coactivator activity;GO:0005506::iron ion binding;GO:0005515::protein binding;GO:0005634::nucleus;GO:0005654::nucleoplasm;GO:0005694::chromosome;GO:0005730::nucleolus;GO:0006325::chromatin organization;GO:0006482::protein demethyla…	GO:0000775::chromosome, centromeric region;GO:0000776::kinetochore;GO:0000777::condensed chromosome kinetochore;GO:0001889::liver development;GO:0003713::transcription coactivator activity;GO:0005506::iron ion binding;GO:0005515::protein binding;GO:0005634::nucleus;GO:0005654::nucleoplasm;GO:0005694::chromosome;GO:0005730::nucleolus;GO:0006325::chromatin organization;GO:0006482::protein demethyla…	.	GO:0003723::RNA binding;GO:0005634::nucleus;GO:0005737::cytoplasm;GO:0005829::cytosol;GO:0005886::plasma membrane;GO:0016020::membrane
9	93527228	93527229	RIPSEQ7_peak_3472	10.6061	-49178	93576407	93679587	ENSG00000197724	PHF2	+	1	ENSG00000197724	PHF2	49178	ENSG00000188938	FAM120AOS	73636	ENSG00000048828	FAM120A	Exon8	Exon8	Exon8	GO:0000775::chromosome, centromeric region;GO:0000776::kinetochore;GO:0000777::condensed chromosome kinetochore;GO:0001889::liver development;GO:0003713::transcription coactivator activity;GO:0005506::iron ion binding;GO:0005515::protein binding;GO:0005634::nucleus;GO:0005654::nucleoplasm;GO:0005694::chromosome;GO:0005730::nucleolus;GO:0006325::chromatin organization;GO:0006482::protein demethyla…	GO:0000775::chromosome, centromeric region;GO:0000776::kinetochore;GO:0000777::condensed chromosome kinetochore;GO:0001889::liver development;GO:0003713::transcription coactivator activity;GO:0005506::iron ion binding;GO:0005515::protein binding;GO:0005634::nucleus;GO:0005654::nucleoplasm;GO:0005694::chromosome;GO:0005730::nucleolus;GO:0006325::chromatin organization;GO:0006482::protein demethyla…	.	GO:0003723::RNA binding;GO:0005634::nucleus;GO:0005737::cytoplasm;GO:0005829::cytosol;GO:0005886::plasma membrane;GO:0016020::membrane
9	93452064	93452065	RIPSEQ7_peak_3470a	3.08517	342	93451722	93566107	ENSG00000048828	FAM120A	+	2	ENSG00000197724	PHF2	124342	ENSG00000237385	AL583839.1	20765	ENSG00000048828	FAM120A	Exon1	Exon1	Exon1	GO:0003723::RNA binding;GO:0005634::nucleus;GO:0005737::cytoplasm;GO:0005829::cytosol;GO:0005886::plasma membrane;GO:0016020::membrane	GO:0000775::chromosome, centromeric region;GO:0000776::kinetochore;GO:0000777::condensed chromosome kinetochore;GO:0001889::liver development;GO:0003713::transcription coactivator activity;GO:0005506::iron ion binding;GO:0005515::protein binding;GO:0005634::nucleus;GO:0005654::nucleoplasm;GO:0005694::chromosome;GO:0005730::nucleolus;GO:0006325::chromatin organization;GO:0006482::protein demethyla…	.	GO:0003723::RNA binding;GO:0005634::nucleus;GO:0005737::cytoplasm;GO:0005829::cytosol;GO:0005886::plasma membrane;GO:0016020::membrane
2	135675409	135675410	RIPSEQ7_peak_2116	6.92909	10012	135665397	135665478	ENSG00000207654	MIR128-1	+	1	ENSG00000144224	UBXN4	66209	ENSG00000201308	RNU6-512P	18830	ENSG00000048991	R3HDM1	Exon19	Exon19	Exon19	GO:0001934::positive regulation of protein phosphorylation;GO:0005615::extracellular space;GO:0010985::negative regulation of lipoprotein particle clearance;GO:0035195::gene silencing by miRNA;GO:0042632::cholesterol homeostasis;GO:0055088::lipid homeostasis;GO:0090370::negative regulation of cholesterol efflux;GO:0140076::NA;GO:1903231::mRNA binding involved in posttranscriptional gene silencing	GO:0005515::protein binding;GO:0005634::nucleus;GO:0005635::nuclear envelope;GO:0005783::endoplasmic reticulum;GO:0005789::endoplasmic reticulum membrane;GO:0005829::cytosol;GO:0006986::response to unfolded protein;GO:0016020::membrane;GO:0030433::ER-associated ubiquitin-dependent protein catabolic process	.	GO:0003676::nucleic acid binding;GO:0003723::RNA binding
2	135724067	135724068	RIPSEQ7_peak_2119	18.3511	-17551	135741619	135785055	ENSG00000144224	UBXN4	+	1	ENSG00000144224	UBXN4	17551	ENSG00000201308	RNU6-512P	67488	ENSG00000048991	R3HDM1	LastExon	LastExon	LastExon	GO:0005515::protein binding;GO:0005634::nucleus;GO:0005635::nuclear envelope;GO:0005783::endoplasmic reticulum;GO:0005789::endoplasmic reticulum membrane;GO:0005829::cytosol;GO:0006986::response to unfolded protein;GO:0016020::membrane;GO:0030433::ER-associated ubiquitin-dependent protein catabolic process	GO:0005515::protein binding;GO:0005634::nucleus;GO:0005635::nuclear envelope;GO:0005783::endoplasmic reticulum;GO:0005789::endoplasmic reticulum membrane;GO:0005829::cytosol;GO:0006986::response to unfolded protein;GO:0016020::membrane;GO:0030433::ER-associated ubiquitin-dependent protein catabolic process	.	GO:0003676::nucleic acid binding;GO:0003723::RNA binding
2	135722478	135722479	RIPSEQ7_peak_2118	1.69445	-19140	135741619	135785055	ENSG00000144224	UBXN4	+	1	ENSG00000144224	UBXN4	19140	ENSG00000201308	RNU6-512P	65899	ENSG00000048991	R3HDM1	Exon25	Exon25	Exon25	GO:0005515::protein binding;GO:0005634::nucleus;GO:0005635::nuclear envelope;GO:0005783::endoplasmic reticulum;GO:0005789::endoplasmic reticulum membrane;GO:0005829::cytosol;GO:0006986::response to unfolded protein;GO:0016020::membrane;GO:0030433::ER-associated ubiquitin-dependent protein catabolic process	GO:0005515::protein binding;GO:0005634::nucleus;GO:0005635::nuclear envelope;GO:0005783::endoplasmic reticulum;GO:0005789::endoplasmic reticulum membrane;GO:0005829::cytosol;GO:0006986::response to unfolded protein;GO:0016020::membrane;GO:0030433::ER-associated ubiquitin-dependent protein catabolic process	.	GO:0003676::nucleic acid binding;GO:0003723::RNA binding
2	135661331	135661332	RIPSEQ7_peak_2115	11.4735	-4065	135665397	135665478	ENSG00000207654	MIR128-1	+	1	ENSG00000207654	MIR128-1	4065	ENSG00000201308	RNU6-512P	4752	ENSG00000048991	R3HDM1	Exon18	Exon18	Exon18	GO:0001934::positive regulation of protein phosphorylation;GO:0005615::extracellular space;GO:0010985::negative regulation of lipoprotein particle clearance;GO:0035195::gene silencing by miRNA;GO:0042632::cholesterol homeostasis;GO:0055088::lipid homeostasis;GO:0090370::negative regulation of cholesterol efflux;GO:0140076::NA;GO:1903231::mRNA binding involved in posttranscriptional gene silencing	GO:0001934::positive regulation of protein phosphorylation;GO:0005615::extracellular space;GO:0010985::negative regulation of lipoprotein particle clearance;GO:0035195::gene silencing by miRNA;GO:0042632::cholesterol homeostasis;GO:0055088::lipid homeostasis;GO:0090370::negative regulation of cholesterol efflux;GO:0140076::NA;GO:1903231::mRNA binding involved in posttranscriptional gene silencing	.	GO:0003676::nucleic acid binding;GO:0003723::RNA binding
2	135710160	135710161	RIPSEQ7_peak_2117	6.92909	-31458	135741619	135785055	ENSG00000144224	UBXN4	+	1	ENSG00000144224	UBXN4	31458	ENSG00000201308	RNU6-512P	53581	ENSG00000048991	R3HDM1	Exon22	Exon22	Exon22	GO:0005515::protein binding;GO:0005634::nucleus;GO:0005635::nuclear envelope;GO:0005783::endoplasmic reticulum;GO:0005789::endoplasmic reticulum membrane;GO:0005829::cytosol;GO:0006986::response to unfolded protein;GO:0016020::membrane;GO:0030433::ER-associated ubiquitin-dependent protein catabolic process	GO:0005515::protein binding;GO:0005634::nucleus;GO:0005635::nuclear envelope;GO:0005783::endoplasmic reticulum;GO:0005789::endoplasmic reticulum membrane;GO:0005829::cytosol;GO:0006986::response to unfolded protein;GO:0016020::membrane;GO:0030433::ER-associated ubiquitin-dependent protein catabolic process	.	GO:0003676::nucleic acid binding;GO:0003723::RNA binding
1	40303598	40303599	RIPSEQ7_peak_170	2.42457	13789	40300668	40317388	ENSG00000049089	COL9A2	-	1	ENSG00000213172	AL031985.1	61167	ENSG00000231296	AL050341.1	40614	ENSG00000049089	COL9A2	Exon27	Exon27	Exon27	GO:0001501::skeletal system development;GO:0005201::extracellular matrix structural constituent;GO:0005576::extracellular region;GO:0005581::collagen trimer;GO:0005594::collagen type IX trimer;GO:0005604::basement membrane;GO:0005615::extracellular space;GO:0005788::endoplasmic reticulum lumen;GO:0030020::extracellular matrix structural constituent conferring tensile strength;GO:0030198::extracel…	.	.	GO:0001501::skeletal system development;GO:0005201::extracellular matrix structural constituent;GO:0005576::extracellular region;GO:0005581::collagen trimer;GO:0005594::collagen type IX trimer;GO:0005604::basement membrane;GO:0005615::extracellular space;GO:0005788::endoplasmic reticulum lumen;GO:0030020::extracellular matrix structural constituent conferring tensile strength;GO:0030198::extracel…
1	9267104	9267105	RIPSEQ7_peak_41	3.14673	-25775	9292880	9369532	ENSG00000171621	SPSB1	+	1	ENSG00000171621	SPSB1	25775	ENSG00000228526	MIR34AHG	68401	ENSG00000049239	H6PD	UTR3	UTR3	UTR3	GO:0000209::protein polyubiquitination;GO:0004842::ubiquitin-protein transferase activity;GO:0005515::protein binding;GO:0005737::cytoplasm;GO:0005829::cytosol;GO:0006511::ubiquitin-dependent protein catabolic process;GO:0016567::protein ubiquitination;GO:0019005::SCF ubiquitin ligase complex;GO:0043161::proteasome-mediated ubiquitin-dependent protein catabolic process;GO:0043687::post-translatio…	GO:0000209::protein polyubiquitination;GO:0004842::ubiquitin-protein transferase activity;GO:0005515::protein binding;GO:0005737::cytoplasm;GO:0005829::cytosol;GO:0006511::ubiquitin-dependent protein catabolic process;GO:0016567::protein ubiquitination;GO:0019005::SCF ubiquitin ligase complex;GO:0043161::proteasome-mediated ubiquitin-dependent protein catabolic process;GO:0043687::post-translatio…	.	GO:0003824::catalytic activity;GO:0004345::glucose-6-phosphate dehydrogenase activity;GO:0005737::cytoplasm;GO:0005739::mitochondrion;GO:0005783::endoplasmic reticulum;GO:0005788::endoplasmic reticulum lumen;GO:0005975::carbohydrate metabolic process;GO:0006006::glucose metabolic process;GO:0006098::pentose-phosphate shunt;GO:0006739::NADP metabolic process;GO:0008152::metabolic process;GO:001649…
1	9269067	9269068	RIPSEQ7_peak_43	2.49117	-23812	9292880	9369532	ENSG00000171621	SPSB1	+	1	ENSG00000171621	SPSB1	23812	ENSG00000228526	MIR34AHG	70364	ENSG00000049239	H6PD	UTR3	UTR3	UTR3	GO:0000209::protein polyubiquitination;GO:0004842::ubiquitin-protein transferase activity;GO:0005515::protein binding;GO:0005737::cytoplasm;GO:0005829::cytosol;GO:0006511::ubiquitin-dependent protein catabolic process;GO:0016567::protein ubiquitination;GO:0019005::SCF ubiquitin ligase complex;GO:0043161::proteasome-mediated ubiquitin-dependent protein catabolic process;GO:0043687::post-translatio…	GO:0000209::protein polyubiquitination;GO:0004842::ubiquitin-protein transferase activity;GO:0005515::protein binding;GO:0005737::cytoplasm;GO:0005829::cytosol;GO:0006511::ubiquitin-dependent protein catabolic process;GO:0016567::protein ubiquitination;GO:0019005::SCF ubiquitin ligase complex;GO:0043161::proteasome-mediated ubiquitin-dependent protein catabolic process;GO:0043687::post-translatio…	.	GO:0003824::catalytic activity;GO:0004345::glucose-6-phosphate dehydrogenase activity;GO:0005737::cytoplasm;GO:0005739::mitochondrion;GO:0005783::endoplasmic reticulum;GO:0005788::endoplasmic reticulum lumen;GO:0005975::carbohydrate metabolic process;GO:0006006::glucose metabolic process;GO:0006098::pentose-phosphate shunt;GO:0006739::NADP metabolic process;GO:0008152::metabolic process;GO:001649…
1	9268210	9268211	RIPSEQ7_peak_42	3.9824	-24669	9292880	9369532	ENSG00000171621	SPSB1	+	1	ENSG00000171621	SPSB1	24669	ENSG00000228526	MIR34AHG	69507	ENSG00000049239	H6PD	UTR3	UTR3	UTR3	GO:0000209::protein polyubiquitination;GO:0004842::ubiquitin-protein transferase activity;GO:0005515::protein binding;GO:0005737::cytoplasm;GO:0005829::cytosol;GO:0006511::ubiquitin-dependent protein catabolic process;GO:0016567::protein ubiquitination;GO:0019005::SCF ubiquitin ligase complex;GO:0043161::proteasome-mediated ubiquitin-dependent protein catabolic process;GO:0043687::post-translatio…	GO:0000209::protein polyubiquitination;GO:0004842::ubiquitin-protein transferase activity;GO:0005515::protein binding;GO:0005737::cytoplasm;GO:0005829::cytosol;GO:0006511::ubiquitin-dependent protein catabolic process;GO:0016567::protein ubiquitination;GO:0019005::SCF ubiquitin ligase complex;GO:0043161::proteasome-mediated ubiquitin-dependent protein catabolic process;GO:0043687::post-translatio…	.	GO:0003824::catalytic activity;GO:0004345::glucose-6-phosphate dehydrogenase activity;GO:0005737::cytoplasm;GO:0005739::mitochondrion;GO:0005783::endoplasmic reticulum;GO:0005788::endoplasmic reticulum lumen;GO:0005975::carbohydrate metabolic process;GO:0006006::glucose metabolic process;GO:0006098::pentose-phosphate shunt;GO:0006739::NADP metabolic process;GO:0008152::metabolic process;GO:001649…
1	9264859	9264860	RIPSEQ7_peak_39	1.31433	-28020	9292880	9369532	ENSG00000171621	SPSB1	+	1	ENSG00000171621	SPSB1	28020	ENSG00000228526	MIR34AHG	66156	ENSG00000049239	H6PD	LastExon	LastExon	LastExon	GO:0000209::protein polyubiquitination;GO:0004842::ubiquitin-protein transferase activity;GO:0005515::protein binding;GO:0005737::cytoplasm;GO:0005829::cytosol;GO:0006511::ubiquitin-dependent protein catabolic process;GO:0016567::protein ubiquitination;GO:0019005::SCF ubiquitin ligase complex;GO:0043161::proteasome-mediated ubiquitin-dependent protein catabolic process;GO:0043687::post-translatio…	GO:0000209::protein polyubiquitination;GO:0004842::ubiquitin-protein transferase activity;GO:0005515::protein binding;GO:0005737::cytoplasm;GO:0005829::cytosol;GO:0006511::ubiquitin-dependent protein catabolic process;GO:0016567::protein ubiquitination;GO:0019005::SCF ubiquitin ligase complex;GO:0043161::proteasome-mediated ubiquitin-dependent protein catabolic process;GO:0043687::post-translatio…	.	GO:0003824::catalytic activity;GO:0004345::glucose-6-phosphate dehydrogenase activity;GO:0005737::cytoplasm;GO:0005739::mitochondrion;GO:0005783::endoplasmic reticulum;GO:0005788::endoplasmic reticulum lumen;GO:0005975::carbohydrate metabolic process;GO:0006006::glucose metabolic process;GO:0006098::pentose-phosphate shunt;GO:0006739::NADP metabolic process;GO:0008152::metabolic process;GO:001649…
1	9266448	9266449	RIPSEQ7_peak_40	2.78876	-26431	9292880	9369532	ENSG00000171621	SPSB1	+	1	ENSG00000171621	SPSB1	26431	ENSG00000228526	MIR34AHG	67745	ENSG00000049239	H6PD	UTR3	UTR3	UTR3	GO:0000209::protein polyubiquitination;GO:0004842::ubiquitin-protein transferase activity;GO:0005515::protein binding;GO:0005737::cytoplasm;GO:0005829::cytosol;GO:0006511::ubiquitin-dependent protein catabolic process;GO:0016567::protein ubiquitination;GO:0019005::SCF ubiquitin ligase complex;GO:0043161::proteasome-mediated ubiquitin-dependent protein catabolic process;GO:0043687::post-translatio…	GO:0000209::protein polyubiquitination;GO:0004842::ubiquitin-protein transferase activity;GO:0005515::protein binding;GO:0005737::cytoplasm;GO:0005829::cytosol;GO:0006511::ubiquitin-dependent protein catabolic process;GO:0016567::protein ubiquitination;GO:0019005::SCF ubiquitin ligase complex;GO:0043161::proteasome-mediated ubiquitin-dependent protein catabolic process;GO:0043687::post-translatio…	.	GO:0003824::catalytic activity;GO:0004345::glucose-6-phosphate dehydrogenase activity;GO:0005737::cytoplasm;GO:0005739::mitochondrion;GO:0005783::endoplasmic reticulum;GO:0005788::endoplasmic reticulum lumen;GO:0005975::carbohydrate metabolic process;GO:0006006::glucose metabolic process;GO:0006098::pentose-phosphate shunt;GO:0006739::NADP metabolic process;GO:0008152::metabolic process;GO:001649…
1	9264431	9264432	RIPSEQ7_peak_38	3.31559	-28448	9292880	9369532	ENSG00000171621	SPSB1	+	1	ENSG00000171621	SPSB1	28448	ENSG00000228526	MIR34AHG	65728	ENSG00000049239	H6PD	LastExon	LastExon	LastExon	GO:0000209::protein polyubiquitination;GO:0004842::ubiquitin-protein transferase activity;GO:0005515::protein binding;GO:0005737::cytoplasm;GO:0005829::cytosol;GO:0006511::ubiquitin-dependent protein catabolic process;GO:0016567::protein ubiquitination;GO:0019005::SCF ubiquitin ligase complex;GO:0043161::proteasome-mediated ubiquitin-dependent protein catabolic process;GO:0043687::post-translatio…	GO:0000209::protein polyubiquitination;GO:0004842::ubiquitin-protein transferase activity;GO:0005515::protein binding;GO:0005737::cytoplasm;GO:0005829::cytosol;GO:0006511::ubiquitin-dependent protein catabolic process;GO:0016567::protein ubiquitination;GO:0019005::SCF ubiquitin ligase complex;GO:0043161::proteasome-mediated ubiquitin-dependent protein catabolic process;GO:0043687::post-translatio…	.	GO:0003824::catalytic activity;GO:0004345::glucose-6-phosphate dehydrogenase activity;GO:0005737::cytoplasm;GO:0005739::mitochondrion;GO:0005783::endoplasmic reticulum;GO:0005788::endoplasmic reticulum lumen;GO:0005975::carbohydrate metabolic process;GO:0006006::glucose metabolic process;GO:0006098::pentose-phosphate shunt;GO:0006739::NADP metabolic process;GO:0008152::metabolic process;GO:001649…
6	157189731	157189732	RIPSEQ7_peak_3029	4.68725	-70025	157107727	157119706	ENSG00000233044	AL049820.1	-	1	ENSG00000271040	AL390955.2	134232	ENSG00000233044	AL049820.1	70025	ENSG00000049618	ARID1B	Exon15	Exon15	Exon15	.	.	.	GO:0000981::sequence-specific DNA binding RNA polymerase II transcription factor activity;GO:0002931::response to ischemia;GO:0003677::DNA binding;GO:0003713::transcription coactivator activity;GO:0005515::protein binding;GO:0005634::nucleus;GO:0005654::nucleoplasm;GO:0005737::cytoplasm;GO:0005829::cytosol;GO:0005886::plasma membrane;GO:0006325::chromatin organization;GO:0006338::chromatin remode…
6	157201211	157201212	RIPSEQ7_peak_3031b	24.8976	-81505	157107727	157119706	ENSG00000233044	AL049820.1	-	1	ENSG00000271040	AL390955.2	122752	ENSG00000233044	AL049820.1	81505	ENSG00000049618	ARID1B	Exon19	Exon19	Exon19	.	.	.	GO:0000981::sequence-specific DNA binding RNA polymerase II transcription factor activity;GO:0002931::response to ischemia;GO:0003677::DNA binding;GO:0003713::transcription coactivator activity;GO:0005515::protein binding;GO:0005634::nucleus;GO:0005654::nucleoplasm;GO:0005737::cytoplasm;GO:0005829::cytosol;GO:0005886::plasma membrane;GO:0006325::chromatin organization;GO:0006338::chromatin remode…
6	157148862	157148863	RIPSEQ7_peak_3027	4.71647	-29156	157107727	157119706	ENSG00000233044	AL049820.1	-	1	ENSG00000271040	AL390955.2	175101	ENSG00000233044	AL049820.1	29156	ENSG00000049618	ARID1B	Exon10	Exon10	Exon10	.	.	.	GO:0000981::sequence-specific DNA binding RNA polymerase II transcription factor activity;GO:0002931::response to ischemia;GO:0003677::DNA binding;GO:0003713::transcription coactivator activity;GO:0005515::protein binding;GO:0005634::nucleus;GO:0005654::nucleoplasm;GO:0005737::cytoplasm;GO:0005829::cytosol;GO:0005886::plasma membrane;GO:0006325::chromatin organization;GO:0006338::chromatin remode…
6	157206403	157206404	RIPSEQ7_peak_3032	2.39262	-86697	157107727	157119706	ENSG00000233044	AL049820.1	-	1	ENSG00000271040	AL390955.2	117560	ENSG00000233044	AL049820.1	86697	ENSG00000049618	ARID1B	LastExon	LastExon	LastExon	.	.	.	GO:0000981::sequence-specific DNA binding RNA polymerase II transcription factor activity;GO:0002931::response to ischemia;GO:0003677::DNA binding;GO:0003713::transcription coactivator activity;GO:0005515::protein binding;GO:0005634::nucleus;GO:0005654::nucleoplasm;GO:0005737::cytoplasm;GO:0005829::cytosol;GO:0005886::plasma membrane;GO:0006325::chromatin organization;GO:0006338::chromatin remode…
6	157184345	157184346	RIPSEQ7_peak_3028	19.2024	-64639	157107727	157119706	ENSG00000233044	AL049820.1	-	1	ENSG00000271040	AL390955.2	139618	ENSG00000233044	AL049820.1	64639	ENSG00000049618	ARID1B	Exon14	Exon14	Exon14	.	.	.	GO:0000981::sequence-specific DNA binding RNA polymerase II transcription factor activity;GO:0002931::response to ischemia;GO:0003677::DNA binding;GO:0003713::transcription coactivator activity;GO:0005515::protein binding;GO:0005634::nucleus;GO:0005654::nucleoplasm;GO:0005737::cytoplasm;GO:0005829::cytosol;GO:0005886::plasma membrane;GO:0006325::chromatin organization;GO:0006338::chromatin remode…
6	157200987	157200988	RIPSEQ7_peak_3031a	6.92242	-81281	157107727	157119706	ENSG00000233044	AL049820.1	-	1	ENSG00000271040	AL390955.2	122976	ENSG00000233044	AL049820.1	81281	ENSG00000049618	ARID1B	Exon19	Exon19	Exon19	.	.	.	GO:0000981::sequence-specific DNA binding RNA polymerase II transcription factor activity;GO:0002931::response to ischemia;GO:0003677::DNA binding;GO:0003713::transcription coactivator activity;GO:0005515::protein binding;GO:0005634::nucleus;GO:0005654::nucleoplasm;GO:0005737::cytoplasm;GO:0005829::cytosol;GO:0005886::plasma membrane;GO:0006325::chromatin organization;GO:0006338::chromatin remode…
6	157190105	157190106	RIPSEQ7_peak_3030	7.93689	-70399	157107727	157119706	ENSG00000233044	AL049820.1	-	1	ENSG00000271040	AL390955.2	133858	ENSG00000233044	AL049820.1	70399	ENSG00000049618	ARID1B	Exon16	Exon16	Exon16	.	.	.	GO:0000981::sequence-specific DNA binding RNA polymerase II transcription factor activity;GO:0002931::response to ischemia;GO:0003677::DNA binding;GO:0003713::transcription coactivator activity;GO:0005515::protein binding;GO:0005634::nucleus;GO:0005654::nucleoplasm;GO:0005737::cytoplasm;GO:0005829::cytosol;GO:0005886::plasma membrane;GO:0006325::chromatin organization;GO:0006338::chromatin remode…
7	144365295	144365296	RIPSEQ7_peak_3265	5.78604	-9610	144307148	144355685	ENSG00000244479	OR2A1-AS1	-	1	ENSG00000221507	RNU6ATAC40P	86385	ENSG00000244479	OR2A1-AS1	9610	ENSG00000050327	ARHGEF5	Exon2	Exon2	Exon2	.	.	.	GO:0002102::podosome;GO:0002408::myeloid dendritic cell chemotaxis;GO:0005085::guanyl-nucleotide exchange factor activity;GO:0005089::Rho guanyl-nucleotide exchange factor activity;GO:0005515::protein binding;GO:0005525::GTP binding;GO:0005634::nucleus;GO:0005654::nucleoplasm;GO:0005737::cytoplasm;GO:0005829::cytosol;GO:0005886::plasma membrane;GO:0007186::G-protein coupled receptor signaling pat…
16	75229673	75229674	RIPSEQ7_peak_1300	4.13298	3599	75226074	75228197	ENSG00000240338	AC009078.2	+	1	ENSG00000274220	AC009163.6	204162	ENSG00000168928	CTRB2	22514	ENSG00000050820	BCAR1	UTR3	UTR3	UTR3	.	.	GO:0004252::serine-type endopeptidase activity;GO:0005576::extracellular region;GO:0005615::extracellular space;GO:0006508::proteolysis;GO:0007586::digestion;GO:0008233::peptidase activity;GO:0008236::serine-type peptidase activity;GO:0009235::cobalamin metabolic process;GO:0016787::hydrolase activity;GO:0022617::extracellular matrix disassembly	GO:0001558::regulation of cell growth;GO:0001726::ruffle;GO:0005515::protein binding;GO:0005737::cytoplasm;GO:0005829::cytosol;GO:0005886::plasma membrane;GO:0005925::focal adhesion;GO:0007015::actin filament organization;GO:0007155::cell adhesion;GO:0007165::signal transduction;GO:0007173::epidermal growth factor receptor signaling pathway;GO:0007186::G-protein coupled receptor signaling pathway…
16	75235870	75235871	RIPSEQ7_peak_1301	7.36528	9796	75226074	75228197	ENSG00000240338	AC009078.2	+	1	ENSG00000274220	AC009163.6	197965	ENSG00000168928	CTRB2	28711	ENSG00000050820	BCAR1	UTR3	UTR3	UTR3	.	.	GO:0004252::serine-type endopeptidase activity;GO:0005576::extracellular region;GO:0005615::extracellular space;GO:0006508::proteolysis;GO:0007586::digestion;GO:0008233::peptidase activity;GO:0008236::serine-type peptidase activity;GO:0009235::cobalamin metabolic process;GO:0016787::hydrolase activity;GO:0022617::extracellular matrix disassembly	GO:0001558::regulation of cell growth;GO:0001726::ruffle;GO:0005515::protein binding;GO:0005737::cytoplasm;GO:0005829::cytosol;GO:0005886::plasma membrane;GO:0005925::focal adhesion;GO:0007015::actin filament organization;GO:0007155::cell adhesion;GO:0007165::signal transduction;GO:0007173::epidermal growth factor receptor signaling pathway;GO:0007186::G-protein coupled receptor signaling pathway…
16	75242599	75242600	RIPSEQ7_peak_1302a	6.92242	7477	75245994	75250077	ENSG00000280152	AC009078.3	-	1	ENSG00000274220	AC009163.6	191236	ENSG00000168928	CTRB2	35440	ENSG00000050820	BCAR1	UTR3	UTR3	UTR3	.	.	GO:0004252::serine-type endopeptidase activity;GO:0005576::extracellular region;GO:0005615::extracellular space;GO:0006508::proteolysis;GO:0007586::digestion;GO:0008233::peptidase activity;GO:0008236::serine-type peptidase activity;GO:0009235::cobalamin metabolic process;GO:0016787::hydrolase activity;GO:0022617::extracellular matrix disassembly	GO:0001558::regulation of cell growth;GO:0001726::ruffle;GO:0005515::protein binding;GO:0005737::cytoplasm;GO:0005829::cytosol;GO:0005886::plasma membrane;GO:0005925::focal adhesion;GO:0007015::actin filament organization;GO:0007155::cell adhesion;GO:0007165::signal transduction;GO:0007173::epidermal growth factor receptor signaling pathway;GO:0007186::G-protein coupled receptor signaling pathway…
16	75242802	75242803	RIPSEQ7_peak_1302b	10.1691	7274	75245994	75250077	ENSG00000280152	AC009078.3	-	1	ENSG00000274220	AC009163.6	191033	ENSG00000168928	CTRB2	35643	ENSG00000050820	BCAR1	UTR3	UTR3	UTR3	.	.	GO:0004252::serine-type endopeptidase activity;GO:0005576::extracellular region;GO:0005615::extracellular space;GO:0006508::proteolysis;GO:0007586::digestion;GO:0008233::peptidase activity;GO:0008236::serine-type peptidase activity;GO:0009235::cobalamin metabolic process;GO:0016787::hydrolase activity;GO:0022617::extracellular matrix disassembly	GO:0001558::regulation of cell growth;GO:0001726::ruffle;GO:0005515::protein binding;GO:0005737::cytoplasm;GO:0005829::cytosol;GO:0005886::plasma membrane;GO:0005925::focal adhesion;GO:0007015::actin filament organization;GO:0007155::cell adhesion;GO:0007165::signal transduction;GO:0007173::epidermal growth factor receptor signaling pathway;GO:0007186::G-protein coupled receptor signaling pathway…
12	123202931	123202932	RIPSEQ7_peak_886	4.71647	30191	123154215	123233123	ENSG00000051825	MPHOSPH9	-	1	ENSG00000130921	C12orf65	45346	ENSG00000280120	AC073857.1	49554	ENSG00000051825	MPHOSPH9	Exon10	Exon10	Exon10	GO:0000139::Golgi membrane;GO:0005737::cytoplasm;GO:0005794::Golgi apparatus;GO:0005814::centriole;GO:0005856::cytoskeleton;GO:0016020::membrane	GO:0003747::translation release factor activity;GO:0005739::mitochondrion;GO:0005762::mitochondrial large ribosomal subunit;GO:0006412::translation;GO:0006415::translational termination	.	GO:0000139::Golgi membrane;GO:0005737::cytoplasm;GO:0005794::Golgi apparatus;GO:0005814::centriole;GO:0005856::cytoskeleton;GO:0016020::membrane
18	23907632	23907633	RIPSEQ7_peak_1655	3.62891	74923	23957754	23982556	ENSG00000265752	AC010754.1	-	1	ENSG00000168234	TTC39C	205720	ENSG00000267301	RPL23AP77	197345	ENSG00000053747	LAMA3	Exon53	Exon53	Exon53	.	.	.	GO:0005102::receptor binding;GO:0005198::structural molecule activity;GO:0005201::extracellular matrix structural constituent;GO:0005576::extracellular region;GO:0005604::basement membrane;GO:0005610::laminin-5 complex;GO:0005783::endoplasmic reticulum;GO:0007155::cell adhesion;GO:0008544::epidermis development;GO:0030155::regulation of cell adhesion;GO:0030198::extracellular matrix organization;…
6	149409707	149409708	RIPSEQ7_peak_3021	18.0127	9480	149400227	149401292	ENSG00000177688	SUMO4	+	1	ENSG00000252244	RNU7-3P	107248	ENSG00000216265	FABP12P1	105279	ENSG00000055208	TAB2	LastExon	LastExon	LastExon	GO:0005634::nucleus;GO:0016925::protein sumoylation;GO:0031386::protein tag	.	.	GO:0000187::activation of MAPK activity;GO:0002223::stimulatory C-type lectin receptor signaling pathway;GO:0002755::MyD88-dependent toll-like receptor signaling pathway;GO:0005515::protein binding;GO:0005654::nucleoplasm;GO:0005737::cytoplasm;GO:0005829::cytosol;GO:0005886::plasma membrane;GO:0007249::I-kappaB kinase/NF-kappaB signaling;GO:0007254::JNK cascade;GO:0007507::heart development;GO:00…
6	149379347	149379348	RIPSEQ7_peak_3020b	41.9142	-20879	149400227	149401292	ENSG00000177688	SUMO4	+	1	ENSG00000177688	SUMO4	20879	ENSG00000216265	FABP12P1	74919	ENSG00000055208	TAB2	Exon4	Exon4	Exon4	GO:0005634::nucleus;GO:0016925::protein sumoylation;GO:0031386::protein tag	GO:0005634::nucleus;GO:0016925::protein sumoylation;GO:0031386::protein tag	.	GO:0000187::activation of MAPK activity;GO:0002223::stimulatory C-type lectin receptor signaling pathway;GO:0002755::MyD88-dependent toll-like receptor signaling pathway;GO:0005515::protein binding;GO:0005654::nucleoplasm;GO:0005737::cytoplasm;GO:0005829::cytosol;GO:0005886::plasma membrane;GO:0007249::I-kappaB kinase/NF-kappaB signaling;GO:0007254::JNK cascade;GO:0007507::heart development;GO:00…
6	149378897	149378898	RIPSEQ7_peak_3020a	90.3522	-21329	149400227	149401292	ENSG00000177688	SUMO4	+	1	ENSG00000177688	SUMO4	21329	ENSG00000216265	FABP12P1	74469	ENSG00000055208	TAB2	Exon4	Exon4	Exon4	GO:0005634::nucleus;GO:0016925::protein sumoylation;GO:0031386::protein tag	GO:0005634::nucleus;GO:0016925::protein sumoylation;GO:0031386::protein tag	.	GO:0000187::activation of MAPK activity;GO:0002223::stimulatory C-type lectin receptor signaling pathway;GO:0002755::MyD88-dependent toll-like receptor signaling pathway;GO:0005515::protein binding;GO:0005654::nucleoplasm;GO:0005737::cytoplasm;GO:0005829::cytosol;GO:0005886::plasma membrane;GO:0007249::I-kappaB kinase/NF-kappaB signaling;GO:0007254::JNK cascade;GO:0007507::heart development;GO:00…
7	152177696	152177697	RIPSEQ7_peak_3274	1.56038	48817	152128879	152129686	ENSG00000213188	YBX1P4	+	1	ENSG00000270405	AC104692.2	189066	ENSG00000229591	AC006017.1	55979	ENSG00000055609	KMT2C	UTR3	UTR3	UTR3	.	.	.	GO:0003677::DNA binding;GO:0003713::transcription coactivator activity;GO:0003723::RNA binding;GO:0005515::protein binding;GO:0005634::nucleus;GO:0005654::nucleoplasm;GO:0006325::chromatin organization;GO:0006355::regulation of transcription, DNA-templated;GO:0008168::methyltransferase activity;GO:0016740::transferase activity;GO:0016746::transferase activity, transferring acyl groups;GO:0018024:…
7	152182325	152182326	RIPSEQ7_peak_3277	2.32179	53446	152128879	152129686	ENSG00000213188	YBX1P4	+	1	ENSG00000270405	AC104692.2	184437	ENSG00000229591	AC006017.1	60608	ENSG00000055609	KMT2C	UTR3	UTR3	UTR3	.	.	.	GO:0003677::DNA binding;GO:0003713::transcription coactivator activity;GO:0003723::RNA binding;GO:0005515::protein binding;GO:0005634::nucleus;GO:0005654::nucleoplasm;GO:0006325::chromatin organization;GO:0006355::regulation of transcription, DNA-templated;GO:0008168::methyltransferase activity;GO:0016740::transferase activity;GO:0016746::transferase activity, transferring acyl groups;GO:0018024:…
7	152180002	152180003	RIPSEQ7_peak_3275	6.92909	51123	152128879	152129686	ENSG00000213188	YBX1P4	+	1	ENSG00000270405	AC104692.2	186760	ENSG00000229591	AC006017.1	58285	ENSG00000055609	KMT2C	UTR3	UTR3	UTR3	.	.	.	GO:0003677::DNA binding;GO:0003713::transcription coactivator activity;GO:0003723::RNA binding;GO:0005515::protein binding;GO:0005634::nucleus;GO:0005654::nucleoplasm;GO:0006325::chromatin organization;GO:0006355::regulation of transcription, DNA-templated;GO:0008168::methyltransferase activity;GO:0016740::transferase activity;GO:0016746::transferase activity, transferring acyl groups;GO:0018024:…
7	152163405	152163406	RIPSEQ7_peak_3273	5.57143	34526	152128879	152129686	ENSG00000213188	YBX1P4	+	1	ENSG00000270405	AC104692.2	203357	ENSG00000229591	AC006017.1	41688	ENSG00000055609	KMT2C	UTR3	UTR3	UTR3	.	.	.	GO:0003677::DNA binding;GO:0003713::transcription coactivator activity;GO:0003723::RNA binding;GO:0005515::protein binding;GO:0005634::nucleus;GO:0005654::nucleoplasm;GO:0006325::chromatin organization;GO:0006355::regulation of transcription, DNA-templated;GO:0008168::methyltransferase activity;GO:0016740::transferase activity;GO:0016746::transferase activity, transferring acyl groups;GO:0018024:…
7	152181480	152181481	RIPSEQ7_peak_3276	3.28337	52601	152128879	152129686	ENSG00000213188	YBX1P4	+	1	ENSG00000270405	AC104692.2	185282	ENSG00000229591	AC006017.1	59763	ENSG00000055609	KMT2C	UTR3	UTR3	UTR3	.	.	.	GO:0003677::DNA binding;GO:0003713::transcription coactivator activity;GO:0003723::RNA binding;GO:0005515::protein binding;GO:0005634::nucleus;GO:0005654::nucleoplasm;GO:0006325::chromatin organization;GO:0006355::regulation of transcription, DNA-templated;GO:0008168::methyltransferase activity;GO:0016740::transferase activity;GO:0016746::transferase activity, transferring acyl groups;GO:0018024:…
2	20283152	20283153	RIPSEQ7_peak_2007	4.38048	-36765	20246326	20246387	ENSG00000238735	RNU7-113P	-	1	ENSG00000232800	SLC7A15P	103233	ENSG00000238735	RNU7-113P	36765	ENSG00000055917	PUM2	Exon11	Exon11	Exon11	.	.	.	GO:0003723::RNA binding;GO:0003730::mRNA 3'-UTR binding;GO:0005515::protein binding;GO:0005737::cytoplasm;GO:0005829::cytosol;GO:0006417::regulation of translation;GO:0010494::cytoplasmic stress granule;GO:0010608::posttranscriptional regulation of gene expression;GO:0031965::nuclear membrane;GO:0034063::stress granule assembly;GO:0035196::production of miRNAs involved in gene silencing by miRNA;…
5	32406895	32406896	RIPSEQ7_peak_2801	15.9499	-12420	32394378	32394475	ENSG00000207956	MIR579	-	1	ENSG00000249142	AC074134.1	115862	ENSG00000207956	MIR579	12420	ENSG00000056097	ZFR	Exon6	Exon6	Exon6	.	.	.	GO:0003676::nucleic acid binding;GO:0003677::DNA binding;GO:0003723::RNA binding;GO:0003725::double-stranded RNA binding;GO:0003727::single-stranded RNA binding;GO:0005515::protein binding;GO:0005634::nucleus;GO:0005694::chromosome;GO:0005737::cytoplasm;GO:0007275::multicellular organismal development;GO:0008270::zinc ion binding
5	32415102	32415103	RIPSEQ7_peak_2802	11.9979	-20627	32394378	32394475	ENSG00000207956	MIR579	-	1	ENSG00000249142	AC074134.1	107655	ENSG00000207956	MIR579	20627	ENSG00000056097	ZFR	Exon5	Exon5	Exon5	.	.	.	GO:0003676::nucleic acid binding;GO:0003677::DNA binding;GO:0003723::RNA binding;GO:0003725::double-stranded RNA binding;GO:0003727::single-stranded RNA binding;GO:0005515::protein binding;GO:0005634::nucleus;GO:0005694::chromosome;GO:0005737::cytoplasm;GO:0007275::multicellular organismal development;GO:0008270::zinc ion binding
9	122858993	122858994	RIPSEQ7_peak_3502	8.12016	21329	122880213	122880323	ENSG00000212447	SNORD90	-	1	ENSG00000261094	AC007066.2	78629	ENSG00000136940	PDCL	30362	ENSG00000056586	RC3H2	Exon11	Exon11	Exon11	.	.	GO:0005515::protein binding;GO:0005737::cytoplasm;GO:0005829::cytosol;GO:0005929::cilium;GO:0006457::protein folding;GO:0007165::signal transduction;GO:0007601::visual perception;GO:0008277::regulation of G-protein coupled receptor protein signaling pathway;GO:0030030::cell projection organization;GO:0042995::cell projection;GO:0044877::NA;GO:0045880::positive regulation of smoothened signaling p…	GO:0000209::protein polyubiquitination;GO:0000932::cytoplasmic mRNA processing body;GO:0000981::sequence-specific DNA binding RNA polymerase II transcription factor activity;GO:0001782::B cell homeostasis;GO:0003677::DNA binding;GO:0003723::RNA binding;GO:0003725::double-stranded RNA binding;GO:0003729::mRNA binding;GO:0004842::ubiquitin-protein transferase activity;GO:0005737::cytoplasm;GO:00063…
3	98811270	98811271	RIPSEQ7_peak_2614	23.2807	-6186	98804978	98805084	ENSG00000206712	RNU6-26P	-	1	ENSG00000239462	AC091212.1	91153	ENSG00000206712	RNU6-26P	6186	ENSG00000057019	DCBLD2	Exon12	Exon12	Exon12	.	.	.	GO:0005515::protein binding;GO:0005887::integral component of plasma membrane;GO:0009986::cell surface;GO:0016020::membrane;GO:0016021::integral component of membrane;GO:0030308::negative regulation of cell growth;GO:0030522::intracellular receptor signaling pathway;GO:0042060::wound healing
3	128067510	128067511	RIPSEQ7_peak_2641	4.40323	7738	128075073	128075249	ENSG00000222627	RNU2-37P	-	1	ENSG00000239608	RUVBL1-AS1	8299	ENSG00000074416	MGLL	244325	ENSG00000058262	SEC61A1	Exon10	Exon10	Exon10	.	.	GO:0004622::lysophospholipase activity;GO:0005654::nucleoplasm;GO:0005737::cytoplasm;GO:0005789::endoplasmic reticulum membrane;GO:0005829::cytosol;GO:0005886::plasma membrane;GO:0006629::lipid metabolic process;GO:0006631::fatty acid metabolic process;GO:0006633::fatty acid biosynthetic process;GO:0006954::inflammatory response;GO:0009966::regulation of signal transduction;GO:0016020::membrane;G…	GO:0005048::signal sequence binding;GO:0005515::protein binding;GO:0005783::endoplasmic reticulum;GO:0005784::Sec61 translocon complex;GO:0005789::endoplasmic reticulum membrane;GO:0005791::rough endoplasmic reticulum;GO:0005829::cytosol;GO:0006613::cotranslational protein targeting to membrane;GO:0006614::SRP-dependent cotranslational protein targeting to membrane;GO:0006616::SRP-dependent cotra…
3	128071128	128071129	RIPSEQ7_peak_2642	2.86948	4120	128075073	128075249	ENSG00000222627	RNU2-37P	-	1	ENSG00000239608	RUVBL1-AS1	4681	ENSG00000074416	MGLL	247943	ENSG00000058262	SEC61A1	UTR3	UTR3	UTR3	.	.	GO:0004622::lysophospholipase activity;GO:0005654::nucleoplasm;GO:0005737::cytoplasm;GO:0005789::endoplasmic reticulum membrane;GO:0005829::cytosol;GO:0005886::plasma membrane;GO:0006629::lipid metabolic process;GO:0006631::fatty acid metabolic process;GO:0006633::fatty acid biosynthetic process;GO:0006954::inflammatory response;GO:0009966::regulation of signal transduction;GO:0016020::membrane;G…	GO:0005048::signal sequence binding;GO:0005515::protein binding;GO:0005783::endoplasmic reticulum;GO:0005784::Sec61 translocon complex;GO:0005789::endoplasmic reticulum membrane;GO:0005791::rough endoplasmic reticulum;GO:0005829::cytosol;GO:0006613::cotranslational protein targeting to membrane;GO:0006614::SRP-dependent cotranslational protein targeting to membrane;GO:0006616::SRP-dependent cotra…
3	128067068	128067069	RIPSEQ7_peak_2640	11.2883	8180	128075073	128075249	ENSG00000222627	RNU2-37P	-	1	ENSG00000239608	RUVBL1-AS1	8741	ENSG00000074416	MGLL	243883	ENSG00000058262	SEC61A1	Exon9	Exon9	Exon9	.	.	GO:0004622::lysophospholipase activity;GO:0005654::nucleoplasm;GO:0005737::cytoplasm;GO:0005789::endoplasmic reticulum membrane;GO:0005829::cytosol;GO:0005886::plasma membrane;GO:0006629::lipid metabolic process;GO:0006631::fatty acid metabolic process;GO:0006633::fatty acid biosynthetic process;GO:0006954::inflammatory response;GO:0009966::regulation of signal transduction;GO:0016020::membrane;G…	GO:0005048::signal sequence binding;GO:0005515::protein binding;GO:0005783::endoplasmic reticulum;GO:0005784::Sec61 translocon complex;GO:0005789::endoplasmic reticulum membrane;GO:0005791::rough endoplasmic reticulum;GO:0005829::cytosol;GO:0006613::cotranslational protein targeting to membrane;GO:0006614::SRP-dependent cotranslational protein targeting to membrane;GO:0006616::SRP-dependent cotra…
12	753652	753653	RIPSEQ7_peak_680	4.88949	729	752923	911451	ENSG00000060237	WNK1	+	1	ENSG00000221439	RNU4ATAC16P	27480	ENSG00000256672	LINC02455	69525	ENSG00000060237	WNK1	Exon1	Exon1	Exon1	GO:0000166::nucleotide binding;GO:0000287::magnesium ion binding;GO:0002028::regulation of sodium ion transport;GO:0003084::positive regulation of systemic arterial blood pressure;GO:0004672::protein kinase activity;GO:0004674::protein serine/threonine kinase activity;GO:0004860::protein kinase inhibitor activity;GO:0005515::protein binding;GO:0005524::ATP binding;GO:0005737::cytoplasm;GO:0005829…	.	.	GO:0000166::nucleotide binding;GO:0000287::magnesium ion binding;GO:0002028::regulation of sodium ion transport;GO:0003084::positive regulation of systemic arterial blood pressure;GO:0004672::protein kinase activity;GO:0004674::protein serine/threonine kinase activity;GO:0004860::protein kinase inhibitor activity;GO:0005515::protein binding;GO:0005524::ATP binding;GO:0005737::cytoplasm;GO:0005829…
12	897578	897579	RIPSEQ7_peak_688	25.6577	-30439	865288	867139	ENSG00000285704	AC004765.1	-	1	ENSG00000082805	ERC1	93629	ENSG00000285704	AC004765.1	30439	ENSG00000060237	WNK1	Exon26	Exon26	Exon26	.	GO:0000139::Golgi membrane;GO:0005515::protein binding;GO:0005737::cytoplasm;GO:0005794::Golgi apparatus;GO:0006355::regulation of transcription, DNA-templated;GO:0007252::I-kappaB phosphorylation;GO:0007275::multicellular organismal development;GO:0008385::IkappaB kinase complex;GO:0015031::protein transport;GO:0016020::membrane;GO:0017137::Rab GTPase binding;GO:0030165::PDZ domain binding;GO:00…	.	GO:0000166::nucleotide binding;GO:0000287::magnesium ion binding;GO:0002028::regulation of sodium ion transport;GO:0003084::positive regulation of systemic arterial blood pressure;GO:0004672::protein kinase activity;GO:0004674::protein serine/threonine kinase activity;GO:0004860::protein kinase inhibitor activity;GO:0005515::protein binding;GO:0005524::ATP binding;GO:0005737::cytoplasm;GO:0005829…
12	885049	885050	RIPSEQ7_peak_686b	33.8048	-17910	865288	867139	ENSG00000285704	AC004765.1	-	1	ENSG00000082805	ERC1	106158	ENSG00000285704	AC004765.1	17910	ENSG00000060237	WNK1	Exon20	Exon20	Exon20	.	GO:0000139::Golgi membrane;GO:0005515::protein binding;GO:0005737::cytoplasm;GO:0005794::Golgi apparatus;GO:0006355::regulation of transcription, DNA-templated;GO:0007252::I-kappaB phosphorylation;GO:0007275::multicellular organismal development;GO:0008385::IkappaB kinase complex;GO:0015031::protein transport;GO:0016020::membrane;GO:0017137::Rab GTPase binding;GO:0030165::PDZ domain binding;GO:00…	.	GO:0000166::nucleotide binding;GO:0000287::magnesium ion binding;GO:0002028::regulation of sodium ion transport;GO:0003084::positive regulation of systemic arterial blood pressure;GO:0004672::protein kinase activity;GO:0004674::protein serine/threonine kinase activity;GO:0004860::protein kinase inhibitor activity;GO:0005515::protein binding;GO:0005524::ATP binding;GO:0005737::cytoplasm;GO:0005829…
12	900584	900585	RIPSEQ7_peak_689	25.7519	32491	912155	933076	ENSG00000002016	RAD52	-	1	ENSG00000082805	ERC1	90623	ENSG00000285704	AC004765.1	33445	ENSG00000060237	WNK1	Exon27	Exon27	Exon27	GO:0000724::double-strand break repair via homologous recombination;GO:0000730::DNA recombinase assembly;GO:0003677::DNA binding;GO:0003697::single-stranded DNA binding;GO:0005515::protein binding;GO:0005634::nucleus;GO:0005654::nucleoplasm;GO:0006281::DNA repair;GO:0006302::double-strand break repair;GO:0006310::DNA recombination;GO:0006312::mitotic recombination;GO:0006974::cellular response to…	GO:0000139::Golgi membrane;GO:0005515::protein binding;GO:0005737::cytoplasm;GO:0005794::Golgi apparatus;GO:0006355::regulation of transcription, DNA-templated;GO:0007252::I-kappaB phosphorylation;GO:0007275::multicellular organismal development;GO:0008385::IkappaB kinase complex;GO:0015031::protein transport;GO:0016020::membrane;GO:0017137::Rab GTPase binding;GO:0030165::PDZ domain binding;GO:00…	.	GO:0000166::nucleotide binding;GO:0000287::magnesium ion binding;GO:0002028::regulation of sodium ion transport;GO:0003084::positive regulation of systemic arterial blood pressure;GO:0004672::protein kinase activity;GO:0004674::protein serine/threonine kinase activity;GO:0004860::protein kinase inhibitor activity;GO:0005515::protein binding;GO:0005524::ATP binding;GO:0005737::cytoplasm;GO:0005829…
12	884877	884878	RIPSEQ7_peak_686a	39.4309	-17738	865288	867139	ENSG00000285704	AC004765.1	-	1	ENSG00000082805	ERC1	106330	ENSG00000285704	AC004765.1	17738	ENSG00000060237	WNK1	Exon20	Exon20	Exon20	.	GO:0000139::Golgi membrane;GO:0005515::protein binding;GO:0005737::cytoplasm;GO:0005794::Golgi apparatus;GO:0006355::regulation of transcription, DNA-templated;GO:0007252::I-kappaB phosphorylation;GO:0007275::multicellular organismal development;GO:0008385::IkappaB kinase complex;GO:0015031::protein transport;GO:0016020::membrane;GO:0017137::Rab GTPase binding;GO:0030165::PDZ domain binding;GO:00…	.	GO:0000166::nucleotide binding;GO:0000287::magnesium ion binding;GO:0002028::regulation of sodium ion transport;GO:0003084::positive regulation of systemic arterial blood pressure;GO:0004672::protein kinase activity;GO:0004674::protein serine/threonine kinase activity;GO:0004860::protein kinase inhibitor activity;GO:0005515::protein binding;GO:0005524::ATP binding;GO:0005737::cytoplasm;GO:0005829…
12	884185	884186	RIPSEQ7_peak_685	3.49351	-17046	865288	867139	ENSG00000285704	AC004765.1	-	1	ENSG00000082805	ERC1	107022	ENSG00000285704	AC004765.1	17046	ENSG00000060237	WNK1	Exon19	Exon19	Exon19	.	GO:0000139::Golgi membrane;GO:0005515::protein binding;GO:0005737::cytoplasm;GO:0005794::Golgi apparatus;GO:0006355::regulation of transcription, DNA-templated;GO:0007252::I-kappaB phosphorylation;GO:0007275::multicellular organismal development;GO:0008385::IkappaB kinase complex;GO:0015031::protein transport;GO:0016020::membrane;GO:0017137::Rab GTPase binding;GO:0030165::PDZ domain binding;GO:00…	.	GO:0000166::nucleotide binding;GO:0000287::magnesium ion binding;GO:0002028::regulation of sodium ion transport;GO:0003084::positive regulation of systemic arterial blood pressure;GO:0004672::protein kinase activity;GO:0004674::protein serine/threonine kinase activity;GO:0004860::protein kinase inhibitor activity;GO:0005515::protein binding;GO:0005524::ATP binding;GO:0005737::cytoplasm;GO:0005829…
12	908630	908631	RIPSEQ7_peak_690	9.18448	24445	912155	933076	ENSG00000002016	RAD52	-	1	ENSG00000082805	ERC1	82577	ENSG00000285704	AC004765.1	41491	ENSG00000060237	WNK1	LastExon	LastExon	LastExon	GO:0000724::double-strand break repair via homologous recombination;GO:0000730::DNA recombinase assembly;GO:0003677::DNA binding;GO:0003697::single-stranded DNA binding;GO:0005515::protein binding;GO:0005634::nucleus;GO:0005654::nucleoplasm;GO:0006281::DNA repair;GO:0006302::double-strand break repair;GO:0006310::DNA recombination;GO:0006312::mitotic recombination;GO:0006974::cellular response to…	GO:0000139::Golgi membrane;GO:0005515::protein binding;GO:0005737::cytoplasm;GO:0005794::Golgi apparatus;GO:0006355::regulation of transcription, DNA-templated;GO:0007252::I-kappaB phosphorylation;GO:0007275::multicellular organismal development;GO:0008385::IkappaB kinase complex;GO:0015031::protein transport;GO:0016020::membrane;GO:0017137::Rab GTPase binding;GO:0030165::PDZ domain binding;GO:00…	.	GO:0000166::nucleotide binding;GO:0000287::magnesium ion binding;GO:0002028::regulation of sodium ion transport;GO:0003084::positive regulation of systemic arterial blood pressure;GO:0004672::protein kinase activity;GO:0004674::protein serine/threonine kinase activity;GO:0004860::protein kinase inhibitor activity;GO:0005515::protein binding;GO:0005524::ATP binding;GO:0005737::cytoplasm;GO:0005829…
12	885955	885956	RIPSEQ7_peak_686e	9.3301	-18816	865288	867139	ENSG00000285704	AC004765.1	-	1	ENSG00000082805	ERC1	105252	ENSG00000285704	AC004765.1	18816	ENSG00000060237	WNK1	Exon20	Exon20	Exon20	.	GO:0000139::Golgi membrane;GO:0005515::protein binding;GO:0005737::cytoplasm;GO:0005794::Golgi apparatus;GO:0006355::regulation of transcription, DNA-templated;GO:0007252::I-kappaB phosphorylation;GO:0007275::multicellular organismal development;GO:0008385::IkappaB kinase complex;GO:0015031::protein transport;GO:0016020::membrane;GO:0017137::Rab GTPase binding;GO:0030165::PDZ domain binding;GO:00…	.	GO:0000166::nucleotide binding;GO:0000287::magnesium ion binding;GO:0002028::regulation of sodium ion transport;GO:0003084::positive regulation of systemic arterial blood pressure;GO:0004672::protein kinase activity;GO:0004674::protein serine/threonine kinase activity;GO:0004860::protein kinase inhibitor activity;GO:0005515::protein binding;GO:0005524::ATP binding;GO:0005737::cytoplasm;GO:0005829…
12	861175	861176	RIPSEQ7_peak_682	5.98677	5963	865288	867139	ENSG00000285704	AC004765.1	-	1	ENSG00000082805	ERC1	130032	ENSG00000256672	LINC02455	177048	ENSG00000060237	WNK1	Exon7	Exon7	Exon7	.	GO:0000139::Golgi membrane;GO:0005515::protein binding;GO:0005737::cytoplasm;GO:0005794::Golgi apparatus;GO:0006355::regulation of transcription, DNA-templated;GO:0007252::I-kappaB phosphorylation;GO:0007275::multicellular organismal development;GO:0008385::IkappaB kinase complex;GO:0015031::protein transport;GO:0016020::membrane;GO:0017137::Rab GTPase binding;GO:0030165::PDZ domain binding;GO:00…	.	GO:0000166::nucleotide binding;GO:0000287::magnesium ion binding;GO:0002028::regulation of sodium ion transport;GO:0003084::positive regulation of systemic arterial blood pressure;GO:0004672::protein kinase activity;GO:0004674::protein serine/threonine kinase activity;GO:0004860::protein kinase inhibitor activity;GO:0005515::protein binding;GO:0005524::ATP binding;GO:0005737::cytoplasm;GO:0005829…
12	878285	878286	RIPSEQ7_peak_683	9.87744	-11146	865288	867139	ENSG00000285704	AC004765.1	-	1	ENSG00000082805	ERC1	112922	ENSG00000285704	AC004765.1	11146	ENSG00000060237	WNK1	Exon11	Exon11	Exon11	.	GO:0000139::Golgi membrane;GO:0005515::protein binding;GO:0005737::cytoplasm;GO:0005794::Golgi apparatus;GO:0006355::regulation of transcription, DNA-templated;GO:0007252::I-kappaB phosphorylation;GO:0007275::multicellular organismal development;GO:0008385::IkappaB kinase complex;GO:0015031::protein transport;GO:0016020::membrane;GO:0017137::Rab GTPase binding;GO:0030165::PDZ domain binding;GO:00…	.	GO:0000166::nucleotide binding;GO:0000287::magnesium ion binding;GO:0002028::regulation of sodium ion transport;GO:0003084::positive regulation of systemic arterial blood pressure;GO:0004672::protein kinase activity;GO:0004674::protein serine/threonine kinase activity;GO:0004860::protein kinase inhibitor activity;GO:0005515::protein binding;GO:0005524::ATP binding;GO:0005737::cytoplasm;GO:0005829…
12	885365	885366	RIPSEQ7_peak_686c	19.2108	-18226	865288	867139	ENSG00000285704	AC004765.1	-	1	ENSG00000082805	ERC1	105842	ENSG00000285704	AC004765.1	18226	ENSG00000060237	WNK1	Exon20	Exon20	Exon20	.	GO:0000139::Golgi membrane;GO:0005515::protein binding;GO:0005737::cytoplasm;GO:0005794::Golgi apparatus;GO:0006355::regulation of transcription, DNA-templated;GO:0007252::I-kappaB phosphorylation;GO:0007275::multicellular organismal development;GO:0008385::IkappaB kinase complex;GO:0015031::protein transport;GO:0016020::membrane;GO:0017137::Rab GTPase binding;GO:0030165::PDZ domain binding;GO:00…	.	GO:0000166::nucleotide binding;GO:0000287::magnesium ion binding;GO:0002028::regulation of sodium ion transport;GO:0003084::positive regulation of systemic arterial blood pressure;GO:0004672::protein kinase activity;GO:0004674::protein serine/threonine kinase activity;GO:0004860::protein kinase inhibitor activity;GO:0005515::protein binding;GO:0005524::ATP binding;GO:0005737::cytoplasm;GO:0005829…
12	896504	896505	RIPSEQ7_peak_687	3.14928	-29365	865288	867139	ENSG00000285704	AC004765.1	-	1	ENSG00000082805	ERC1	94703	ENSG00000285704	AC004765.1	29365	ENSG00000060237	WNK1	Exon25	Exon25	Exon25	.	GO:0000139::Golgi membrane;GO:0005515::protein binding;GO:0005737::cytoplasm;GO:0005794::Golgi apparatus;GO:0006355::regulation of transcription, DNA-templated;GO:0007252::I-kappaB phosphorylation;GO:0007275::multicellular organismal development;GO:0008385::IkappaB kinase complex;GO:0015031::protein transport;GO:0016020::membrane;GO:0017137::Rab GTPase binding;GO:0030165::PDZ domain binding;GO:00…	.	GO:0000166::nucleotide binding;GO:0000287::magnesium ion binding;GO:0002028::regulation of sodium ion transport;GO:0003084::positive regulation of systemic arterial blood pressure;GO:0004672::protein kinase activity;GO:0004674::protein serine/threonine kinase activity;GO:0004860::protein kinase inhibitor activity;GO:0005515::protein binding;GO:0005524::ATP binding;GO:0005737::cytoplasm;GO:0005829…
12	754123	754124	RIPSEQ7_peak_681	3.31615	1200	752923	911451	ENSG00000060237	WNK1	+	1	ENSG00000221439	RNU4ATAC16P	27009	ENSG00000256672	LINC02455	69996	ENSG00000060237	WNK1	Exon1	Exon1	Exon1	GO:0000166::nucleotide binding;GO:0000287::magnesium ion binding;GO:0002028::regulation of sodium ion transport;GO:0003084::positive regulation of systemic arterial blood pressure;GO:0004672::protein kinase activity;GO:0004674::protein serine/threonine kinase activity;GO:0004860::protein kinase inhibitor activity;GO:0005515::protein binding;GO:0005524::ATP binding;GO:0005737::cytoplasm;GO:0005829…	.	.	GO:0000166::nucleotide binding;GO:0000287::magnesium ion binding;GO:0002028::regulation of sodium ion transport;GO:0003084::positive regulation of systemic arterial blood pressure;GO:0004672::protein kinase activity;GO:0004674::protein serine/threonine kinase activity;GO:0004860::protein kinase inhibitor activity;GO:0005515::protein binding;GO:0005524::ATP binding;GO:0005737::cytoplasm;GO:0005829…
12	885659	885660	RIPSEQ7_peak_686d	19.3785	-18520	865288	867139	ENSG00000285704	AC004765.1	-	1	ENSG00000082805	ERC1	105548	ENSG00000285704	AC004765.1	18520	ENSG00000060237	WNK1	Exon20	Exon20	Exon20	.	GO:0000139::Golgi membrane;GO:0005515::protein binding;GO:0005737::cytoplasm;GO:0005794::Golgi apparatus;GO:0006355::regulation of transcription, DNA-templated;GO:0007252::I-kappaB phosphorylation;GO:0007275::multicellular organismal development;GO:0008385::IkappaB kinase complex;GO:0015031::protein transport;GO:0016020::membrane;GO:0017137::Rab GTPase binding;GO:0030165::PDZ domain binding;GO:00…	.	GO:0000166::nucleotide binding;GO:0000287::magnesium ion binding;GO:0002028::regulation of sodium ion transport;GO:0003084::positive regulation of systemic arterial blood pressure;GO:0004672::protein kinase activity;GO:0004674::protein serine/threonine kinase activity;GO:0004860::protein kinase inhibitor activity;GO:0005515::protein binding;GO:0005524::ATP binding;GO:0005737::cytoplasm;GO:0005829…
12	883485	883486	RIPSEQ7_peak_684	10.7464	-16346	865288	867139	ENSG00000285704	AC004765.1	-	1	ENSG00000082805	ERC1	107722	ENSG00000285704	AC004765.1	16346	ENSG00000060237	WNK1	Exon17	Exon17	Exon17	.	GO:0000139::Golgi membrane;GO:0005515::protein binding;GO:0005737::cytoplasm;GO:0005794::Golgi apparatus;GO:0006355::regulation of transcription, DNA-templated;GO:0007252::I-kappaB phosphorylation;GO:0007275::multicellular organismal development;GO:0008385::IkappaB kinase complex;GO:0015031::protein transport;GO:0016020::membrane;GO:0017137::Rab GTPase binding;GO:0030165::PDZ domain binding;GO:00…	.	GO:0000166::nucleotide binding;GO:0000287::magnesium ion binding;GO:0002028::regulation of sodium ion transport;GO:0003084::positive regulation of systemic arterial blood pressure;GO:0004672::protein kinase activity;GO:0004674::protein serine/threonine kinase activity;GO:0004860::protein kinase inhibitor activity;GO:0005515::protein binding;GO:0005524::ATP binding;GO:0005737::cytoplasm;GO:0005829…
10	68736964	68736965	RIPSEQ7_peak_402	34.1658	-1141	68735720	68735823	ENSG00000195401	RF00019	-	1	ENSG00000283551	SNORD98	18207	ENSG00000195401	RF00019	1141	ENSG00000060339	CCAR1	Exon3	Exon3	Exon3	.	.	.	GO:0000398::mRNA splicing, via spliceosome;GO:0000980::RNA polymerase II distal enhancer sequence-specific DNA binding;GO:0003713::transcription coactivator activity;GO:0003714::transcription corepressor activity;GO:0003723::RNA binding;GO:0005515::protein binding;GO:0005634::nucleus;GO:0005654::nucleoplasm;GO:0005737::cytoplasm;GO:0006355::regulation of transcription, DNA-templated;GO:0006915::a…
10	68742467	68742468	RIPSEQ7_peak_403	14.5685	-6644	68735720	68735823	ENSG00000195401	RF00019	-	1	ENSG00000283551	SNORD98	12704	ENSG00000195401	RF00019	6644	ENSG00000060339	CCAR1	Exon6	Exon6	Exon6	.	.	.	GO:0000398::mRNA splicing, via spliceosome;GO:0000980::RNA polymerase II distal enhancer sequence-specific DNA binding;GO:0003713::transcription coactivator activity;GO:0003714::transcription corepressor activity;GO:0003723::RNA binding;GO:0005515::protein binding;GO:0005634::nucleus;GO:0005654::nucleoplasm;GO:0005737::cytoplasm;GO:0006355::regulation of transcription, DNA-templated;GO:0006915::a…
10	68722505	68722506	RIPSEQ7_peak_401	5.78604	1291	68721214	68792377	ENSG00000060339	CCAR1	+	1	ENSG00000283551	SNORD98	32666	ENSG00000270494	AL513534.2	4710	ENSG00000060339	CCAR1	UTR5	UTR5	Exon2	GO:0000398::mRNA splicing, via spliceosome;GO:0000980::RNA polymerase II distal enhancer sequence-specific DNA binding;GO:0003713::transcription coactivator activity;GO:0003714::transcription corepressor activity;GO:0003723::RNA binding;GO:0005515::protein binding;GO:0005634::nucleus;GO:0005654::nucleoplasm;GO:0005737::cytoplasm;GO:0006355::regulation of transcription, DNA-templated;GO:0006915::a…	.	.	GO:0000398::mRNA splicing, via spliceosome;GO:0000980::RNA polymerase II distal enhancer sequence-specific DNA binding;GO:0003713::transcription coactivator activity;GO:0003714::transcription corepressor activity;GO:0003723::RNA binding;GO:0005515::protein binding;GO:0005634::nucleus;GO:0005654::nucleoplasm;GO:0005737::cytoplasm;GO:0006355::regulation of transcription, DNA-templated;GO:0006915::a…
10	68747449	68747450	RIPSEQ7_peak_404	14.0391	-7722	68755172	68755238	ENSG00000283551	SNORD98	+	1	ENSG00000283551	SNORD98	7722	ENSG00000195401	RF00019	11626	ENSG00000060339	CCAR1	Exon8	Exon8	Exon8	.	.	.	GO:0000398::mRNA splicing, via spliceosome;GO:0000980::RNA polymerase II distal enhancer sequence-specific DNA binding;GO:0003713::transcription coactivator activity;GO:0003714::transcription corepressor activity;GO:0003723::RNA binding;GO:0005515::protein binding;GO:0005634::nucleus;GO:0005654::nucleoplasm;GO:0005737::cytoplasm;GO:0006355::regulation of transcription, DNA-templated;GO:0006915::a…
11	32932937	32932938	RIPSEQ7_peak_502d	10.1516	40117	32892820	32980266	ENSG00000060749	QSER1	+	1	ENSG00000121690	DEPDC7	83226	ENSG00000186714	CCDC73	138327	ENSG00000060749	QSER1	Exon4	Exon4	Exon4	.	GO:0003674::molecular_function;GO:0005096::GTPase activator activity;GO:0005575::cellular_component;GO:0005829::cytosol;GO:0008150::biological_process;GO:0035556::intracellular signal transduction;GO:0043547::positive regulation of GTPase activity;GO:0051056::regulation of small GTPase mediated signal transduction	.	.
11	32932218	32932219	RIPSEQ7_peak_502b	27.1219	39398	32892820	32980266	ENSG00000060749	QSER1	+	1	ENSG00000121690	DEPDC7	83945	ENSG00000186714	CCDC73	137608	ENSG00000060749	QSER1	Exon4	Exon4	Exon4	.	GO:0003674::molecular_function;GO:0005096::GTPase activator activity;GO:0005575::cellular_component;GO:0005829::cytosol;GO:0008150::biological_process;GO:0035556::intracellular signal transduction;GO:0043547::positive regulation of GTPase activity;GO:0051056::regulation of small GTPase mediated signal transduction	.	.
11	32935091	32935092	RIPSEQ7_peak_503b	7.75386	42271	32892820	32980266	ENSG00000060749	QSER1	+	1	ENSG00000121690	DEPDC7	81072	ENSG00000186714	CCDC73	140481	ENSG00000060749	QSER1	Exon4	Exon4	Exon4	.	GO:0003674::molecular_function;GO:0005096::GTPase activator activity;GO:0005575::cellular_component;GO:0005829::cytosol;GO:0008150::biological_process;GO:0035556::intracellular signal transduction;GO:0043547::positive regulation of GTPase activity;GO:0051056::regulation of small GTPase mediated signal transduction	.	.
11	32933712	32933713	RIPSEQ7_peak_502g	6.50675	40892	32892820	32980266	ENSG00000060749	QSER1	+	1	ENSG00000121690	DEPDC7	82451	ENSG00000186714	CCDC73	139102	ENSG00000060749	QSER1	Exon4	Exon4	Exon4	.	GO:0003674::molecular_function;GO:0005096::GTPase activator activity;GO:0005575::cellular_component;GO:0005829::cytosol;GO:0008150::biological_process;GO:0035556::intracellular signal transduction;GO:0043547::positive regulation of GTPase activity;GO:0051056::regulation of small GTPase mediated signal transduction	.	.
11	32928045	32928046	RIPSEQ7_peak_501	6.97393	35225	32892820	32980266	ENSG00000060749	QSER1	+	1	ENSG00000121690	DEPDC7	88118	ENSG00000186714	CCDC73	133435	ENSG00000060749	QSER1	Exon3	Exon3	Exon3	.	GO:0003674::molecular_function;GO:0005096::GTPase activator activity;GO:0005575::cellular_component;GO:0005829::cytosol;GO:0008150::biological_process;GO:0035556::intracellular signal transduction;GO:0043547::positive regulation of GTPase activity;GO:0051056::regulation of small GTPase mediated signal transduction	.	.
11	32932605	32932606	RIPSEQ7_peak_502c	19.142	39785	32892820	32980266	ENSG00000060749	QSER1	+	1	ENSG00000121690	DEPDC7	83558	ENSG00000186714	CCDC73	137995	ENSG00000060749	QSER1	Exon4	Exon4	Exon4	.	GO:0003674::molecular_function;GO:0005096::GTPase activator activity;GO:0005575::cellular_component;GO:0005829::cytosol;GO:0008150::biological_process;GO:0035556::intracellular signal transduction;GO:0043547::positive regulation of GTPase activity;GO:0051056::regulation of small GTPase mediated signal transduction	.	.
11	32933374	32933375	RIPSEQ7_peak_502f	9.29071	40554	32892820	32980266	ENSG00000060749	QSER1	+	1	ENSG00000121690	DEPDC7	82789	ENSG00000186714	CCDC73	138764	ENSG00000060749	QSER1	Exon4	Exon4	Exon4	.	GO:0003674::molecular_function;GO:0005096::GTPase activator activity;GO:0005575::cellular_component;GO:0005829::cytosol;GO:0008150::biological_process;GO:0035556::intracellular signal transduction;GO:0043547::positive regulation of GTPase activity;GO:0051056::regulation of small GTPase mediated signal transduction	.	.
11	32934872	32934873	RIPSEQ7_peak_503a	5.57893	42052	32892820	32980266	ENSG00000060749	QSER1	+	1	ENSG00000121690	DEPDC7	81291	ENSG00000186714	CCDC73	140262	ENSG00000060749	QSER1	Exon4	Exon4	Exon4	.	GO:0003674::molecular_function;GO:0005096::GTPase activator activity;GO:0005575::cellular_component;GO:0005829::cytosol;GO:0008150::biological_process;GO:0035556::intracellular signal transduction;GO:0043547::positive regulation of GTPase activity;GO:0051056::regulation of small GTPase mediated signal transduction	.	.
11	32933199	32933200	RIPSEQ7_peak_502e	3.99335	40379	32892820	32980266	ENSG00000060749	QSER1	+	1	ENSG00000121690	DEPDC7	82964	ENSG00000186714	CCDC73	138589	ENSG00000060749	QSER1	Exon4	Exon4	Exon4	.	GO:0003674::molecular_function;GO:0005096::GTPase activator activity;GO:0005575::cellular_component;GO:0005829::cytosol;GO:0008150::biological_process;GO:0035556::intracellular signal transduction;GO:0043547::positive regulation of GTPase activity;GO:0051056::regulation of small GTPase mediated signal transduction	.	.
11	32931862	32931863	RIPSEQ7_peak_502a	37.4253	39042	32892820	32980266	ENSG00000060749	QSER1	+	1	ENSG00000121690	DEPDC7	84301	ENSG00000186714	CCDC73	137252	ENSG00000060749	QSER1	Exon4	Exon4	Exon4	.	GO:0003674::molecular_function;GO:0005096::GTPase activator activity;GO:0005575::cellular_component;GO:0005829::cytosol;GO:0008150::biological_process;GO:0035556::intracellular signal transduction;GO:0043547::positive regulation of GTPase activity;GO:0051056::regulation of small GTPase mediated signal transduction	.	.
12	47791629	47791630	RIPSEQ7_peak_749	3.62891	1868	47782726	47793498	ENSG00000061273	HDAC7	-	1	ENSG00000257488	LINC02354	39719	ENSG00000079337	RAPGEF3	32984	ENSG00000061273	HDAC7	Exon2	Exon2	Exon2	GO:0000118::histone deacetylase complex;GO:0000122::negative regulation of transcription from RNA polymerase II promoter;GO:0001570::vasculogenesis;GO:0003682::chromatin binding;GO:0003714::transcription corepressor activity;GO:0004407::histone deacetylase activity;GO:0005080::protein kinase C binding;GO:0005515::protein binding;GO:0005634::nucleus;GO:0005654::nucleoplasm;GO:0005737::cytoplasm;GO…	.	GO:0000166::nucleotide binding;GO:0001525::angiogenesis;GO:0005085::guanyl-nucleotide exchange factor activity;GO:0005515::protein binding;GO:0005622::intracellular;GO:0005886::plasma membrane;GO:0005902::microvillus;GO:0007165::signal transduction;GO:0007264::small GTPase mediated signal transduction;GO:0008283::cell proliferation;GO:0012505::endomembrane system;GO:0016020::membrane;GO:0017034::…	GO:0000118::histone deacetylase complex;GO:0000122::negative regulation of transcription from RNA polymerase II promoter;GO:0001570::vasculogenesis;GO:0003682::chromatin binding;GO:0003714::transcription corepressor activity;GO:0004407::histone deacetylase activity;GO:0005080::protein kinase C binding;GO:0005515::protein binding;GO:0005634::nucleus;GO:0005654::nucleoplasm;GO:0005737::cytoplasm;GO…
12	47783679	47783680	RIPSEQ7_peak_748b	2.3854	-1243	47784923	47786002	ENSG00000268069	AC004466.1	+	1	ENSG00000268069	AC004466.1	1243	ENSG00000079337	RAPGEF3	25034	ENSG00000061273	HDAC7	LastExon	LastExon	LastExon	.	.	GO:0000166::nucleotide binding;GO:0001525::angiogenesis;GO:0005085::guanyl-nucleotide exchange factor activity;GO:0005515::protein binding;GO:0005622::intracellular;GO:0005886::plasma membrane;GO:0005902::microvillus;GO:0007165::signal transduction;GO:0007264::small GTPase mediated signal transduction;GO:0008283::cell proliferation;GO:0012505::endomembrane system;GO:0016020::membrane;GO:0017034::…	GO:0000118::histone deacetylase complex;GO:0000122::negative regulation of transcription from RNA polymerase II promoter;GO:0001570::vasculogenesis;GO:0003682::chromatin binding;GO:0003714::transcription corepressor activity;GO:0004407::histone deacetylase activity;GO:0005080::protein kinase C binding;GO:0005515::protein binding;GO:0005634::nucleus;GO:0005654::nucleoplasm;GO:0005737::cytoplasm;GO…
12	47783463	47783464	RIPSEQ7_peak_748a	4.20453	-1459	47784923	47786002	ENSG00000268069	AC004466.1	+	1	ENSG00000268069	AC004466.1	1459	ENSG00000079337	RAPGEF3	24818	ENSG00000061273	HDAC7	LastExon	LastExon	LastExon	.	.	GO:0000166::nucleotide binding;GO:0001525::angiogenesis;GO:0005085::guanyl-nucleotide exchange factor activity;GO:0005515::protein binding;GO:0005622::intracellular;GO:0005886::plasma membrane;GO:0005902::microvillus;GO:0007165::signal transduction;GO:0007264::small GTPase mediated signal transduction;GO:0008283::cell proliferation;GO:0012505::endomembrane system;GO:0016020::membrane;GO:0017034::…	GO:0000118::histone deacetylase complex;GO:0000122::negative regulation of transcription from RNA polymerase II promoter;GO:0001570::vasculogenesis;GO:0003682::chromatin binding;GO:0003714::transcription corepressor activity;GO:0004407::histone deacetylase activity;GO:0005080::protein kinase C binding;GO:0005515::protein binding;GO:0005634::nucleus;GO:0005654::nucleoplasm;GO:0005737::cytoplasm;GO…
19	55691874	55691875	RIPSEQ7_peak_1997	17.648	2683	55694118	55694558	ENSG00000267117	AC010525.1	-	1	ENSG00000268593	AC008749.1	15675	ENSG00000267523	AC008735.2	17159	ENSG00000063245	EPN1	Exon7	Exon7	Exon7	.	.	.	GO:0001701::in utero embryonic development;GO:0005515::protein binding;GO:0005634::nucleus;GO:0005737::cytoplasm;GO:0005829::cytosol;GO:0005886::plasma membrane;GO:0005905::coated pit;GO:0006897::endocytosis;GO:0007219::Notch signaling pathway;GO:0007565::female pregnancy;GO:0008289::lipid binding;GO:0016020::membrane;GO:0042059::negative regulation of epidermal growth factor receptor signaling p…
19	55695592	55695593	RIPSEQ7_peak_1998b	7.9058	-1034	55694118	55694558	ENSG00000267117	AC010525.1	-	1	ENSG00000268593	AC008749.1	11957	ENSG00000267117	AC010525.1	1034	ENSG00000063245	EPN1	UTR3	UTR3	UTR3	.	.	.	GO:0001701::in utero embryonic development;GO:0005515::protein binding;GO:0005634::nucleus;GO:0005737::cytoplasm;GO:0005829::cytosol;GO:0005886::plasma membrane;GO:0005905::coated pit;GO:0006897::endocytosis;GO:0007219::Notch signaling pathway;GO:0007565::female pregnancy;GO:0008289::lipid binding;GO:0016020::membrane;GO:0042059::negative regulation of epidermal growth factor receptor signaling p…
19	55689295	55689296	RIPSEQ7_peak_1996	5.17761	5262	55694118	55694558	ENSG00000267117	AC010525.1	-	1	ENSG00000268593	AC008749.1	18254	ENSG00000267523	AC008735.2	14580	ENSG00000063245	EPN1	Intron4	Intron4	Intron4	.	.	.	GO:0001701::in utero embryonic development;GO:0005515::protein binding;GO:0005634::nucleus;GO:0005737::cytoplasm;GO:0005829::cytosol;GO:0005886::plasma membrane;GO:0005905::coated pit;GO:0006897::endocytosis;GO:0007219::Notch signaling pathway;GO:0007565::female pregnancy;GO:0008289::lipid binding;GO:0016020::membrane;GO:0042059::negative regulation of epidermal growth factor receptor signaling p…
19	55695226	55695227	RIPSEQ7_peak_1998a	17.3219	-668	55694118	55694558	ENSG00000267117	AC010525.1	-	1	ENSG00000268593	AC008749.1	12323	ENSG00000267117	AC010525.1	668	ENSG00000063245	EPN1	LastExon	LastExon	LastExon	.	.	.	GO:0001701::in utero embryonic development;GO:0005515::protein binding;GO:0005634::nucleus;GO:0005737::cytoplasm;GO:0005829::cytosol;GO:0005886::plasma membrane;GO:0005905::coated pit;GO:0006897::endocytosis;GO:0007219::Notch signaling pathway;GO:0007565::female pregnancy;GO:0008289::lipid binding;GO:0016020::membrane;GO:0042059::negative regulation of epidermal growth factor receptor signaling p…
19	39399620	39399621	RIPSEQ7_peak_1895	16.1459	-7192	39406813	39409412	ENSG00000128016	ZFP36	+	1	ENSG00000128016	ZFP36	7192	ENSG00000006712	PAF1	8425	ENSG00000063322	MED29	UTR3	UTR3	UTR3	GO:0000122::negative regulation of transcription from RNA polymerase II promoter;GO:0000165::MAPK cascade;GO:0000288::nuclear-transcribed mRNA catabolic process, deadenylation-dependent decay;GO:0000289::nuclear-transcribed mRNA poly(A) tail shortening;GO:0003729::mRNA binding;GO:0005515::protein binding;GO:0005634::nucleus;GO:0005737::cytoplasm;GO:0005829::cytosol;GO:0006357::regulation of trans…	GO:0000122::negative regulation of transcription from RNA polymerase II promoter;GO:0000165::MAPK cascade;GO:0000288::nuclear-transcribed mRNA catabolic process, deadenylation-dependent decay;GO:0000289::nuclear-transcribed mRNA poly(A) tail shortening;GO:0003729::mRNA binding;GO:0005515::protein binding;GO:0005634::nucleus;GO:0005737::cytoplasm;GO:0005829::cytosol;GO:0006357::regulation of trans…	GO:0000122::negative regulation of transcription from RNA polymerase II promoter;GO:0000993::RNA polymerase II core binding;GO:0001711::endodermal cell fate commitment;GO:0003682::chromatin binding;GO:0005515::protein binding;GO:0005634::nucleus;GO:0005654::nucleoplasm;GO:0005737::cytoplasm;GO:0006366::transcription from RNA polymerase II promoter;GO:0006368::transcription elongation from RNA pol…	GO:0005515::protein binding;GO:0005634::nucleus;GO:0005654::nucleoplasm;GO:0016592::mediator complex
2	240467131	240467132	RIPSEQ7_peak_2213	4.84124	-10431	240449419	240456700	ENSG00000218416	AC110619.1	-	1	ENSG00000188542	DUSP28	93170	ENSG00000218416	AC110619.1	10431	ENSG00000063660	GPC1	UTR3	UTR3	UTR3	.	GO:0004721::phosphoprotein phosphatase activity;GO:0004725::protein tyrosine phosphatase activity;GO:0006470::protein dephosphorylation;GO:0008138::protein tyrosine/serine/threonine phosphatase activity;GO:0016311::dephosphorylation;GO:0016787::hydrolase activity;GO:0016791::phosphatase activity;GO:0035335::peptidyl-tyrosine dephosphorylation	.	GO:0001523::retinoid metabolic process;GO:0005507::copper ion binding;GO:0005576::extracellular region;GO:0005615::extracellular space;GO:0005654::nucleoplasm;GO:0005768::endosome;GO:0005796::Golgi lumen;GO:0005829::cytosol;GO:0005886::plasma membrane;GO:0006024::glycosaminoglycan biosynthetic process;GO:0006027::glycosaminoglycan catabolic process;GO:0007411::axon guidance;GO:0009966::regulation…
2	240466190	240466191	RIPSEQ7_peak_2212	4.30577	-9490	240449419	240456700	ENSG00000218416	AC110619.1	-	1	ENSG00000188542	DUSP28	94111	ENSG00000218416	AC110619.1	9490	ENSG00000063660	GPC1	LastExon	LastExon	LastExon	.	GO:0004721::phosphoprotein phosphatase activity;GO:0004725::protein tyrosine phosphatase activity;GO:0006470::protein dephosphorylation;GO:0008138::protein tyrosine/serine/threonine phosphatase activity;GO:0016311::dephosphorylation;GO:0016787::hydrolase activity;GO:0016791::phosphatase activity;GO:0035335::peptidyl-tyrosine dephosphorylation	.	GO:0001523::retinoid metabolic process;GO:0005507::copper ion binding;GO:0005576::extracellular region;GO:0005615::extracellular space;GO:0005654::nucleoplasm;GO:0005768::endosome;GO:0005796::Golgi lumen;GO:0005829::cytosol;GO:0005886::plasma membrane;GO:0006024::glycosaminoglycan biosynthetic process;GO:0006027::glycosaminoglycan catabolic process;GO:0007411::axon guidance;GO:0009966::regulation…
4	2515110	2515111	RIPSEQ7_peak_2702	5.10984	-8831	2505081	2506279	ENSG00000251229	AL645924.2	-	1	ENSG00000125386	FAM193A	21520	ENSG00000251229	AL645924.2	8831	ENSG00000063978	RNF4	UTR3	UTR3	UTR3	.	.	.	GO:0003677::DNA binding;GO:0003700::sequence-specific DNA binding transcription factor activity;GO:0003713::transcription coactivator activity;GO:0004842::ubiquitin-protein transferase activity;GO:0005515::protein binding;GO:0005634::nucleus;GO:0005654::nucleoplasm;GO:0005737::cytoplasm;GO:0008134::transcription factor binding;GO:0008270::zinc ion binding;GO:0016567::protein ubiquitination;GO:001…
7	139631641	139631642	RIPSEQ7_peak_3258	12.857	92488	139539153	139544984	ENSG00000236279	CLEC2L	+	1	ENSG00000059377	TBXAS1	146606	ENSG00000188883	KLRG2	147929	ENSG00000064393	HIPK2	Exon3	Exon3	Exon3	GO:0016020::membrane;GO:0016021::integral component of membrane;GO:0030246::carbohydrate binding	GO:0001516::prostaglandin biosynthetic process;GO:0004497::monooxygenase activity;GO:0004796::thromboxane-A synthase activity;GO:0005506::iron ion binding;GO:0005623::cell;GO:0005783::endoplasmic reticulum;GO:0005789::endoplasmic reticulum membrane;GO:0006629::lipid metabolic process;GO:0006631::fatty acid metabolic process;GO:0006633::fatty acid biosynthetic process;GO:0006690::icosanoid metabol…	GO:0016020::membrane;GO:0016021::integral component of membrane;GO:0030246::carbohydrate binding	GO:0000122::negative regulation of transcription from RNA polymerase II promoter;GO:0000166::nucleotide binding;GO:0001102::RNA polymerase II activating transcription factor binding;GO:0001654::eye development;GO:0001934::positive regulation of protein phosphorylation;GO:0003713::transcription coactivator activity;GO:0003714::transcription corepressor activity;GO:0004672::protein kinase activity;…
7	139566574	139566575	RIPSEQ7_peak_3244a	3.55706	27421	139539153	139544984	ENSG00000236279	CLEC2L	+	1	ENSG00000059377	TBXAS1	211673	ENSG00000188883	KLRG2	82862	ENSG00000064393	HIPK2	UTR3	UTR3	UTR3	GO:0016020::membrane;GO:0016021::integral component of membrane;GO:0030246::carbohydrate binding	GO:0001516::prostaglandin biosynthetic process;GO:0004497::monooxygenase activity;GO:0004796::thromboxane-A synthase activity;GO:0005506::iron ion binding;GO:0005623::cell;GO:0005783::endoplasmic reticulum;GO:0005789::endoplasmic reticulum membrane;GO:0006629::lipid metabolic process;GO:0006631::fatty acid metabolic process;GO:0006633::fatty acid biosynthetic process;GO:0006690::icosanoid metabol…	GO:0016020::membrane;GO:0016021::integral component of membrane;GO:0030246::carbohydrate binding	GO:0000122::negative regulation of transcription from RNA polymerase II promoter;GO:0000166::nucleotide binding;GO:0001102::RNA polymerase II activating transcription factor binding;GO:0001654::eye development;GO:0001934::positive regulation of protein phosphorylation;GO:0003713::transcription coactivator activity;GO:0003714::transcription corepressor activity;GO:0004672::protein kinase activity;…
7	139567530	139567531	RIPSEQ7_peak_3245a	1.63912	28377	139539153	139544984	ENSG00000236279	CLEC2L	+	1	ENSG00000059377	TBXAS1	210717	ENSG00000188883	KLRG2	83818	ENSG00000064393	HIPK2	UTR3	UTR3	UTR3	GO:0016020::membrane;GO:0016021::integral component of membrane;GO:0030246::carbohydrate binding	GO:0001516::prostaglandin biosynthetic process;GO:0004497::monooxygenase activity;GO:0004796::thromboxane-A synthase activity;GO:0005506::iron ion binding;GO:0005623::cell;GO:0005783::endoplasmic reticulum;GO:0005789::endoplasmic reticulum membrane;GO:0006629::lipid metabolic process;GO:0006631::fatty acid metabolic process;GO:0006633::fatty acid biosynthetic process;GO:0006690::icosanoid metabol…	GO:0016020::membrane;GO:0016021::integral component of membrane;GO:0030246::carbohydrate binding	GO:0000122::negative regulation of transcription from RNA polymerase II promoter;GO:0000166::nucleotide binding;GO:0001102::RNA polymerase II activating transcription factor binding;GO:0001654::eye development;GO:0001934::positive regulation of protein phosphorylation;GO:0003713::transcription coactivator activity;GO:0003714::transcription corepressor activity;GO:0004672::protein kinase activity;…
7	139572091	139572092	RIPSEQ7_peak_3248a	5.06926	32938	139539153	139544984	ENSG00000236279	CLEC2L	+	1	ENSG00000059377	TBXAS1	206156	ENSG00000188883	KLRG2	88379	ENSG00000064393	HIPK2	UTR3	UTR3	UTR3	GO:0016020::membrane;GO:0016021::integral component of membrane;GO:0030246::carbohydrate binding	GO:0001516::prostaglandin biosynthetic process;GO:0004497::monooxygenase activity;GO:0004796::thromboxane-A synthase activity;GO:0005506::iron ion binding;GO:0005623::cell;GO:0005783::endoplasmic reticulum;GO:0005789::endoplasmic reticulum membrane;GO:0006629::lipid metabolic process;GO:0006631::fatty acid metabolic process;GO:0006633::fatty acid biosynthetic process;GO:0006690::icosanoid metabol…	GO:0016020::membrane;GO:0016021::integral component of membrane;GO:0030246::carbohydrate binding	GO:0000122::negative regulation of transcription from RNA polymerase II promoter;GO:0000166::nucleotide binding;GO:0001102::RNA polymerase II activating transcription factor binding;GO:0001654::eye development;GO:0001934::positive regulation of protein phosphorylation;GO:0003713::transcription coactivator activity;GO:0003714::transcription corepressor activity;GO:0004672::protein kinase activity;…
7	139568236	139568237	RIPSEQ7_peak_3245c	6.78724	29083	139539153	139544984	ENSG00000236279	CLEC2L	+	1	ENSG00000059377	TBXAS1	210011	ENSG00000188883	KLRG2	84524	ENSG00000064393	HIPK2	UTR3	UTR3	UTR3	GO:0016020::membrane;GO:0016021::integral component of membrane;GO:0030246::carbohydrate binding	GO:0001516::prostaglandin biosynthetic process;GO:0004497::monooxygenase activity;GO:0004796::thromboxane-A synthase activity;GO:0005506::iron ion binding;GO:0005623::cell;GO:0005783::endoplasmic reticulum;GO:0005789::endoplasmic reticulum membrane;GO:0006629::lipid metabolic process;GO:0006631::fatty acid metabolic process;GO:0006633::fatty acid biosynthetic process;GO:0006690::icosanoid metabol…	GO:0016020::membrane;GO:0016021::integral component of membrane;GO:0030246::carbohydrate binding	GO:0000122::negative regulation of transcription from RNA polymerase II promoter;GO:0000166::nucleotide binding;GO:0001102::RNA polymerase II activating transcription factor binding;GO:0001654::eye development;GO:0001934::positive regulation of protein phosphorylation;GO:0003713::transcription coactivator activity;GO:0003714::transcription corepressor activity;GO:0004672::protein kinase activity;…
7	139572382	139572383	RIPSEQ7_peak_3248b	2.42457	33229	139539153	139544984	ENSG00000236279	CLEC2L	+	1	ENSG00000059377	TBXAS1	205865	ENSG00000188883	KLRG2	88670	ENSG00000064393	HIPK2	UTR3	UTR3	UTR3	GO:0016020::membrane;GO:0016021::integral component of membrane;GO:0030246::carbohydrate binding	GO:0001516::prostaglandin biosynthetic process;GO:0004497::monooxygenase activity;GO:0004796::thromboxane-A synthase activity;GO:0005506::iron ion binding;GO:0005623::cell;GO:0005783::endoplasmic reticulum;GO:0005789::endoplasmic reticulum membrane;GO:0006629::lipid metabolic process;GO:0006631::fatty acid metabolic process;GO:0006633::fatty acid biosynthetic process;GO:0006690::icosanoid metabol…	GO:0016020::membrane;GO:0016021::integral component of membrane;GO:0030246::carbohydrate binding	GO:0000122::negative regulation of transcription from RNA polymerase II promoter;GO:0000166::nucleotide binding;GO:0001102::RNA polymerase II activating transcription factor binding;GO:0001654::eye development;GO:0001934::positive regulation of protein phosphorylation;GO:0003713::transcription coactivator activity;GO:0003714::transcription corepressor activity;GO:0004672::protein kinase activity;…
7	139569496	139569497	RIPSEQ7_peak_3246c	10.2383	30343	139539153	139544984	ENSG00000236279	CLEC2L	+	1	ENSG00000059377	TBXAS1	208751	ENSG00000188883	KLRG2	85784	ENSG00000064393	HIPK2	UTR3	UTR3	UTR3	GO:0016020::membrane;GO:0016021::integral component of membrane;GO:0030246::carbohydrate binding	GO:0001516::prostaglandin biosynthetic process;GO:0004497::monooxygenase activity;GO:0004796::thromboxane-A synthase activity;GO:0005506::iron ion binding;GO:0005623::cell;GO:0005783::endoplasmic reticulum;GO:0005789::endoplasmic reticulum membrane;GO:0006629::lipid metabolic process;GO:0006631::fatty acid metabolic process;GO:0006633::fatty acid biosynthetic process;GO:0006690::icosanoid metabol…	GO:0016020::membrane;GO:0016021::integral component of membrane;GO:0030246::carbohydrate binding	GO:0000122::negative regulation of transcription from RNA polymerase II promoter;GO:0000166::nucleotide binding;GO:0001102::RNA polymerase II activating transcription factor binding;GO:0001654::eye development;GO:0001934::positive regulation of protein phosphorylation;GO:0003713::transcription coactivator activity;GO:0003714::transcription corepressor activity;GO:0004672::protein kinase activity;…
7	139566754	139566755	RIPSEQ7_peak_3244b	7.13341	27601	139539153	139544984	ENSG00000236279	CLEC2L	+	1	ENSG00000059377	TBXAS1	211493	ENSG00000188883	KLRG2	83042	ENSG00000064393	HIPK2	UTR3	UTR3	UTR3	GO:0016020::membrane;GO:0016021::integral component of membrane;GO:0030246::carbohydrate binding	GO:0001516::prostaglandin biosynthetic process;GO:0004497::monooxygenase activity;GO:0004796::thromboxane-A synthase activity;GO:0005506::iron ion binding;GO:0005623::cell;GO:0005783::endoplasmic reticulum;GO:0005789::endoplasmic reticulum membrane;GO:0006629::lipid metabolic process;GO:0006631::fatty acid metabolic process;GO:0006633::fatty acid biosynthetic process;GO:0006690::icosanoid metabol…	GO:0016020::membrane;GO:0016021::integral component of membrane;GO:0030246::carbohydrate binding	GO:0000122::negative regulation of transcription from RNA polymerase II promoter;GO:0000166::nucleotide binding;GO:0001102::RNA polymerase II activating transcription factor binding;GO:0001654::eye development;GO:0001934::positive regulation of protein phosphorylation;GO:0003713::transcription coactivator activity;GO:0003714::transcription corepressor activity;GO:0004672::protein kinase activity;…
7	139573124	139573125	RIPSEQ7_peak_3249	30.9919	33971	139539153	139544984	ENSG00000236279	CLEC2L	+	1	ENSG00000059377	TBXAS1	205123	ENSG00000188883	KLRG2	89412	ENSG00000064393	HIPK2	LastExon	LastExon	LastExon	GO:0016020::membrane;GO:0016021::integral component of membrane;GO:0030246::carbohydrate binding	GO:0001516::prostaglandin biosynthetic process;GO:0004497::monooxygenase activity;GO:0004796::thromboxane-A synthase activity;GO:0005506::iron ion binding;GO:0005623::cell;GO:0005783::endoplasmic reticulum;GO:0005789::endoplasmic reticulum membrane;GO:0006629::lipid metabolic process;GO:0006631::fatty acid metabolic process;GO:0006633::fatty acid biosynthetic process;GO:0006690::icosanoid metabol…	GO:0016020::membrane;GO:0016021::integral component of membrane;GO:0030246::carbohydrate binding	GO:0000122::negative regulation of transcription from RNA polymerase II promoter;GO:0000166::nucleotide binding;GO:0001102::RNA polymerase II activating transcription factor binding;GO:0001654::eye development;GO:0001934::positive regulation of protein phosphorylation;GO:0003713::transcription coactivator activity;GO:0003714::transcription corepressor activity;GO:0004672::protein kinase activity;…
7	139575211	139575212	RIPSEQ7_peak_3250	24.8361	36058	139539153	139544984	ENSG00000236279	CLEC2L	+	1	ENSG00000059377	TBXAS1	203036	ENSG00000188883	KLRG2	91499	ENSG00000064393	HIPK2	Exon14	Exon14	Exon14	GO:0016020::membrane;GO:0016021::integral component of membrane;GO:0030246::carbohydrate binding	GO:0001516::prostaglandin biosynthetic process;GO:0004497::monooxygenase activity;GO:0004796::thromboxane-A synthase activity;GO:0005506::iron ion binding;GO:0005623::cell;GO:0005783::endoplasmic reticulum;GO:0005789::endoplasmic reticulum membrane;GO:0006629::lipid metabolic process;GO:0006631::fatty acid metabolic process;GO:0006633::fatty acid biosynthetic process;GO:0006690::icosanoid metabol…	GO:0016020::membrane;GO:0016021::integral component of membrane;GO:0030246::carbohydrate binding	GO:0000122::negative regulation of transcription from RNA polymerase II promoter;GO:0000166::nucleotide binding;GO:0001102::RNA polymerase II activating transcription factor binding;GO:0001654::eye development;GO:0001934::positive regulation of protein phosphorylation;GO:0003713::transcription coactivator activity;GO:0003714::transcription corepressor activity;GO:0004672::protein kinase activity;…
7	139571299	139571300	RIPSEQ7_peak_3247d	20.8953	32146	139539153	139544984	ENSG00000236279	CLEC2L	+	1	ENSG00000059377	TBXAS1	206948	ENSG00000188883	KLRG2	87587	ENSG00000064393	HIPK2	UTR3	UTR3	UTR3	GO:0016020::membrane;GO:0016021::integral component of membrane;GO:0030246::carbohydrate binding	GO:0001516::prostaglandin biosynthetic process;GO:0004497::monooxygenase activity;GO:0004796::thromboxane-A synthase activity;GO:0005506::iron ion binding;GO:0005623::cell;GO:0005783::endoplasmic reticulum;GO:0005789::endoplasmic reticulum membrane;GO:0006629::lipid metabolic process;GO:0006631::fatty acid metabolic process;GO:0006633::fatty acid biosynthetic process;GO:0006690::icosanoid metabol…	GO:0016020::membrane;GO:0016021::integral component of membrane;GO:0030246::carbohydrate binding	GO:0000122::negative regulation of transcription from RNA polymerase II promoter;GO:0000166::nucleotide binding;GO:0001102::RNA polymerase II activating transcription factor binding;GO:0001654::eye development;GO:0001934::positive regulation of protein phosphorylation;GO:0003713::transcription coactivator activity;GO:0003714::transcription corepressor activity;GO:0004672::protein kinase activity;…
7	139563152	139563153	RIPSEQ7_peak_3243	6.39788	23999	139539153	139544984	ENSG00000236279	CLEC2L	+	1	ENSG00000059377	TBXAS1	215095	ENSG00000188883	KLRG2	79440	ENSG00000064393	HIPK2	UTR3	UTR3	UTR3	GO:0016020::membrane;GO:0016021::integral component of membrane;GO:0030246::carbohydrate binding	GO:0001516::prostaglandin biosynthetic process;GO:0004497::monooxygenase activity;GO:0004796::thromboxane-A synthase activity;GO:0005506::iron ion binding;GO:0005623::cell;GO:0005783::endoplasmic reticulum;GO:0005789::endoplasmic reticulum membrane;GO:0006629::lipid metabolic process;GO:0006631::fatty acid metabolic process;GO:0006633::fatty acid biosynthetic process;GO:0006690::icosanoid metabol…	GO:0016020::membrane;GO:0016021::integral component of membrane;GO:0030246::carbohydrate binding	GO:0000122::negative regulation of transcription from RNA polymerase II promoter;GO:0000166::nucleotide binding;GO:0001102::RNA polymerase II activating transcription factor binding;GO:0001654::eye development;GO:0001934::positive regulation of protein phosphorylation;GO:0003713::transcription coactivator activity;GO:0003714::transcription corepressor activity;GO:0004672::protein kinase activity;…
7	139716452	139716453	RIPSEQ7_peak_3259b	13.0898	61265	139561570	139777718	ENSG00000064393	HIPK2	-	1	ENSG00000059377	TBXAS1	61795	ENSG00000188883	KLRG2	232740	ENSG00000064393	HIPK2	Exon2	Exon2	Exon2	GO:0000122::negative regulation of transcription from RNA polymerase II promoter;GO:0000166::nucleotide binding;GO:0001102::RNA polymerase II activating transcription factor binding;GO:0001654::eye development;GO:0001934::positive regulation of protein phosphorylation;GO:0003713::transcription coactivator activity;GO:0003714::transcription corepressor activity;GO:0004672::protein kinase activity;…	GO:0001516::prostaglandin biosynthetic process;GO:0004497::monooxygenase activity;GO:0004796::thromboxane-A synthase activity;GO:0005506::iron ion binding;GO:0005623::cell;GO:0005783::endoplasmic reticulum;GO:0005789::endoplasmic reticulum membrane;GO:0006629::lipid metabolic process;GO:0006631::fatty acid metabolic process;GO:0006633::fatty acid biosynthetic process;GO:0006690::icosanoid metabol…	GO:0016020::membrane;GO:0016021::integral component of membrane;GO:0030246::carbohydrate binding	GO:0000122::negative regulation of transcription from RNA polymerase II promoter;GO:0000166::nucleotide binding;GO:0001102::RNA polymerase II activating transcription factor binding;GO:0001654::eye development;GO:0001934::positive regulation of protein phosphorylation;GO:0003713::transcription coactivator activity;GO:0003714::transcription corepressor activity;GO:0004672::protein kinase activity;…
7	139568053	139568054	RIPSEQ7_peak_3245b	14.8986	28900	139539153	139544984	ENSG00000236279	CLEC2L	+	1	ENSG00000059377	TBXAS1	210194	ENSG00000188883	KLRG2	84341	ENSG00000064393	HIPK2	UTR3	UTR3	UTR3	GO:0016020::membrane;GO:0016021::integral component of membrane;GO:0030246::carbohydrate binding	GO:0001516::prostaglandin biosynthetic process;GO:0004497::monooxygenase activity;GO:0004796::thromboxane-A synthase activity;GO:0005506::iron ion binding;GO:0005623::cell;GO:0005783::endoplasmic reticulum;GO:0005789::endoplasmic reticulum membrane;GO:0006629::lipid metabolic process;GO:0006631::fatty acid metabolic process;GO:0006633::fatty acid biosynthetic process;GO:0006690::icosanoid metabol…	GO:0016020::membrane;GO:0016021::integral component of membrane;GO:0030246::carbohydrate binding	GO:0000122::negative regulation of transcription from RNA polymerase II promoter;GO:0000166::nucleotide binding;GO:0001102::RNA polymerase II activating transcription factor binding;GO:0001654::eye development;GO:0001934::positive regulation of protein phosphorylation;GO:0003713::transcription coactivator activity;GO:0003714::transcription corepressor activity;GO:0004672::protein kinase activity;…
7	139631233	139631234	RIPSEQ7_peak_3257	7.48585	92080	139539153	139544984	ENSG00000236279	CLEC2L	+	1	ENSG00000059377	TBXAS1	147014	ENSG00000188883	KLRG2	147521	ENSG00000064393	HIPK2	Exon4	Exon4	Exon4	GO:0016020::membrane;GO:0016021::integral component of membrane;GO:0030246::carbohydrate binding	GO:0001516::prostaglandin biosynthetic process;GO:0004497::monooxygenase activity;GO:0004796::thromboxane-A synthase activity;GO:0005506::iron ion binding;GO:0005623::cell;GO:0005783::endoplasmic reticulum;GO:0005789::endoplasmic reticulum membrane;GO:0006629::lipid metabolic process;GO:0006631::fatty acid metabolic process;GO:0006633::fatty acid biosynthetic process;GO:0006690::icosanoid metabol…	GO:0016020::membrane;GO:0016021::integral component of membrane;GO:0030246::carbohydrate binding	GO:0000122::negative regulation of transcription from RNA polymerase II promoter;GO:0000166::nucleotide binding;GO:0001102::RNA polymerase II activating transcription factor binding;GO:0001654::eye development;GO:0001934::positive regulation of protein phosphorylation;GO:0003713::transcription coactivator activity;GO:0003714::transcription corepressor activity;GO:0004672::protein kinase activity;…
7	139614393	139614394	RIPSEQ7_peak_3255	12.9675	75240	139539153	139544984	ENSG00000236279	CLEC2L	+	1	ENSG00000059377	TBXAS1	163854	ENSG00000188883	KLRG2	130681	ENSG00000064393	HIPK2	Exon8	Exon8	Exon8	GO:0016020::membrane;GO:0016021::integral component of membrane;GO:0030246::carbohydrate binding	GO:0001516::prostaglandin biosynthetic process;GO:0004497::monooxygenase activity;GO:0004796::thromboxane-A synthase activity;GO:0005506::iron ion binding;GO:0005623::cell;GO:0005783::endoplasmic reticulum;GO:0005789::endoplasmic reticulum membrane;GO:0006629::lipid metabolic process;GO:0006631::fatty acid metabolic process;GO:0006633::fatty acid biosynthetic process;GO:0006690::icosanoid metabol…	GO:0016020::membrane;GO:0016021::integral component of membrane;GO:0030246::carbohydrate binding	GO:0000122::negative regulation of transcription from RNA polymerase II promoter;GO:0000166::nucleotide binding;GO:0001102::RNA polymerase II activating transcription factor binding;GO:0001654::eye development;GO:0001934::positive regulation of protein phosphorylation;GO:0003713::transcription coactivator activity;GO:0003714::transcription corepressor activity;GO:0004672::protein kinase activity;…
7	139583947	139583948	RIPSEQ7_peak_3251	38.3875	44794	139539153	139544984	ENSG00000236279	CLEC2L	+	1	ENSG00000059377	TBXAS1	194300	ENSG00000188883	KLRG2	100235	ENSG00000064393	HIPK2	Exon13	Exon13	Exon13	GO:0016020::membrane;GO:0016021::integral component of membrane;GO:0030246::carbohydrate binding	GO:0001516::prostaglandin biosynthetic process;GO:0004497::monooxygenase activity;GO:0004796::thromboxane-A synthase activity;GO:0005506::iron ion binding;GO:0005623::cell;GO:0005783::endoplasmic reticulum;GO:0005789::endoplasmic reticulum membrane;GO:0006629::lipid metabolic process;GO:0006631::fatty acid metabolic process;GO:0006633::fatty acid biosynthetic process;GO:0006690::icosanoid metabol…	GO:0016020::membrane;GO:0016021::integral component of membrane;GO:0030246::carbohydrate binding	GO:0000122::negative regulation of transcription from RNA polymerase II promoter;GO:0000166::nucleotide binding;GO:0001102::RNA polymerase II activating transcription factor binding;GO:0001654::eye development;GO:0001934::positive regulation of protein phosphorylation;GO:0003713::transcription coactivator activity;GO:0003714::transcription corepressor activity;GO:0004672::protein kinase activity;…
7	139570907	139570908	RIPSEQ7_peak_3247c	9.94179	31754	139539153	139544984	ENSG00000236279	CLEC2L	+	1	ENSG00000059377	TBXAS1	207340	ENSG00000188883	KLRG2	87195	ENSG00000064393	HIPK2	UTR3	UTR3	UTR3	GO:0016020::membrane;GO:0016021::integral component of membrane;GO:0030246::carbohydrate binding	GO:0001516::prostaglandin biosynthetic process;GO:0004497::monooxygenase activity;GO:0004796::thromboxane-A synthase activity;GO:0005506::iron ion binding;GO:0005623::cell;GO:0005783::endoplasmic reticulum;GO:0005789::endoplasmic reticulum membrane;GO:0006629::lipid metabolic process;GO:0006631::fatty acid metabolic process;GO:0006633::fatty acid biosynthetic process;GO:0006690::icosanoid metabol…	GO:0016020::membrane;GO:0016021::integral component of membrane;GO:0030246::carbohydrate binding	GO:0000122::negative regulation of transcription from RNA polymerase II promoter;GO:0000166::nucleotide binding;GO:0001102::RNA polymerase II activating transcription factor binding;GO:0001654::eye development;GO:0001934::positive regulation of protein phosphorylation;GO:0003713::transcription coactivator activity;GO:0003714::transcription corepressor activity;GO:0004672::protein kinase activity;…
7	139716069	139716070	RIPSEQ7_peak_3259a	26.5809	61648	139561570	139777718	ENSG00000064393	HIPK2	-	1	ENSG00000059377	TBXAS1	62178	ENSG00000188883	KLRG2	232357	ENSG00000064393	HIPK2	Exon2	Exon2	Exon2	GO:0000122::negative regulation of transcription from RNA polymerase II promoter;GO:0000166::nucleotide binding;GO:0001102::RNA polymerase II activating transcription factor binding;GO:0001654::eye development;GO:0001934::positive regulation of protein phosphorylation;GO:0003713::transcription coactivator activity;GO:0003714::transcription corepressor activity;GO:0004672::protein kinase activity;…	GO:0001516::prostaglandin biosynthetic process;GO:0004497::monooxygenase activity;GO:0004796::thromboxane-A synthase activity;GO:0005506::iron ion binding;GO:0005623::cell;GO:0005783::endoplasmic reticulum;GO:0005789::endoplasmic reticulum membrane;GO:0006629::lipid metabolic process;GO:0006631::fatty acid metabolic process;GO:0006633::fatty acid biosynthetic process;GO:0006690::icosanoid metabol…	GO:0016020::membrane;GO:0016021::integral component of membrane;GO:0030246::carbohydrate binding	GO:0000122::negative regulation of transcription from RNA polymerase II promoter;GO:0000166::nucleotide binding;GO:0001102::RNA polymerase II activating transcription factor binding;GO:0001654::eye development;GO:0001934::positive regulation of protein phosphorylation;GO:0003713::transcription coactivator activity;GO:0003714::transcription corepressor activity;GO:0004672::protein kinase activity;…
7	139604152	139604153	RIPSEQ7_peak_3254	8.60444	64999	139539153	139544984	ENSG00000236279	CLEC2L	+	1	ENSG00000059377	TBXAS1	174095	ENSG00000188883	KLRG2	120440	ENSG00000064393	HIPK2	Exon10	Exon10	Exon10	GO:0016020::membrane;GO:0016021::integral component of membrane;GO:0030246::carbohydrate binding	GO:0001516::prostaglandin biosynthetic process;GO:0004497::monooxygenase activity;GO:0004796::thromboxane-A synthase activity;GO:0005506::iron ion binding;GO:0005623::cell;GO:0005783::endoplasmic reticulum;GO:0005789::endoplasmic reticulum membrane;GO:0006629::lipid metabolic process;GO:0006631::fatty acid metabolic process;GO:0006633::fatty acid biosynthetic process;GO:0006690::icosanoid metabol…	GO:0016020::membrane;GO:0016021::integral component of membrane;GO:0030246::carbohydrate binding	GO:0000122::negative regulation of transcription from RNA polymerase II promoter;GO:0000166::nucleotide binding;GO:0001102::RNA polymerase II activating transcription factor binding;GO:0001654::eye development;GO:0001934::positive regulation of protein phosphorylation;GO:0003713::transcription coactivator activity;GO:0003714::transcription corepressor activity;GO:0004672::protein kinase activity;…
7	139570635	139570636	RIPSEQ7_peak_3247b	6.58877	31482	139539153	139544984	ENSG00000236279	CLEC2L	+	1	ENSG00000059377	TBXAS1	207612	ENSG00000188883	KLRG2	86923	ENSG00000064393	HIPK2	UTR3	UTR3	UTR3	GO:0016020::membrane;GO:0016021::integral component of membrane;GO:0030246::carbohydrate binding	GO:0001516::prostaglandin biosynthetic process;GO:0004497::monooxygenase activity;GO:0004796::thromboxane-A synthase activity;GO:0005506::iron ion binding;GO:0005623::cell;GO:0005783::endoplasmic reticulum;GO:0005789::endoplasmic reticulum membrane;GO:0006629::lipid metabolic process;GO:0006631::fatty acid metabolic process;GO:0006633::fatty acid biosynthetic process;GO:0006690::icosanoid metabol…	GO:0016020::membrane;GO:0016021::integral component of membrane;GO:0030246::carbohydrate binding	GO:0000122::negative regulation of transcription from RNA polymerase II promoter;GO:0000166::nucleotide binding;GO:0001102::RNA polymerase II activating transcription factor binding;GO:0001654::eye development;GO:0001934::positive regulation of protein phosphorylation;GO:0003713::transcription coactivator activity;GO:0003714::transcription corepressor activity;GO:0004672::protein kinase activity;…
7	139569138	139569139	RIPSEQ7_peak_3246b	3.96593	29985	139539153	139544984	ENSG00000236279	CLEC2L	+	1	ENSG00000059377	TBXAS1	209109	ENSG00000188883	KLRG2	85426	ENSG00000064393	HIPK2	UTR3	UTR3	UTR3	GO:0016020::membrane;GO:0016021::integral component of membrane;GO:0030246::carbohydrate binding	GO:0001516::prostaglandin biosynthetic process;GO:0004497::monooxygenase activity;GO:0004796::thromboxane-A synthase activity;GO:0005506::iron ion binding;GO:0005623::cell;GO:0005783::endoplasmic reticulum;GO:0005789::endoplasmic reticulum membrane;GO:0006629::lipid metabolic process;GO:0006631::fatty acid metabolic process;GO:0006633::fatty acid biosynthetic process;GO:0006690::icosanoid metabol…	GO:0016020::membrane;GO:0016021::integral component of membrane;GO:0030246::carbohydrate binding	GO:0000122::negative regulation of transcription from RNA polymerase II promoter;GO:0000166::nucleotide binding;GO:0001102::RNA polymerase II activating transcription factor binding;GO:0001654::eye development;GO:0001934::positive regulation of protein phosphorylation;GO:0003713::transcription coactivator activity;GO:0003714::transcription corepressor activity;GO:0004672::protein kinase activity;…
7	139716781	139716782	RIPSEQ7_peak_3259c	23.7239	60936	139561570	139777718	ENSG00000064393	HIPK2	-	1	ENSG00000059377	TBXAS1	61466	ENSG00000188883	KLRG2	233069	ENSG00000064393	HIPK2	Exon2	Exon2	Exon2	GO:0000122::negative regulation of transcription from RNA polymerase II promoter;GO:0000166::nucleotide binding;GO:0001102::RNA polymerase II activating transcription factor binding;GO:0001654::eye development;GO:0001934::positive regulation of protein phosphorylation;GO:0003713::transcription coactivator activity;GO:0003714::transcription corepressor activity;GO:0004672::protein kinase activity;…	GO:0001516::prostaglandin biosynthetic process;GO:0004497::monooxygenase activity;GO:0004796::thromboxane-A synthase activity;GO:0005506::iron ion binding;GO:0005623::cell;GO:0005783::endoplasmic reticulum;GO:0005789::endoplasmic reticulum membrane;GO:0006629::lipid metabolic process;GO:0006631::fatty acid metabolic process;GO:0006633::fatty acid biosynthetic process;GO:0006690::icosanoid metabol…	GO:0016020::membrane;GO:0016021::integral component of membrane;GO:0030246::carbohydrate binding	GO:0000122::negative regulation of transcription from RNA polymerase II promoter;GO:0000166::nucleotide binding;GO:0001102::RNA polymerase II activating transcription factor binding;GO:0001654::eye development;GO:0001934::positive regulation of protein phosphorylation;GO:0003713::transcription coactivator activity;GO:0003714::transcription corepressor activity;GO:0004672::protein kinase activity;…
7	139572612	139572613	RIPSEQ7_peak_3248c	19.8411	33459	139539153	139544984	ENSG00000236279	CLEC2L	+	1	ENSG00000059377	TBXAS1	205635	ENSG00000188883	KLRG2	88900	ENSG00000064393	HIPK2	UTR3	UTR3	UTR3	GO:0016020::membrane;GO:0016021::integral component of membrane;GO:0030246::carbohydrate binding	GO:0001516::prostaglandin biosynthetic process;GO:0004497::monooxygenase activity;GO:0004796::thromboxane-A synthase activity;GO:0005506::iron ion binding;GO:0005623::cell;GO:0005783::endoplasmic reticulum;GO:0005789::endoplasmic reticulum membrane;GO:0006629::lipid metabolic process;GO:0006631::fatty acid metabolic process;GO:0006633::fatty acid biosynthetic process;GO:0006690::icosanoid metabol…	GO:0016020::membrane;GO:0016021::integral component of membrane;GO:0030246::carbohydrate binding	GO:0000122::negative regulation of transcription from RNA polymerase II promoter;GO:0000166::nucleotide binding;GO:0001102::RNA polymerase II activating transcription factor binding;GO:0001654::eye development;GO:0001934::positive regulation of protein phosphorylation;GO:0003713::transcription coactivator activity;GO:0003714::transcription corepressor activity;GO:0004672::protein kinase activity;…
7	139568815	139568816	RIPSEQ7_peak_3246a	6.20183	29662	139539153	139544984	ENSG00000236279	CLEC2L	+	1	ENSG00000059377	TBXAS1	209432	ENSG00000188883	KLRG2	85103	ENSG00000064393	HIPK2	UTR3	UTR3	UTR3	GO:0016020::membrane;GO:0016021::integral component of membrane;GO:0030246::carbohydrate binding	GO:0001516::prostaglandin biosynthetic process;GO:0004497::monooxygenase activity;GO:0004796::thromboxane-A synthase activity;GO:0005506::iron ion binding;GO:0005623::cell;GO:0005783::endoplasmic reticulum;GO:0005789::endoplasmic reticulum membrane;GO:0006629::lipid metabolic process;GO:0006631::fatty acid metabolic process;GO:0006633::fatty acid biosynthetic process;GO:0006690::icosanoid metabol…	GO:0016020::membrane;GO:0016021::integral component of membrane;GO:0030246::carbohydrate binding	GO:0000122::negative regulation of transcription from RNA polymerase II promoter;GO:0000166::nucleotide binding;GO:0001102::RNA polymerase II activating transcription factor binding;GO:0001654::eye development;GO:0001934::positive regulation of protein phosphorylation;GO:0003713::transcription coactivator activity;GO:0003714::transcription corepressor activity;GO:0004672::protein kinase activity;…
7	139600507	139600508	RIPSEQ7_peak_3253	12.7085	61354	139539153	139544984	ENSG00000236279	CLEC2L	+	1	ENSG00000059377	TBXAS1	177740	ENSG00000188883	KLRG2	116795	ENSG00000064393	HIPK2	Exon11	Exon11	Exon11	GO:0016020::membrane;GO:0016021::integral component of membrane;GO:0030246::carbohydrate binding	GO:0001516::prostaglandin biosynthetic process;GO:0004497::monooxygenase activity;GO:0004796::thromboxane-A synthase activity;GO:0005506::iron ion binding;GO:0005623::cell;GO:0005783::endoplasmic reticulum;GO:0005789::endoplasmic reticulum membrane;GO:0006629::lipid metabolic process;GO:0006631::fatty acid metabolic process;GO:0006633::fatty acid biosynthetic process;GO:0006690::icosanoid metabol…	GO:0016020::membrane;GO:0016021::integral component of membrane;GO:0030246::carbohydrate binding	GO:0000122::negative regulation of transcription from RNA polymerase II promoter;GO:0000166::nucleotide binding;GO:0001102::RNA polymerase II activating transcription factor binding;GO:0001654::eye development;GO:0001934::positive regulation of protein phosphorylation;GO:0003713::transcription coactivator activity;GO:0003714::transcription corepressor activity;GO:0004672::protein kinase activity;…
7	139596844	139596845	RIPSEQ7_peak_3252	10.1516	57691	139539153	139544984	ENSG00000236279	CLEC2L	+	1	ENSG00000059377	TBXAS1	181403	ENSG00000188883	KLRG2	113132	ENSG00000064393	HIPK2	Exon12	Exon12	Exon12	GO:0016020::membrane;GO:0016021::integral component of membrane;GO:0030246::carbohydrate binding	GO:0001516::prostaglandin biosynthetic process;GO:0004497::monooxygenase activity;GO:0004796::thromboxane-A synthase activity;GO:0005506::iron ion binding;GO:0005623::cell;GO:0005783::endoplasmic reticulum;GO:0005789::endoplasmic reticulum membrane;GO:0006629::lipid metabolic process;GO:0006631::fatty acid metabolic process;GO:0006633::fatty acid biosynthetic process;GO:0006690::icosanoid metabol…	GO:0016020::membrane;GO:0016021::integral component of membrane;GO:0030246::carbohydrate binding	GO:0000122::negative regulation of transcription from RNA polymerase II promoter;GO:0000166::nucleotide binding;GO:0001102::RNA polymerase II activating transcription factor binding;GO:0001654::eye development;GO:0001934::positive regulation of protein phosphorylation;GO:0003713::transcription coactivator activity;GO:0003714::transcription corepressor activity;GO:0004672::protein kinase activity;…
7	139626694	139626695	RIPSEQ7_peak_3256	29.3605	87541	139539153	139544984	ENSG00000236279	CLEC2L	+	1	ENSG00000059377	TBXAS1	151553	ENSG00000188883	KLRG2	142982	ENSG00000064393	HIPK2	Exon6	Exon6	Exon6	GO:0016020::membrane;GO:0016021::integral component of membrane;GO:0030246::carbohydrate binding	GO:0001516::prostaglandin biosynthetic process;GO:0004497::monooxygenase activity;GO:0004796::thromboxane-A synthase activity;GO:0005506::iron ion binding;GO:0005623::cell;GO:0005783::endoplasmic reticulum;GO:0005789::endoplasmic reticulum membrane;GO:0006629::lipid metabolic process;GO:0006631::fatty acid metabolic process;GO:0006633::fatty acid biosynthetic process;GO:0006690::icosanoid metabol…	GO:0016020::membrane;GO:0016021::integral component of membrane;GO:0030246::carbohydrate binding	GO:0000122::negative regulation of transcription from RNA polymerase II promoter;GO:0000166::nucleotide binding;GO:0001102::RNA polymerase II activating transcription factor binding;GO:0001654::eye development;GO:0001934::positive regulation of protein phosphorylation;GO:0003713::transcription coactivator activity;GO:0003714::transcription corepressor activity;GO:0004672::protein kinase activity;…
7	139570197	139570198	RIPSEQ7_peak_3247a	3.01125	31044	139539153	139544984	ENSG00000236279	CLEC2L	+	1	ENSG00000059377	TBXAS1	208050	ENSG00000188883	KLRG2	86485	ENSG00000064393	HIPK2	UTR3	UTR3	UTR3	GO:0016020::membrane;GO:0016021::integral component of membrane;GO:0030246::carbohydrate binding	GO:0001516::prostaglandin biosynthetic process;GO:0004497::monooxygenase activity;GO:0004796::thromboxane-A synthase activity;GO:0005506::iron ion binding;GO:0005623::cell;GO:0005783::endoplasmic reticulum;GO:0005789::endoplasmic reticulum membrane;GO:0006629::lipid metabolic process;GO:0006631::fatty acid metabolic process;GO:0006633::fatty acid biosynthetic process;GO:0006690::icosanoid metabol…	GO:0016020::membrane;GO:0016021::integral component of membrane;GO:0030246::carbohydrate binding	GO:0000122::negative regulation of transcription from RNA polymerase II promoter;GO:0000166::nucleotide binding;GO:0001102::RNA polymerase II activating transcription factor binding;GO:0001654::eye development;GO:0001934::positive regulation of protein phosphorylation;GO:0003713::transcription coactivator activity;GO:0003714::transcription corepressor activity;GO:0004672::protein kinase activity;…
7	139562332	139562333	RIPSEQ7_peak_3242	1.307	23179	139539153	139544984	ENSG00000236279	CLEC2L	+	1	ENSG00000059377	TBXAS1	215915	ENSG00000188883	KLRG2	78620	ENSG00000064393	HIPK2	UTR3	UTR3	UTR3	GO:0016020::membrane;GO:0016021::integral component of membrane;GO:0030246::carbohydrate binding	GO:0001516::prostaglandin biosynthetic process;GO:0004497::monooxygenase activity;GO:0004796::thromboxane-A synthase activity;GO:0005506::iron ion binding;GO:0005623::cell;GO:0005783::endoplasmic reticulum;GO:0005789::endoplasmic reticulum membrane;GO:0006629::lipid metabolic process;GO:0006631::fatty acid metabolic process;GO:0006633::fatty acid biosynthetic process;GO:0006690::icosanoid metabol…	GO:0016020::membrane;GO:0016021::integral component of membrane;GO:0030246::carbohydrate binding	GO:0000122::negative regulation of transcription from RNA polymerase II promoter;GO:0000166::nucleotide binding;GO:0001102::RNA polymerase II activating transcription factor binding;GO:0001654::eye development;GO:0001934::positive regulation of protein phosphorylation;GO:0003713::transcription coactivator activity;GO:0003714::transcription corepressor activity;GO:0004672::protein kinase activity;…
20	45898459	45898460	RIPSEQ7_peak_2304	4.05539	-5040	45892694	45893419	ENSG00000271984	AL008726.1	-	1	ENSG00000100982	PCIF1	36168	ENSG00000271984	AL008726.1	5040	ENSG00000064601	CTSA	UTR3	UTR3	UTR3	.	GO:0005634::nucleus;GO:0005654::nucleoplasm;GO:0010923::negative regulation of phosphatase activity;GO:0015630::microtubule cytoskeleton;GO:0045171::intercellular bridge	.	GO:0004180::carboxypeptidase activity;GO:0004185::serine-type carboxypeptidase activity;GO:0004308::exo-alpha-sialidase activity;GO:0005576::extracellular region;GO:0005654::nucleoplasm;GO:0005764::lysosome;GO:0005765::lysosomal membrane;GO:0005783::endoplasmic reticulum;GO:0006508::proteolysis;GO:0006687::glycosphingolipid metabolic process;GO:0006886::intracellular protein transport;GO:0008047:…
19	1122762	1122763	RIPSEQ7_peak_1679	4.20453	17606	1105156	1106791	ENSG00000167468	GPX4	+	1	ENSG00000267736	HMGB2P1	80446	ENSG00000099817	POLR2E	27405	ENSG00000064932	SBNO2	Exon9	Exon9	Exon9	GO:0004601::peroxidase activity;GO:0004602::glutathione peroxidase activity;GO:0005515::protein binding;GO:0005634::nucleus;GO:0005635::nuclear envelope;GO:0005654::nucleoplasm;GO:0005737::cytoplasm;GO:0005739::mitochondrion;GO:0005829::cytosol;GO:0006325::chromatin organization;GO:0006644::phospholipid metabolic process;GO:0006749::glutathione metabolic process;GO:0006979::response to oxidative …	.	GO:0000398::mRNA splicing, via spliceosome;GO:0003677::DNA binding;GO:0003899::DNA-directed RNA polymerase activity;GO:0005515::protein binding;GO:0005634::nucleus;GO:0005654::nucleoplasm;GO:0005665::DNA-directed RNA polymerase II, core complex;GO:0005666::DNA-directed RNA polymerase III complex;GO:0005736::DNA-directed RNA polymerase I complex;GO:0005829::cytosol;GO:0006283::transcription-couple…	GO:0001503::ossification;GO:0002281::macrophage activation involved in immune response;GO:0005575::cellular_component;GO:0005634::nucleus;GO:0006355::regulation of transcription, DNA-templated;GO:0030154::cell differentiation;GO:0030282::bone mineralization;GO:0030316::osteoclast differentiation;GO:0045892::negative regulation of transcription, DNA-templated;GO:0045944::positive regulation of tra…
19	1112268	1112269	RIPSEQ7_peak_1678	1.45893	7112	1105156	1106791	ENSG00000167468	GPX4	+	1	ENSG00000267736	HMGB2P1	90940	ENSG00000099817	POLR2E	16911	ENSG00000064932	SBNO2	Exon22	Exon22	Exon22	GO:0004601::peroxidase activity;GO:0004602::glutathione peroxidase activity;GO:0005515::protein binding;GO:0005634::nucleus;GO:0005635::nuclear envelope;GO:0005654::nucleoplasm;GO:0005737::cytoplasm;GO:0005739::mitochondrion;GO:0005829::cytosol;GO:0006325::chromatin organization;GO:0006644::phospholipid metabolic process;GO:0006749::glutathione metabolic process;GO:0006979::response to oxidative …	.	GO:0000398::mRNA splicing, via spliceosome;GO:0003677::DNA binding;GO:0003899::DNA-directed RNA polymerase activity;GO:0005515::protein binding;GO:0005634::nucleus;GO:0005654::nucleoplasm;GO:0005665::DNA-directed RNA polymerase II, core complex;GO:0005666::DNA-directed RNA polymerase III complex;GO:0005736::DNA-directed RNA polymerase I complex;GO:0005829::cytosol;GO:0006283::transcription-couple…	GO:0001503::ossification;GO:0002281::macrophage activation involved in immune response;GO:0005575::cellular_component;GO:0005634::nucleus;GO:0006355::regulation of transcription, DNA-templated;GO:0030154::cell differentiation;GO:0030282::bone mineralization;GO:0030316::osteoclast differentiation;GO:0045892::negative regulation of transcription, DNA-templated;GO:0045944::positive regulation of tra…
19	2111754	2111755	RIPSEQ7_peak_1706	9.08554	14895	2096859	2099584	ENSG00000099840	IZUMO4	+	1	ENSG00000104885	DOT1L	52394	ENSG00000172081	MOB3A	15422	ENSG00000065000	AP3D1	Exon25	Exon25	Exon25	GO:0005576::extracellular region;GO:0005634::nucleus	GO:0000077::DNA damage checkpoint;GO:0000781::chromosome, telomeric region;GO:0003677::DNA binding;GO:0005515::protein binding;GO:0005634::nucleus;GO:0005654::nucleoplasm;GO:0006325::chromatin organization;GO:0006342::chromatin silencing;GO:0006348::chromatin silencing at telomere;GO:0008168::methyltransferase activity;GO:0008284::positive regulation of cell proliferation;GO:0016740::transferase …	GO:0005622::intracellular;GO:0046872::metal ion binding	GO:0000139::Golgi membrane;GO:0005215::transporter activity;GO:0005737::cytoplasm;GO:0005765::lysosomal membrane;GO:0005794::Golgi apparatus;GO:0005886::plasma membrane;GO:0006623::protein targeting to vacuole;GO:0006726::eye pigment biosynthetic process;GO:0006886::intracellular protein transport;GO:0006896::Golgi to vacuole transport;GO:0008089::anterograde axon cargo transport;GO:0010008::endo…
19	2115320	2115321	RIPSEQ7_peak_1708	24.8976	18461	2096859	2099584	ENSG00000099840	IZUMO4	+	1	ENSG00000104885	DOT1L	48828	ENSG00000172081	MOB3A	18988	ENSG00000065000	AP3D1	Exon20	Exon20	Exon20	GO:0005576::extracellular region;GO:0005634::nucleus	GO:0000077::DNA damage checkpoint;GO:0000781::chromosome, telomeric region;GO:0003677::DNA binding;GO:0005515::protein binding;GO:0005634::nucleus;GO:0005654::nucleoplasm;GO:0006325::chromatin organization;GO:0006342::chromatin silencing;GO:0006348::chromatin silencing at telomere;GO:0008168::methyltransferase activity;GO:0008284::positive regulation of cell proliferation;GO:0016740::transferase …	GO:0005622::intracellular;GO:0046872::metal ion binding	GO:0000139::Golgi membrane;GO:0005215::transporter activity;GO:0005737::cytoplasm;GO:0005765::lysosomal membrane;GO:0005794::Golgi apparatus;GO:0005886::plasma membrane;GO:0006623::protein targeting to vacuole;GO:0006726::eye pigment biosynthetic process;GO:0006886::intracellular protein transport;GO:0006896::Golgi to vacuole transport;GO:0008089::anterograde axon cargo transport;GO:0010008::endo…
19	2114220	2114221	RIPSEQ7_peak_1707	15.9499	17361	2096859	2099584	ENSG00000099840	IZUMO4	+	1	ENSG00000104885	DOT1L	49928	ENSG00000172081	MOB3A	17888	ENSG00000065000	AP3D1	Exon22	Exon22	Exon22	GO:0005576::extracellular region;GO:0005634::nucleus	GO:0000077::DNA damage checkpoint;GO:0000781::chromosome, telomeric region;GO:0003677::DNA binding;GO:0005515::protein binding;GO:0005634::nucleus;GO:0005654::nucleoplasm;GO:0006325::chromatin organization;GO:0006342::chromatin silencing;GO:0006348::chromatin silencing at telomere;GO:0008168::methyltransferase activity;GO:0008284::positive regulation of cell proliferation;GO:0016740::transferase …	GO:0005622::intracellular;GO:0046872::metal ion binding	GO:0000139::Golgi membrane;GO:0005215::transporter activity;GO:0005737::cytoplasm;GO:0005765::lysosomal membrane;GO:0005794::Golgi apparatus;GO:0005886::plasma membrane;GO:0006623::protein targeting to vacuole;GO:0006726::eye pigment biosynthetic process;GO:0006886::intracellular protein transport;GO:0006896::Golgi to vacuole transport;GO:0008089::anterograde axon cargo transport;GO:0010008::endo…
19	2101295	2101296	RIPSEQ7_peak_1705	2.45097	4436	2096859	2099584	ENSG00000099840	IZUMO4	+	1	ENSG00000104885	DOT1L	62853	ENSG00000172081	MOB3A	4963	ENSG00000065000	AP3D1	UTR3	UTR3	UTR3	GO:0005576::extracellular region;GO:0005634::nucleus	GO:0000077::DNA damage checkpoint;GO:0000781::chromosome, telomeric region;GO:0003677::DNA binding;GO:0005515::protein binding;GO:0005634::nucleus;GO:0005654::nucleoplasm;GO:0006325::chromatin organization;GO:0006342::chromatin silencing;GO:0006348::chromatin silencing at telomere;GO:0008168::methyltransferase activity;GO:0008284::positive regulation of cell proliferation;GO:0016740::transferase …	GO:0005622::intracellular;GO:0046872::metal ion binding	GO:0000139::Golgi membrane;GO:0005215::transporter activity;GO:0005737::cytoplasm;GO:0005765::lysosomal membrane;GO:0005794::Golgi apparatus;GO:0005886::plasma membrane;GO:0006623::protein targeting to vacuole;GO:0006726::eye pigment biosynthetic process;GO:0006886::intracellular protein transport;GO:0006896::Golgi to vacuole transport;GO:0008089::anterograde axon cargo transport;GO:0010008::endo…
6	34859279	34859280	RIPSEQ7_peak_2973	5.78604	-14551	34873831	34873927	ENSG00000252106	RNY3P15	+	1	ENSG00000252106	RNY3P15	14551	ENSG00000196821	C6orf106	162432	ENSG00000065060	UHRF1BP1	Exon14	Exon14	Exon14	.	.	GO:0000407::pre-autophagosomal structure;GO:0003674::molecular_function;GO:0005575::cellular_component;GO:0005776::autophagic vacuole;GO:0008150::biological_process;GO:0016236::macroautophagy;GO:0043130::ubiquitin binding	GO:0005515::protein binding;GO:0042802::identical protein binding;GO:0042826::histone deacetylase binding
6	52502258	52502259	RIPSEQ7_peak_2999	6.99211	74656	52497402	52576915	ENSG00000065308	TRAM2	-	1	ENSG00000225791	TRAM2-AS1	75048	ENSG00000112118	MCM3	217377	ENSG00000065308	TRAM2	UTR3	UTR3	UTR3	GO:0005515::protein binding;GO:0005791::rough endoplasmic reticulum;GO:0006616::SRP-dependent cotranslational protein targeting to membrane, translocation;GO:0015031::protein transport;GO:0016020::membrane;GO:0016021::integral component of membrane;GO:0032964::collagen biosynthetic process;GO:0045048::protein insertion into ER membrane	.	GO:0000082::G1/S transition of mitotic cell cycle;GO:0000166::nucleotide binding;GO:0000784::nuclear chromosome, telomeric region;GO:0003677::DNA binding;GO:0004386::helicase activity;GO:0005515::protein binding;GO:0005524::ATP binding;GO:0005634::nucleus;GO:0005654::nucleoplasm;GO:0005658::alpha DNA polymerase:primase complex;GO:0005737::cytoplasm;GO:0005813::centrosome;GO:0006260::DNA replicati…	GO:0005515::protein binding;GO:0005791::rough endoplasmic reticulum;GO:0006616::SRP-dependent cotranslational protein targeting to membrane, translocation;GO:0015031::protein transport;GO:0016020::membrane;GO:0016021::integral component of membrane;GO:0032964::collagen biosynthetic process;GO:0045048::protein insertion into ER membrane
16	75640262	75640263	RIPSEQ7_peak_1303	14.3595	7402	75627474	75647665	ENSG00000065427	KARS	-	1	ENSG00000166848	TERF2IP	7523	ENSG00000065457	ADAT1	17796	ENSG00000065427	KARS	Exon4	Exon4	Exon4	GO:0000049::tRNA binding;GO:0000166::nucleotide binding;GO:0000187::activation of MAPK activity;GO:0002276::basophil activation involved in immune response;GO:0002741::positive regulation of cytokine secretion involved in immune response;GO:0003676::nucleic acid binding;GO:0003877::ATP adenylyltransferase activity;GO:0004812::aminoacyl-tRNA ligase activity;GO:0004824::lysine-tRNA ligase activity;…	GO:0000228::nuclear chromosome;GO:0000723::telomere maintenance;GO:0000781::chromosome, telomeric region;GO:0000783::nuclear telomere cap complex;GO:0000784::nuclear chromosome, telomeric region;GO:0001933::negative regulation of protein phosphorylation;GO:0003677::DNA binding;GO:0005515::protein binding;GO:0005634::nucleus;GO:0005635::nuclear envelope;GO:0005654::nucleoplasm;GO:0005694::chromoso…	GO:0003723::RNA binding;GO:0004000::adenosine deaminase activity;GO:0006396::RNA processing;GO:0008033::tRNA processing;GO:0008251::tRNA-specific adenosine deaminase activity;GO:0016787::hydrolase activity;GO:0046872::metal ion binding	GO:0000049::tRNA binding;GO:0000166::nucleotide binding;GO:0000187::activation of MAPK activity;GO:0002276::basophil activation involved in immune response;GO:0002741::positive regulation of cytokine secretion involved in immune response;GO:0003676::nucleic acid binding;GO:0003877::ATP adenylyltransferase activity;GO:0004812::aminoacyl-tRNA ligase activity;GO:0004824::lysine-tRNA ligase activity;…
1	15933205	15933206	RIPSEQ7_peak_62a	3.56648	-15297	15917698	15917908	ENSG00000270620	AL034555.1	-	1	ENSG00000234607	AL355994.4	36426	ENSG00000270620	AL034555.1	15297	ENSG00000065526	SPEN	Exon11	Exon11	Exon11	.	.	.	GO:0000122::negative regulation of transcription from RNA polymerase II promoter;GO:0001085::RNA polymerase II transcription factor binding;GO:0003676::nucleic acid binding;GO:0003677::DNA binding;GO:0003714::transcription corepressor activity;GO:0003723::RNA binding;GO:0005515::protein binding;GO:0005634::nucleus;GO:0005654::nucleoplasm;GO:0007219::Notch signaling pathway;GO:0016032::viral proce…
1	15935046	15935047	RIPSEQ7_peak_64b	3.14673	-17138	15917698	15917908	ENSG00000270620	AL034555.1	-	1	ENSG00000234607	AL355994.4	34585	ENSG00000270620	AL034555.1	17138	ENSG00000065526	SPEN	Exon11	Exon11	Exon11	.	.	.	GO:0000122::negative regulation of transcription from RNA polymerase II promoter;GO:0001085::RNA polymerase II transcription factor binding;GO:0003676::nucleic acid binding;GO:0003677::DNA binding;GO:0003714::transcription corepressor activity;GO:0003723::RNA binding;GO:0005515::protein binding;GO:0005634::nucleus;GO:0005654::nucleoplasm;GO:0007219::Notch signaling pathway;GO:0016032::viral proce…
1	15934844	15934845	RIPSEQ7_peak_64a	2.61227	-16936	15917698	15917908	ENSG00000270620	AL034555.1	-	1	ENSG00000234607	AL355994.4	34787	ENSG00000270620	AL034555.1	16936	ENSG00000065526	SPEN	Exon11	Exon11	Exon11	.	.	.	GO:0000122::negative regulation of transcription from RNA polymerase II promoter;GO:0001085::RNA polymerase II transcription factor binding;GO:0003676::nucleic acid binding;GO:0003677::DNA binding;GO:0003714::transcription corepressor activity;GO:0003723::RNA binding;GO:0005515::protein binding;GO:0005634::nucleus;GO:0005654::nucleoplasm;GO:0007219::Notch signaling pathway;GO:0016032::viral proce…
1	15933546	15933547	RIPSEQ7_peak_62b	7.9324	-15638	15917698	15917908	ENSG00000270620	AL034555.1	-	1	ENSG00000234607	AL355994.4	36085	ENSG00000270620	AL034555.1	15638	ENSG00000065526	SPEN	Exon11	Exon11	Exon11	.	.	.	GO:0000122::negative regulation of transcription from RNA polymerase II promoter;GO:0001085::RNA polymerase II transcription factor binding;GO:0003676::nucleic acid binding;GO:0003677::DNA binding;GO:0003714::transcription corepressor activity;GO:0003723::RNA binding;GO:0005515::protein binding;GO:0005634::nucleus;GO:0005654::nucleoplasm;GO:0007219::Notch signaling pathway;GO:0016032::viral proce…
1	15933921	15933922	RIPSEQ7_peak_63	3.68391	-16013	15917698	15917908	ENSG00000270620	AL034555.1	-	1	ENSG00000234607	AL355994.4	35710	ENSG00000270620	AL034555.1	16013	ENSG00000065526	SPEN	Exon11	Exon11	Exon11	.	.	.	GO:0000122::negative regulation of transcription from RNA polymerase II promoter;GO:0001085::RNA polymerase II transcription factor binding;GO:0003676::nucleic acid binding;GO:0003677::DNA binding;GO:0003714::transcription corepressor activity;GO:0003723::RNA binding;GO:0005515::protein binding;GO:0005634::nucleus;GO:0005654::nucleoplasm;GO:0007219::Notch signaling pathway;GO:0016032::viral proce…
1	15876376	15876377	RIPSEQ7_peak_59	3.62891	-28229	15834474	15848147	ENSG00000179743	FLJ37453	-	1	ENSG00000234607	AL355994.4	93255	ENSG00000179743	FLJ37453	28229	ENSG00000065526	SPEN	Exon3	Exon3	Exon3	.	.	.	GO:0000122::negative regulation of transcription from RNA polymerase II promoter;GO:0001085::RNA polymerase II transcription factor binding;GO:0003676::nucleic acid binding;GO:0003677::DNA binding;GO:0003714::transcription corepressor activity;GO:0003723::RNA binding;GO:0005515::protein binding;GO:0005634::nucleus;GO:0005654::nucleoplasm;GO:0007219::Notch signaling pathway;GO:0016032::viral proce…
1	15937497	15937498	RIPSEQ7_peak_65	9.47683	-19589	15917698	15917908	ENSG00000270620	AL034555.1	-	1	ENSG00000234607	AL355994.4	32134	ENSG00000270620	AL034555.1	19589	ENSG00000065526	SPEN	Exon12	Exon12	Exon12	.	.	.	GO:0000122::negative regulation of transcription from RNA polymerase II promoter;GO:0001085::RNA polymerase II transcription factor binding;GO:0003676::nucleic acid binding;GO:0003677::DNA binding;GO:0003714::transcription corepressor activity;GO:0003723::RNA binding;GO:0005515::protein binding;GO:0005634::nucleus;GO:0005654::nucleoplasm;GO:0007219::Notch signaling pathway;GO:0016032::viral proce…
1	15932395	15932396	RIPSEQ7_peak_61	7.75908	-14487	15917698	15917908	ENSG00000270620	AL034555.1	-	1	ENSG00000234607	AL355994.4	37236	ENSG00000270620	AL034555.1	14487	ENSG00000065526	SPEN	Exon11	Exon11	Exon11	.	.	.	GO:0000122::negative regulation of transcription from RNA polymerase II promoter;GO:0001085::RNA polymerase II transcription factor binding;GO:0003676::nucleic acid binding;GO:0003677::DNA binding;GO:0003714::transcription corepressor activity;GO:0003723::RNA binding;GO:0005515::protein binding;GO:0005634::nucleus;GO:0005654::nucleoplasm;GO:0007219::Notch signaling pathway;GO:0016032::viral proce…
1	15935620	15935621	RIPSEQ7_peak_64d	2.49117	-17712	15917698	15917908	ENSG00000270620	AL034555.1	-	1	ENSG00000234607	AL355994.4	34011	ENSG00000270620	AL034555.1	17712	ENSG00000065526	SPEN	Exon11	Exon11	Exon11	.	.	.	GO:0000122::negative regulation of transcription from RNA polymerase II promoter;GO:0001085::RNA polymerase II transcription factor binding;GO:0003676::nucleic acid binding;GO:0003677::DNA binding;GO:0003714::transcription corepressor activity;GO:0003723::RNA binding;GO:0005515::protein binding;GO:0005634::nucleus;GO:0005654::nucleoplasm;GO:0007219::Notch signaling pathway;GO:0016032::viral proce…
1	15931590	15931591	RIPSEQ7_peak_60	9.12282	-13682	15917698	15917908	ENSG00000270620	AL034555.1	-	1	ENSG00000234607	AL355994.4	38041	ENSG00000270620	AL034555.1	13682	ENSG00000065526	SPEN	Exon11	Exon11	Exon11	.	.	.	GO:0000122::negative regulation of transcription from RNA polymerase II promoter;GO:0001085::RNA polymerase II transcription factor binding;GO:0003676::nucleic acid binding;GO:0003677::DNA binding;GO:0003714::transcription corepressor activity;GO:0003723::RNA binding;GO:0005515::protein binding;GO:0005634::nucleus;GO:0005654::nucleoplasm;GO:0007219::Notch signaling pathway;GO:0016032::viral proce…
1	15935360	15935361	RIPSEQ7_peak_64c	2.96755	-17452	15917698	15917908	ENSG00000270620	AL034555.1	-	1	ENSG00000234607	AL355994.4	34271	ENSG00000270620	AL034555.1	17452	ENSG00000065526	SPEN	Exon11	Exon11	Exon11	.	.	.	GO:0000122::negative regulation of transcription from RNA polymerase II promoter;GO:0001085::RNA polymerase II transcription factor binding;GO:0003676::nucleic acid binding;GO:0003677::DNA binding;GO:0003714::transcription corepressor activity;GO:0003723::RNA binding;GO:0005515::protein binding;GO:0005634::nucleus;GO:0005654::nucleoplasm;GO:0007219::Notch signaling pathway;GO:0016032::viral proce…
7	39951682	39951683	RIPSEQ7_peak_3103	2.67748	-1927	39947522	39949755	ENSG00000259826	AC072061.1	-	1	ENSG00000273444	AC006023.2	155605	ENSG00000259826	AC072061.1	1927	ENSG00000065883	CDK13	Exon1	Exon1	Exon1	.	.	.	GO:0000166::nucleotide binding;GO:0000307::cyclin-dependent protein kinase holoenzyme complex;GO:0000380::alternative mRNA splicing, via spliceosome;GO:0000790::nuclear chromatin;GO:0002945::cyclin K-CDK13 complex;GO:0003723::RNA binding;GO:0004672::protein kinase activity;GO:0004674::protein serine/threonine kinase activity;GO:0004693::cyclin-dependent protein serine/threonine kinase activity;GO…
12	8048143	8048144	RIPSEQ7_peak_733	26.3537	15440	8032703	8055503	ENSG00000065970	FOXJ2	+	1	ENSG00000089818	NECAP1	33751	ENSG00000282080	AC006511.4	29136	ENSG00000065970	FOXJ2	Exon7	Exon7	Exon7	GO:0000978::RNA polymerase II core promoter proximal region sequence-specific DNA binding;GO:0000981::sequence-specific DNA binding RNA polymerase II transcription factor activity;GO:0001077::RNA polymerase II core promoter proximal region sequence-specific DNA binding transcription factor activity involved in positive regulation of transcription;GO:0001650::fibrillar center;GO:0003677::DNA bindi…	GO:0005829::cytosol;GO:0005886::plasma membrane;GO:0005905::coated pit;GO:0006897::endocytosis;GO:0015031::protein transport;GO:0016020::membrane;GO:0030125::clathrin vesicle coat;GO:0030665::clathrin-coated vesicle membrane;GO:0031410::cytoplasmic vesicle;GO:0061024::membrane organization	.	GO:0000978::RNA polymerase II core promoter proximal region sequence-specific DNA binding;GO:0000981::sequence-specific DNA binding RNA polymerase II transcription factor activity;GO:0001077::RNA polymerase II core promoter proximal region sequence-specific DNA binding transcription factor activity involved in positive regulation of transcription;GO:0001650::fibrillar center;GO:0003677::DNA bindi…
12	8040016	8040017	RIPSEQ7_peak_731	4.68725	7313	8032703	8055503	ENSG00000065970	FOXJ2	+	1	ENSG00000089818	NECAP1	41878	ENSG00000282080	AC006511.4	21009	ENSG00000065970	FOXJ2	Exon2	Exon2	Exon2	GO:0000978::RNA polymerase II core promoter proximal region sequence-specific DNA binding;GO:0000981::sequence-specific DNA binding RNA polymerase II transcription factor activity;GO:0001077::RNA polymerase II core promoter proximal region sequence-specific DNA binding transcription factor activity involved in positive regulation of transcription;GO:0001650::fibrillar center;GO:0003677::DNA bindi…	GO:0005829::cytosol;GO:0005886::plasma membrane;GO:0005905::coated pit;GO:0006897::endocytosis;GO:0015031::protein transport;GO:0016020::membrane;GO:0030125::clathrin vesicle coat;GO:0030665::clathrin-coated vesicle membrane;GO:0031410::cytoplasmic vesicle;GO:0061024::membrane organization	.	GO:0000978::RNA polymerase II core promoter proximal region sequence-specific DNA binding;GO:0000981::sequence-specific DNA binding RNA polymerase II transcription factor activity;GO:0001077::RNA polymerase II core promoter proximal region sequence-specific DNA binding transcription factor activity involved in positive regulation of transcription;GO:0001650::fibrillar center;GO:0003677::DNA bindi…
12	8032881	8032882	RIPSEQ7_peak_730	3.73183	178	8032703	8055503	ENSG00000065970	FOXJ2	+	1	ENSG00000089818	NECAP1	49013	ENSG00000282080	AC006511.4	13874	ENSG00000065970	FOXJ2	UTR5	UTR5	UTR5	GO:0000978::RNA polymerase II core promoter proximal region sequence-specific DNA binding;GO:0000981::sequence-specific DNA binding RNA polymerase II transcription factor activity;GO:0001077::RNA polymerase II core promoter proximal region sequence-specific DNA binding transcription factor activity involved in positive regulation of transcription;GO:0001650::fibrillar center;GO:0003677::DNA bindi…	GO:0005829::cytosol;GO:0005886::plasma membrane;GO:0005905::coated pit;GO:0006897::endocytosis;GO:0015031::protein transport;GO:0016020::membrane;GO:0030125::clathrin vesicle coat;GO:0030665::clathrin-coated vesicle membrane;GO:0031410::cytoplasmic vesicle;GO:0061024::membrane organization	.	GO:0000978::RNA polymerase II core promoter proximal region sequence-specific DNA binding;GO:0000981::sequence-specific DNA binding RNA polymerase II transcription factor activity;GO:0001077::RNA polymerase II core promoter proximal region sequence-specific DNA binding transcription factor activity involved in positive regulation of transcription;GO:0001650::fibrillar center;GO:0003677::DNA bindi…
12	8044018	8044019	RIPSEQ7_peak_732	5.78604	11315	8032703	8055503	ENSG00000065970	FOXJ2	+	1	ENSG00000089818	NECAP1	37876	ENSG00000282080	AC006511.4	25011	ENSG00000065970	FOXJ2	Exon5	Exon5	Exon5	GO:0000978::RNA polymerase II core promoter proximal region sequence-specific DNA binding;GO:0000981::sequence-specific DNA binding RNA polymerase II transcription factor activity;GO:0001077::RNA polymerase II core promoter proximal region sequence-specific DNA binding transcription factor activity involved in positive regulation of transcription;GO:0001650::fibrillar center;GO:0003677::DNA bindi…	GO:0005829::cytosol;GO:0005886::plasma membrane;GO:0005905::coated pit;GO:0006897::endocytosis;GO:0015031::protein transport;GO:0016020::membrane;GO:0030125::clathrin vesicle coat;GO:0030665::clathrin-coated vesicle membrane;GO:0031410::cytoplasmic vesicle;GO:0061024::membrane organization	.	GO:0000978::RNA polymerase II core promoter proximal region sequence-specific DNA binding;GO:0000981::sequence-specific DNA binding RNA polymerase II transcription factor activity;GO:0001077::RNA polymerase II core promoter proximal region sequence-specific DNA binding transcription factor activity involved in positive regulation of transcription;GO:0001650::fibrillar center;GO:0003677::DNA bindi…
1	43364048	43364049	RIPSEQ7_peak_177b	21.8683	666	43364648	43364715	ENSG00000283836	MIR6734	-	1	ENSG00000229431	AL139289.1	21064	ENSG00000234694	AL139289.2	5390	ENSG00000066322	ELOVL1	LastExon	LastExon	LastExon	.	.	.	GO:0005515::protein binding;GO:0005783::endoplasmic reticulum;GO:0005789::endoplasmic reticulum membrane;GO:0006629::lipid metabolic process;GO:0006631::fatty acid metabolic process;GO:0006633::fatty acid biosynthetic process;GO:0006636::unsaturated fatty acid biosynthetic process;GO:0009922::fatty acid elongase activity;GO:0016020::membrane;GO:0016021::integral component of membrane;GO:0016740::…
1	43363742	43363743	RIPSEQ7_peak_177a	10.2593	972	43364648	43364715	ENSG00000283836	MIR6734	-	1	ENSG00000229431	AL139289.1	21370	ENSG00000234694	AL139289.2	5084	ENSG00000066322	ELOVL1	UTR3	UTR3	UTR3	.	.	.	GO:0005515::protein binding;GO:0005783::endoplasmic reticulum;GO:0005789::endoplasmic reticulum membrane;GO:0006629::lipid metabolic process;GO:0006631::fatty acid metabolic process;GO:0006633::fatty acid biosynthetic process;GO:0006636::unsaturated fatty acid biosynthetic process;GO:0009922::fatty acid elongase activity;GO:0016020::membrane;GO:0016021::integral component of membrane;GO:0016740::…
12	6329273	6329274	RIPSEQ7_peak_702a	8.13148	12840	6328757	6342114	ENSG00000067182	TNFRSF1A	-	1	ENSG00000265388	RN7SL391P	15280	ENSG00000256103	ATP5MFP5	58848	ENSG00000067182	TNFRSF1A	UTR3	UTR3	UTR3	GO:0000139::Golgi membrane;GO:0002947::tumor necrosis factor receptor superfamily complex;GO:0003176::aortic valve development;GO:0003177::pulmonary valve development;GO:0003332::negative regulation of extracellular matrix constituent secretion;GO:0005031::tumor necrosis factor-activated receptor activity;GO:0005515::protein binding;GO:0005576::extracellular region;GO:0005615::extracellular space…	.	.	GO:0000139::Golgi membrane;GO:0002947::tumor necrosis factor receptor superfamily complex;GO:0003176::aortic valve development;GO:0003177::pulmonary valve development;GO:0003332::negative regulation of extracellular matrix constituent secretion;GO:0005031::tumor necrosis factor-activated receptor activity;GO:0005515::protein binding;GO:0005576::extracellular region;GO:0005615::extracellular space…
12	6329440	6329441	RIPSEQ7_peak_702b	6.66272	12673	6328757	6342114	ENSG00000067182	TNFRSF1A	-	1	ENSG00000265388	RN7SL391P	15113	ENSG00000256103	ATP5MFP5	59015	ENSG00000067182	TNFRSF1A	LastExon	LastExon	LastExon	GO:0000139::Golgi membrane;GO:0002947::tumor necrosis factor receptor superfamily complex;GO:0003176::aortic valve development;GO:0003177::pulmonary valve development;GO:0003332::negative regulation of extracellular matrix constituent secretion;GO:0005031::tumor necrosis factor-activated receptor activity;GO:0005515::protein binding;GO:0005576::extracellular region;GO:0005615::extracellular space…	.	.	GO:0000139::Golgi membrane;GO:0002947::tumor necrosis factor receptor superfamily complex;GO:0003176::aortic valve development;GO:0003177::pulmonary valve development;GO:0003332::negative regulation of extracellular matrix constituent secretion;GO:0005031::tumor necrosis factor-activated receptor activity;GO:0005515::protein binding;GO:0005576::extracellular region;GO:0005615::extracellular space…
12	6329905	6329906	RIPSEQ7_peak_703	27.4522	12208	6328757	6342114	ENSG00000067182	TNFRSF1A	-	1	ENSG00000265388	RN7SL391P	14648	ENSG00000256103	ATP5MFP5	59480	ENSG00000067182	TNFRSF1A	Exon9	Exon9	Exon9	GO:0000139::Golgi membrane;GO:0002947::tumor necrosis factor receptor superfamily complex;GO:0003176::aortic valve development;GO:0003177::pulmonary valve development;GO:0003332::negative regulation of extracellular matrix constituent secretion;GO:0005031::tumor necrosis factor-activated receptor activity;GO:0005515::protein binding;GO:0005576::extracellular region;GO:0005615::extracellular space…	.	.	GO:0000139::Golgi membrane;GO:0002947::tumor necrosis factor receptor superfamily complex;GO:0003176::aortic valve development;GO:0003177::pulmonary valve development;GO:0003332::negative regulation of extracellular matrix constituent secretion;GO:0005031::tumor necrosis factor-activated receptor activity;GO:0005515::protein binding;GO:0005576::extracellular region;GO:0005615::extracellular space…
15	72199189	72199190	RIPSEQ7_peak_1079	34.6838	-1404	72159807	72197785	ENSG00000175318	GRAMD2A	-	1	ENSG00000261460	AC009690.2	79677	ENSG00000175318	GRAMD2A	1404	ENSG00000067225	PKM	LastExon	LastExon	LastExon	GO:0016020::membrane;GO:0016021::integral component of membrane	.	GO:0016020::membrane;GO:0016021::integral component of membrane	GO:0000166::nucleotide binding;GO:0000287::magnesium ion binding;GO:0001666::response to hypoxia;GO:0001889::liver development;GO:0003723::RNA binding;GO:0003824::catalytic activity;GO:0004743::pyruvate kinase activity;GO:0005515::protein binding;GO:0005524::ATP binding;GO:0005576::extracellular region;GO:0005634::nucleus;GO:0005737::cytoplasm;GO:0005739::mitochondrion;GO:0005829::cytosol;GO:0005…
15	43409492	43409493	RIPSEQ7_peak_1058	10.6061	-17765	43391384	43391727	ENSG00000243871	RN7SL487P	-	2	ENSG00000166963	MAP1A	101465	ENSG00000243871	RN7SL487P	17765	ENSG00000067369	TP53BP1	Intron25	Intron25	Intron25	.	GO:0000226::microtubule cytoskeleton organization;GO:0003779::actin binding;GO:0005198::structural molecule activity;GO:0005515::protein binding;GO:0005737::cytoplasm;GO:0005829::cytosol;GO:0005856::cytoskeleton;GO:0005874::microtubule;GO:0005875::microtubule associated complex;GO:0007409::axonogenesis;GO:0007613::memory;GO:0008017::microtubule binding;GO:0008093::cytoskeletal adaptor activity;GO…	.	GO:0000077::DNA damage checkpoint;GO:0000775::chromosome, centromeric region;GO:0000776::kinetochore;GO:0000777::condensed chromosome kinetochore;GO:0000781::chromosome, telomeric region;GO:0000784::nuclear chromosome, telomeric region;GO:0001102::RNA polymerase II activating transcription factor binding;GO:0002039::p53 binding;GO:0003677::DNA binding;GO:0003684::damaged DNA binding;GO:0003712::t…
17	42562475	42562476	RIPSEQ7_peak_1502	11.0448	308	42562167	42566275	ENSG00000068120	COASY	+	1	ENSG00000108788	MLX	4596	ENSG00000266962	AC067852.2	7727	ENSG00000068120	COASY	UTR5	UTR5	UTR5	GO:0000166::nucleotide binding;GO:0003824::catalytic activity;GO:0004140::dephospho-CoA kinase activity;GO:0004595::pantetheine-phosphate adenylyltransferase activity;GO:0005515::protein binding;GO:0005524::ATP binding;GO:0005654::nucleoplasm;GO:0005737::cytoplasm;GO:0005739::mitochondrion;GO:0005741::mitochondrial outer membrane;GO:0005759::mitochondrial matrix;GO:0005829::cytosol;GO:0008152::me…	GO:0000122::negative regulation of transcription from RNA polymerase II promoter;GO:0000977::RNA polymerase II regulatory region sequence-specific DNA binding;GO:0000981::sequence-specific DNA binding RNA polymerase II transcription factor activity;GO:0001227::RNA polymerase II transcription regulatory region sequence-specific DNA binding transcription factor activity involved in negative regulat…	.	GO:0000166::nucleotide binding;GO:0003824::catalytic activity;GO:0004140::dephospho-CoA kinase activity;GO:0004595::pantetheine-phosphate adenylyltransferase activity;GO:0005515::protein binding;GO:0005524::ATP binding;GO:0005654::nucleoplasm;GO:0005737::cytoplasm;GO:0005739::mitochondrion;GO:0005741::mitochondrial outer membrane;GO:0005759::mitochondrial matrix;GO:0005829::cytosol;GO:0008152::me…
17	59201752	59201753	RIPSEQ7_peak_1547	4.02235	2076	59202677	59203829	ENSG00000265415	AC099850.3	-	2	ENSG00000167447	SMG8	7647	ENSG00000266537	SPDYE22P	19965	ENSG00000068489	PRR11	UTR3	UTR3	UTR3	.	GO:0000184::nuclear-transcribed mRNA catabolic process, nonsense-mediated decay;GO:0005515::protein binding;GO:0005575::cellular_component;GO:0005829::cytosol;GO:0045859::regulation of protein kinase activity	.	GO:0005634::nucleus;GO:0005737::cytoplasm;GO:0007050::cell cycle arrest;GO:0016020::membrane;GO:0051726::regulation of cell cycle
2	86027027	86027028	RIPSEQ7_peak_2087	3.1269	79127	86020216	86106155	ENSG00000068654	POLR1A	-	1	ENSG00000132300	PTCD3	79154	ENSG00000115525	ST3GAL5	176098	ENSG00000068654	POLR1A	UTR3	UTR3	UTR3	GO:0001054::RNA polymerase I activity;GO:0003677::DNA binding;GO:0003682::chromatin binding;GO:0003899::DNA-directed RNA polymerase activity;GO:0005515::protein binding;GO:0005634::nucleus;GO:0005654::nucleoplasm;GO:0005730::nucleolus;GO:0005736::DNA-directed RNA polymerase I complex;GO:0006351::transcription, DNA-templated;GO:0006361::transcription initiation from RNA polymerase I promoter;GO:00…	GO:0003723::RNA binding;GO:0005515::protein binding;GO:0005654::nucleoplasm;GO:0005739::mitochondrion;GO:0005743::mitochondrial inner membrane;GO:0005829::cytosol;GO:0005840::ribosome;GO:0005886::plasma membrane;GO:0006417::regulation of translation;GO:0019843::rRNA binding;GO:0032543::mitochondrial translation;GO:0043024::ribosomal small subunit binding;GO:0070125::mitochondrial translational el…	GO:0000139::Golgi membrane;GO:0001574::ganglioside biosynthetic process;GO:0003836::beta-galactoside (CMP) alpha-2,3-sialyltransferase activity;GO:0004513::neolactotetraosylceramide alpha-2,3-sialyltransferase activity;GO:0005794::Golgi apparatus;GO:0005887::integral component of plasma membrane;GO:0005975::carbohydrate metabolic process;GO:0006486::protein glycosylation;GO:0006688::glycosphingol…	GO:0001054::RNA polymerase I activity;GO:0003677::DNA binding;GO:0003682::chromatin binding;GO:0003899::DNA-directed RNA polymerase activity;GO:0005515::protein binding;GO:0005634::nucleus;GO:0005654::nucleoplasm;GO:0005730::nucleolus;GO:0005736::DNA-directed RNA polymerase I complex;GO:0006351::transcription, DNA-templated;GO:0006361::transcription initiation from RNA polymerase I promoter;GO:00…
2	20037382	20037383	RIPSEQ7_peak_2003	1.73542	14645	20032650	20052028	ENSG00000068697	LAPTM4A	-	1	ENSG00000223734	AC098828.2	14751	ENSG00000132031	MATN3	24688	ENSG00000068697	LAPTM4A	Exon4	Exon4	Exon4	GO:0005515::protein binding;GO:0005765::lysosomal membrane;GO:0005794::Golgi apparatus;GO:0012505::endomembrane system;GO:0016020::membrane;GO:0016021::integral component of membrane;GO:0031902::late endosome membrane	.	GO:0001501::skeletal system development;GO:0003429::growth plate cartilage chondrocyte morphogenesis;GO:0005201::extracellular matrix structural constituent;GO:0005509::calcium ion binding;GO:0005515::protein binding;GO:0005576::extracellular region;GO:0005615::extracellular space;GO:0005788::endoplasmic reticulum lumen;GO:0030198::extracellular matrix organization;GO:0031012::extracellular matri…	GO:0005515::protein binding;GO:0005765::lysosomal membrane;GO:0005794::Golgi apparatus;GO:0012505::endomembrane system;GO:0016020::membrane;GO:0016021::integral component of membrane;GO:0031902::late endosome membrane
19	38878942	38878943	RIPSEQ7_peak_1888	3.7247	-685	38868982	38878257	ENSG00000187994	RINL	-	1	ENSG00000104825	NFKBIB	21037	ENSG00000187994	RINL	685	ENSG00000068903	SIRT2	LastExon	LastExon	LastExon	GO:0001726::ruffle;GO:0005085::guanyl-nucleotide exchange factor activity;GO:0005096::GTPase activator activity;GO:0006897::endocytosis;GO:0015031::protein transport;GO:0015629::actin cytoskeleton;GO:0031410::cytoplasmic vesicle;GO:0042995::cell projection;GO:0043547::positive regulation of GTPase activity	GO:0003713::transcription coactivator activity;GO:0005515::protein binding;GO:0005634::nucleus;GO:0005737::cytoplasm;GO:0005829::cytosol;GO:0006351::transcription, DNA-templated;GO:0007165::signal transduction;GO:0071222::cellular response to lipopolysaccharide;GO:1903508::NA	GO:0001726::ruffle;GO:0005085::guanyl-nucleotide exchange factor activity;GO:0005096::GTPase activator activity;GO:0006897::endocytosis;GO:0015031::protein transport;GO:0015629::actin cytoskeleton;GO:0031410::cytoplasmic vesicle;GO:0042995::cell projection;GO:0043547::positive regulation of GTPase activity	GO:0000122::negative regulation of transcription from RNA polymerase II promoter;GO:0000183::chromatin silencing at rDNA;GO:0000781::chromosome, telomeric region;GO:0002376::immune system process;GO:0003682::chromatin binding;GO:0004407::histone deacetylase activity;GO:0005515::protein binding;GO:0005634::nucleus;GO:0005677::chromatin silencing complex;GO:0005694::chromosome;GO:0005720::nuclear h…
19	44758773	44758774	RIPSEQ7_peak_1926	2.45097	116	44758657	44758721	ENSG00000284258	MIR8085	+	1	ENSG00000253027	RF00156	6176	ENSG00000252200	RF00285	32715	ENSG00000069399	BCL3	Exon8	Exon8	Exon8	.	.	.	GO:0000060::protein import into nucleus, translocation;GO:0002268::follicular dendritic cell differentiation;GO:0002315::marginal zone B cell differentiation;GO:0002455::humoral immune response mediated by circulating immunoglobulin;GO:0002467::germinal center formation;GO:0003677::DNA binding;GO:0003700::sequence-specific DNA binding transcription factor activity;GO:0005515::protein binding;GO:0…
19	44759810	44759811	RIPSEQ7_peak_1927b	14.0214	1153	44758657	44758721	ENSG00000284258	MIR8085	+	1	ENSG00000253027	RF00156	5139	ENSG00000252200	RF00285	33752	ENSG00000069399	BCL3	UTR3	UTR3	UTR3	.	.	.	GO:0000060::protein import into nucleus, translocation;GO:0002268::follicular dendritic cell differentiation;GO:0002315::marginal zone B cell differentiation;GO:0002455::humoral immune response mediated by circulating immunoglobulin;GO:0002467::germinal center formation;GO:0003677::DNA binding;GO:0003700::sequence-specific DNA binding transcription factor activity;GO:0005515::protein binding;GO:0…
19	44759535	44759536	RIPSEQ7_peak_1927a	34.031	878	44758657	44758721	ENSG00000284258	MIR8085	+	1	ENSG00000253027	RF00156	5414	ENSG00000252200	RF00285	33477	ENSG00000069399	BCL3	LastExon	LastExon	LastExon	.	.	.	GO:0000060::protein import into nucleus, translocation;GO:0002268::follicular dendritic cell differentiation;GO:0002315::marginal zone B cell differentiation;GO:0002455::humoral immune response mediated by circulating immunoglobulin;GO:0002467::germinal center formation;GO:0003677::DNA binding;GO:0003700::sequence-specific DNA binding transcription factor activity;GO:0005515::protein binding;GO:0…
11	609430	609431	RIPSEQ7_peak_485	5.57143	6297	612555	615728	ENSG00000185507	IRF7	-	1	ENSG00000069696	DRD4	27862	ENSG00000247095	MIR210HG	41010	ENSG00000070047	PHRF1	Exon14	Exon14	Exon14	GO:0000122::negative regulation of transcription from RNA polymerase II promoter;GO:0000978::RNA polymerase II core promoter proximal region sequence-specific DNA binding;GO:0000981::sequence-specific DNA binding RNA polymerase II transcription factor activity;GO:0000982::RNA polymerase II core promoter proximal region sequence-specific DNA binding transcription factor activity;GO:0002376::immune…	GO:0000187::activation of MAPK activity;GO:0001591::dopamine neurotransmitter receptor activity, coupled via Gi/Go;GO:0001662::behavioral fear response;GO:0001975::response to amphetamine;GO:0004930::G-protein coupled receptor activity;GO:0004952::dopamine neurotransmitter receptor activity;GO:0004993::serotonin receptor activity;GO:0005515::protein binding;GO:0005886::plasma membrane;GO:0005887:…	.	GO:0006366::transcription from RNA polymerase II promoter;GO:0006397::mRNA processing;GO:0016020::membrane;GO:0019904::protein domain specific binding;GO:0046872::metal ion binding;GO:0070063::RNA polymerase binding
11	608857	608858	RIPSEQ7_peak_484	5.60537	6870	612555	615728	ENSG00000185507	IRF7	-	1	ENSG00000069696	DRD4	28435	ENSG00000247095	MIR210HG	40437	ENSG00000070047	PHRF1	Exon14	Exon14	Exon14	GO:0000122::negative regulation of transcription from RNA polymerase II promoter;GO:0000978::RNA polymerase II core promoter proximal region sequence-specific DNA binding;GO:0000981::sequence-specific DNA binding RNA polymerase II transcription factor activity;GO:0000982::RNA polymerase II core promoter proximal region sequence-specific DNA binding transcription factor activity;GO:0002376::immune…	GO:0000187::activation of MAPK activity;GO:0001591::dopamine neurotransmitter receptor activity, coupled via Gi/Go;GO:0001662::behavioral fear response;GO:0001975::response to amphetamine;GO:0004930::G-protein coupled receptor activity;GO:0004952::dopamine neurotransmitter receptor activity;GO:0004993::serotonin receptor activity;GO:0005515::protein binding;GO:0005886::plasma membrane;GO:0005887:…	.	GO:0006366::transcription from RNA polymerase II promoter;GO:0006397::mRNA processing;GO:0016020::membrane;GO:0019904::protein domain specific binding;GO:0046872::metal ion binding;GO:0070063::RNA polymerase binding
11	607240	607241	RIPSEQ7_peak_483	5.78604	8487	612555	615728	ENSG00000185507	IRF7	-	1	ENSG00000069696	DRD4	30052	ENSG00000247095	MIR210HG	38820	ENSG00000070047	PHRF1	Exon14	Exon14	Exon14	GO:0000122::negative regulation of transcription from RNA polymerase II promoter;GO:0000978::RNA polymerase II core promoter proximal region sequence-specific DNA binding;GO:0000981::sequence-specific DNA binding RNA polymerase II transcription factor activity;GO:0000982::RNA polymerase II core promoter proximal region sequence-specific DNA binding transcription factor activity;GO:0002376::immune…	GO:0000187::activation of MAPK activity;GO:0001591::dopamine neurotransmitter receptor activity, coupled via Gi/Go;GO:0001662::behavioral fear response;GO:0001975::response to amphetamine;GO:0004930::G-protein coupled receptor activity;GO:0004952::dopamine neurotransmitter receptor activity;GO:0004993::serotonin receptor activity;GO:0005515::protein binding;GO:0005886::plasma membrane;GO:0005887:…	.	GO:0006366::transcription from RNA polymerase II promoter;GO:0006397::mRNA processing;GO:0016020::membrane;GO:0019904::protein domain specific binding;GO:0046872::metal ion binding;GO:0070063::RNA polymerase binding
19	682126	682127	RIPSEQ7_peak_1673	3.65777	5761	676365	683399	ENSG00000070404	FSTL3	+	1	ENSG00000213726	RPS2P52	8226	ENSG00000070423	RNF126	31532	ENSG00000070404	FSTL3	UTR3	UTR3	UTR3	GO:0001503::ossification;GO:0001822::kidney development;GO:0001968::fibronectin binding;GO:0002244::hematopoietic progenitor cell differentiation;GO:0005515::protein binding;GO:0005576::extracellular region;GO:0005615::extracellular space;GO:0005634::nucleus;GO:0005654::nucleoplasm;GO:0005788::endoplasmic reticulum lumen;GO:0005794::Golgi apparatus;GO:0006357::regulation of transcription from RNA…	.	GO:0005154::epidermal growth factor receptor binding;GO:0005515::protein binding;GO:0005634::nucleus;GO:0005654::nucleoplasm;GO:0005737::cytoplasm;GO:0005829::cytosol;GO:0006511::ubiquitin-dependent protein catabolic process;GO:0006513::protein monoubiquitination;GO:0016567::protein ubiquitination;GO:0016740::transferase activity;GO:0042059::negative regulation of epidermal growth factor receptor…	GO:0001503::ossification;GO:0001822::kidney development;GO:0001968::fibronectin binding;GO:0002244::hematopoietic progenitor cell differentiation;GO:0005515::protein binding;GO:0005576::extracellular region;GO:0005615::extracellular space;GO:0005634::nucleus;GO:0005654::nucleoplasm;GO:0005788::endoplasmic reticulum lumen;GO:0005794::Golgi apparatus;GO:0006357::regulation of transcription from RNA…
22	19037055	19037056	RIPSEQ7_peak_2354	5.85018	-2491	19031564	19034564	ENSG00000241527	CA15P1	-	1	ENSG00000206739	RF00019	8200	ENSG00000241527	CA15P1	2491	ENSG00000070413	DGCR2	UTR3	UTR3	UTR3	.	.	.	GO:0007155::cell adhesion;GO:0009887::organ morphogenesis;GO:0016020::membrane;GO:0016021::integral component of membrane;GO:0030246::carbohydrate binding;GO:0050890::cognition
17	2384866	2384867	RIPSEQ7_peak_1351	4.68725	19	2384847	2386664	ENSG00000262456	AC006435.1	+	2	ENSG00000007168	PAFAH1B1	208879	ENSG00000263345	AC006435.2	5560	ENSG00000070444	MNT	UTR3	UTR3	UTR3	.	GO:0000086::G2/M transition of mitotic cell cycle;GO:0000132::establishment of mitotic spindle orientation;GO:0000226::microtubule cytoskeleton organization;GO:0000235::astral microtubule;GO:0000776::kinetochore;GO:0001667::ameboidal cell migration;GO:0001675::acrosome assembly;GO:0001764::neuron migration;GO:0001961::positive regulation of cytokine-mediated signaling pathway;GO:0004623::phosphol…	.	GO:0000122::negative regulation of transcription from RNA polymerase II promoter;GO:0000977::RNA polymerase II regulatory region sequence-specific DNA binding;GO:0000981::sequence-specific DNA binding RNA polymerase II transcription factor activity;GO:0001227::RNA polymerase II transcription regulatory region sequence-specific DNA binding transcription factor activity involved in negative regulat…
5	150556055	150556056	RIPSEQ7_peak_2861e	15.8774	-45024	150601080	150654232	ENSG00000171992	SYNPO	+	1	ENSG00000171992	SYNPO	45024	ENSG00000254333	NDST1-AS1	70087	ENSG00000070614	NDST1	UTR3	UTR3	UTR3	GO:0001725::stress fiber;GO:0003779::actin binding;GO:0005515::protein binding;GO:0005634::nucleus;GO:0005737::cytoplasm;GO:0005856::cytoskeleton;GO:0005886::plasma membrane;GO:0005923::tight junction;GO:0008542::visual learning;GO:0014069::postsynaptic density;GO:0015629::actin cytoskeleton;GO:0016020::membrane;GO:0030018::Z disc;GO:0030054::cell junction;GO:0032233::positive regulation of actin…	GO:0001725::stress fiber;GO:0003779::actin binding;GO:0005515::protein binding;GO:0005634::nucleus;GO:0005737::cytoplasm;GO:0005856::cytoskeleton;GO:0005886::plasma membrane;GO:0005923::tight junction;GO:0008542::visual learning;GO:0014069::postsynaptic density;GO:0015629::actin cytoskeleton;GO:0016020::membrane;GO:0030018::Z disc;GO:0030054::cell junction;GO:0032233::positive regulation of actin…	.	GO:0000139::Golgi membrane;GO:0000271::polysaccharide biosynthetic process;GO:0003279::cardiac septum development;GO:0003824::catalytic activity;GO:0005515::protein binding;GO:0005794::Golgi apparatus;GO:0006024::glycosaminoglycan biosynthetic process;GO:0006477::protein sulfation;GO:0006954::inflammatory response;GO:0007507::heart development;GO:0007585::respiratory gaseous exchange;GO:0008146::…
5	150554141	150554142	RIPSEQ7_peak_2860c	5.84325	46029	150508112	150558211	ENSG00000070614	NDST1	+	1	ENSG00000171992	SYNPO	46938	ENSG00000254333	NDST1-AS1	68173	ENSG00000070614	NDST1	UTR3	UTR3	UTR3	GO:0000139::Golgi membrane;GO:0000271::polysaccharide biosynthetic process;GO:0003279::cardiac septum development;GO:0003824::catalytic activity;GO:0005515::protein binding;GO:0005794::Golgi apparatus;GO:0006024::glycosaminoglycan biosynthetic process;GO:0006477::protein sulfation;GO:0006954::inflammatory response;GO:0007507::heart development;GO:0007585::respiratory gaseous exchange;GO:0008146::…	GO:0001725::stress fiber;GO:0003779::actin binding;GO:0005515::protein binding;GO:0005634::nucleus;GO:0005737::cytoplasm;GO:0005856::cytoskeleton;GO:0005886::plasma membrane;GO:0005923::tight junction;GO:0008542::visual learning;GO:0014069::postsynaptic density;GO:0015629::actin cytoskeleton;GO:0016020::membrane;GO:0030018::Z disc;GO:0030054::cell junction;GO:0032233::positive regulation of actin…	.	GO:0000139::Golgi membrane;GO:0000271::polysaccharide biosynthetic process;GO:0003279::cardiac septum development;GO:0003824::catalytic activity;GO:0005515::protein binding;GO:0005794::Golgi apparatus;GO:0006024::glycosaminoglycan biosynthetic process;GO:0006477::protein sulfation;GO:0006954::inflammatory response;GO:0007507::heart development;GO:0007585::respiratory gaseous exchange;GO:0008146::…
5	150554729	150554730	RIPSEQ7_peak_2861a	3.53326	-46350	150601080	150654232	ENSG00000171992	SYNPO	+	1	ENSG00000171992	SYNPO	46350	ENSG00000254333	NDST1-AS1	68761	ENSG00000070614	NDST1	UTR3	UTR3	UTR3	GO:0001725::stress fiber;GO:0003779::actin binding;GO:0005515::protein binding;GO:0005634::nucleus;GO:0005737::cytoplasm;GO:0005856::cytoskeleton;GO:0005886::plasma membrane;GO:0005923::tight junction;GO:0008542::visual learning;GO:0014069::postsynaptic density;GO:0015629::actin cytoskeleton;GO:0016020::membrane;GO:0030018::Z disc;GO:0030054::cell junction;GO:0032233::positive regulation of actin…	GO:0001725::stress fiber;GO:0003779::actin binding;GO:0005515::protein binding;GO:0005634::nucleus;GO:0005737::cytoplasm;GO:0005856::cytoskeleton;GO:0005886::plasma membrane;GO:0005923::tight junction;GO:0008542::visual learning;GO:0014069::postsynaptic density;GO:0015629::actin cytoskeleton;GO:0016020::membrane;GO:0030018::Z disc;GO:0030054::cell junction;GO:0032233::positive regulation of actin…	.	GO:0000139::Golgi membrane;GO:0000271::polysaccharide biosynthetic process;GO:0003279::cardiac septum development;GO:0003824::catalytic activity;GO:0005515::protein binding;GO:0005794::Golgi apparatus;GO:0006024::glycosaminoglycan biosynthetic process;GO:0006477::protein sulfation;GO:0006954::inflammatory response;GO:0007507::heart development;GO:0007585::respiratory gaseous exchange;GO:0008146::…
5	150557216	150557217	RIPSEQ7_peak_2862a	4.58526	-43863	150601080	150654232	ENSG00000171992	SYNPO	+	1	ENSG00000171992	SYNPO	43863	ENSG00000254333	NDST1-AS1	71248	ENSG00000070614	NDST1	UTR3	UTR3	UTR3	GO:0001725::stress fiber;GO:0003779::actin binding;GO:0005515::protein binding;GO:0005634::nucleus;GO:0005737::cytoplasm;GO:0005856::cytoskeleton;GO:0005886::plasma membrane;GO:0005923::tight junction;GO:0008542::visual learning;GO:0014069::postsynaptic density;GO:0015629::actin cytoskeleton;GO:0016020::membrane;GO:0030018::Z disc;GO:0030054::cell junction;GO:0032233::positive regulation of actin…	GO:0001725::stress fiber;GO:0003779::actin binding;GO:0005515::protein binding;GO:0005634::nucleus;GO:0005737::cytoplasm;GO:0005856::cytoskeleton;GO:0005886::plasma membrane;GO:0005923::tight junction;GO:0008542::visual learning;GO:0014069::postsynaptic density;GO:0015629::actin cytoskeleton;GO:0016020::membrane;GO:0030018::Z disc;GO:0030054::cell junction;GO:0032233::positive regulation of actin…	.	GO:0000139::Golgi membrane;GO:0000271::polysaccharide biosynthetic process;GO:0003279::cardiac septum development;GO:0003824::catalytic activity;GO:0005515::protein binding;GO:0005794::Golgi apparatus;GO:0006024::glycosaminoglycan biosynthetic process;GO:0006477::protein sulfation;GO:0006954::inflammatory response;GO:0007507::heart development;GO:0007585::respiratory gaseous exchange;GO:0008146::…
5	150553388	150553389	RIPSEQ7_peak_2860a	26.0892	45276	150508112	150558211	ENSG00000070614	NDST1	+	1	ENSG00000171992	SYNPO	47691	ENSG00000254333	NDST1-AS1	67420	ENSG00000070614	NDST1	UTR3	UTR3	UTR3	GO:0000139::Golgi membrane;GO:0000271::polysaccharide biosynthetic process;GO:0003279::cardiac septum development;GO:0003824::catalytic activity;GO:0005515::protein binding;GO:0005794::Golgi apparatus;GO:0006024::glycosaminoglycan biosynthetic process;GO:0006477::protein sulfation;GO:0006954::inflammatory response;GO:0007507::heart development;GO:0007585::respiratory gaseous exchange;GO:0008146::…	GO:0001725::stress fiber;GO:0003779::actin binding;GO:0005515::protein binding;GO:0005634::nucleus;GO:0005737::cytoplasm;GO:0005856::cytoskeleton;GO:0005886::plasma membrane;GO:0005923::tight junction;GO:0008542::visual learning;GO:0014069::postsynaptic density;GO:0015629::actin cytoskeleton;GO:0016020::membrane;GO:0030018::Z disc;GO:0030054::cell junction;GO:0032233::positive regulation of actin…	.	GO:0000139::Golgi membrane;GO:0000271::polysaccharide biosynthetic process;GO:0003279::cardiac septum development;GO:0003824::catalytic activity;GO:0005515::protein binding;GO:0005794::Golgi apparatus;GO:0006024::glycosaminoglycan biosynthetic process;GO:0006477::protein sulfation;GO:0006954::inflammatory response;GO:0007507::heart development;GO:0007585::respiratory gaseous exchange;GO:0008146::…
5	150521618	150521619	RIPSEQ7_peak_2858	3.9824	13506	150508112	150558211	ENSG00000070614	NDST1	+	1	ENSG00000171992	SYNPO	79461	ENSG00000254333	NDST1-AS1	35650	ENSG00000070614	NDST1	Exon2	Exon2	Exon2	GO:0000139::Golgi membrane;GO:0000271::polysaccharide biosynthetic process;GO:0003279::cardiac septum development;GO:0003824::catalytic activity;GO:0005515::protein binding;GO:0005794::Golgi apparatus;GO:0006024::glycosaminoglycan biosynthetic process;GO:0006477::protein sulfation;GO:0006954::inflammatory response;GO:0007507::heart development;GO:0007585::respiratory gaseous exchange;GO:0008146::…	GO:0001725::stress fiber;GO:0003779::actin binding;GO:0005515::protein binding;GO:0005634::nucleus;GO:0005737::cytoplasm;GO:0005856::cytoskeleton;GO:0005886::plasma membrane;GO:0005923::tight junction;GO:0008542::visual learning;GO:0014069::postsynaptic density;GO:0015629::actin cytoskeleton;GO:0016020::membrane;GO:0030018::Z disc;GO:0030054::cell junction;GO:0032233::positive regulation of actin…	.	GO:0000139::Golgi membrane;GO:0000271::polysaccharide biosynthetic process;GO:0003279::cardiac septum development;GO:0003824::catalytic activity;GO:0005515::protein binding;GO:0005794::Golgi apparatus;GO:0006024::glycosaminoglycan biosynthetic process;GO:0006477::protein sulfation;GO:0006954::inflammatory response;GO:0007507::heart development;GO:0007585::respiratory gaseous exchange;GO:0008146::…
5	150553673	150553674	RIPSEQ7_peak_2860b	8.23094	45561	150508112	150558211	ENSG00000070614	NDST1	+	1	ENSG00000171992	SYNPO	47406	ENSG00000254333	NDST1-AS1	67705	ENSG00000070614	NDST1	UTR3	UTR3	UTR3	GO:0000139::Golgi membrane;GO:0000271::polysaccharide biosynthetic process;GO:0003279::cardiac septum development;GO:0003824::catalytic activity;GO:0005515::protein binding;GO:0005794::Golgi apparatus;GO:0006024::glycosaminoglycan biosynthetic process;GO:0006477::protein sulfation;GO:0006954::inflammatory response;GO:0007507::heart development;GO:0007585::respiratory gaseous exchange;GO:0008146::…	GO:0001725::stress fiber;GO:0003779::actin binding;GO:0005515::protein binding;GO:0005634::nucleus;GO:0005737::cytoplasm;GO:0005856::cytoskeleton;GO:0005886::plasma membrane;GO:0005923::tight junction;GO:0008542::visual learning;GO:0014069::postsynaptic density;GO:0015629::actin cytoskeleton;GO:0016020::membrane;GO:0030018::Z disc;GO:0030054::cell junction;GO:0032233::positive regulation of actin…	.	GO:0000139::Golgi membrane;GO:0000271::polysaccharide biosynthetic process;GO:0003279::cardiac septum development;GO:0003824::catalytic activity;GO:0005515::protein binding;GO:0005794::Golgi apparatus;GO:0006024::glycosaminoglycan biosynthetic process;GO:0006477::protein sulfation;GO:0006954::inflammatory response;GO:0007507::heart development;GO:0007585::respiratory gaseous exchange;GO:0008146::…
5	150555538	150555539	RIPSEQ7_peak_2861d	17.648	-45541	150601080	150654232	ENSG00000171992	SYNPO	+	1	ENSG00000171992	SYNPO	45541	ENSG00000254333	NDST1-AS1	69570	ENSG00000070614	NDST1	UTR3	UTR3	UTR3	GO:0001725::stress fiber;GO:0003779::actin binding;GO:0005515::protein binding;GO:0005634::nucleus;GO:0005737::cytoplasm;GO:0005856::cytoskeleton;GO:0005886::plasma membrane;GO:0005923::tight junction;GO:0008542::visual learning;GO:0014069::postsynaptic density;GO:0015629::actin cytoskeleton;GO:0016020::membrane;GO:0030018::Z disc;GO:0030054::cell junction;GO:0032233::positive regulation of actin…	GO:0001725::stress fiber;GO:0003779::actin binding;GO:0005515::protein binding;GO:0005634::nucleus;GO:0005737::cytoplasm;GO:0005856::cytoskeleton;GO:0005886::plasma membrane;GO:0005923::tight junction;GO:0008542::visual learning;GO:0014069::postsynaptic density;GO:0015629::actin cytoskeleton;GO:0016020::membrane;GO:0030018::Z disc;GO:0030054::cell junction;GO:0032233::positive regulation of actin…	.	GO:0000139::Golgi membrane;GO:0000271::polysaccharide biosynthetic process;GO:0003279::cardiac septum development;GO:0003824::catalytic activity;GO:0005515::protein binding;GO:0005794::Golgi apparatus;GO:0006024::glycosaminoglycan biosynthetic process;GO:0006477::protein sulfation;GO:0006954::inflammatory response;GO:0007507::heart development;GO:0007585::respiratory gaseous exchange;GO:0008146::…
5	150555067	150555068	RIPSEQ7_peak_2861c	2.4532	-46012	150601080	150654232	ENSG00000171992	SYNPO	+	1	ENSG00000171992	SYNPO	46012	ENSG00000254333	NDST1-AS1	69099	ENSG00000070614	NDST1	UTR3	UTR3	UTR3	GO:0001725::stress fiber;GO:0003779::actin binding;GO:0005515::protein binding;GO:0005634::nucleus;GO:0005737::cytoplasm;GO:0005856::cytoskeleton;GO:0005886::plasma membrane;GO:0005923::tight junction;GO:0008542::visual learning;GO:0014069::postsynaptic density;GO:0015629::actin cytoskeleton;GO:0016020::membrane;GO:0030018::Z disc;GO:0030054::cell junction;GO:0032233::positive regulation of actin…	GO:0001725::stress fiber;GO:0003779::actin binding;GO:0005515::protein binding;GO:0005634::nucleus;GO:0005737::cytoplasm;GO:0005856::cytoskeleton;GO:0005886::plasma membrane;GO:0005923::tight junction;GO:0008542::visual learning;GO:0014069::postsynaptic density;GO:0015629::actin cytoskeleton;GO:0016020::membrane;GO:0030018::Z disc;GO:0030054::cell junction;GO:0032233::positive regulation of actin…	.	GO:0000139::Golgi membrane;GO:0000271::polysaccharide biosynthetic process;GO:0003279::cardiac septum development;GO:0003824::catalytic activity;GO:0005515::protein binding;GO:0005794::Golgi apparatus;GO:0006024::glycosaminoglycan biosynthetic process;GO:0006477::protein sulfation;GO:0006954::inflammatory response;GO:0007507::heart development;GO:0007585::respiratory gaseous exchange;GO:0008146::…
5	150527945	150527946	RIPSEQ7_peak_2859	14.3829	19833	150508112	150558211	ENSG00000070614	NDST1	+	1	ENSG00000171992	SYNPO	73134	ENSG00000254333	NDST1-AS1	41977	ENSG00000070614	NDST1	Exon3	Exon3	Exon3	GO:0000139::Golgi membrane;GO:0000271::polysaccharide biosynthetic process;GO:0003279::cardiac septum development;GO:0003824::catalytic activity;GO:0005515::protein binding;GO:0005794::Golgi apparatus;GO:0006024::glycosaminoglycan biosynthetic process;GO:0006477::protein sulfation;GO:0006954::inflammatory response;GO:0007507::heart development;GO:0007585::respiratory gaseous exchange;GO:0008146::…	GO:0001725::stress fiber;GO:0003779::actin binding;GO:0005515::protein binding;GO:0005634::nucleus;GO:0005737::cytoplasm;GO:0005856::cytoskeleton;GO:0005886::plasma membrane;GO:0005923::tight junction;GO:0008542::visual learning;GO:0014069::postsynaptic density;GO:0015629::actin cytoskeleton;GO:0016020::membrane;GO:0030018::Z disc;GO:0030054::cell junction;GO:0032233::positive regulation of actin…	.	GO:0000139::Golgi membrane;GO:0000271::polysaccharide biosynthetic process;GO:0003279::cardiac septum development;GO:0003824::catalytic activity;GO:0005515::protein binding;GO:0005794::Golgi apparatus;GO:0006024::glycosaminoglycan biosynthetic process;GO:0006477::protein sulfation;GO:0006954::inflammatory response;GO:0007507::heart development;GO:0007585::respiratory gaseous exchange;GO:0008146::…
5	150557755	150557756	RIPSEQ7_peak_2862c	3.54097	-43324	150601080	150654232	ENSG00000171992	SYNPO	+	1	ENSG00000171992	SYNPO	43324	ENSG00000254333	NDST1-AS1	71787	ENSG00000070614	NDST1	UTR3	UTR3	UTR3	GO:0001725::stress fiber;GO:0003779::actin binding;GO:0005515::protein binding;GO:0005634::nucleus;GO:0005737::cytoplasm;GO:0005856::cytoskeleton;GO:0005886::plasma membrane;GO:0005923::tight junction;GO:0008542::visual learning;GO:0014069::postsynaptic density;GO:0015629::actin cytoskeleton;GO:0016020::membrane;GO:0030018::Z disc;GO:0030054::cell junction;GO:0032233::positive regulation of actin…	GO:0001725::stress fiber;GO:0003779::actin binding;GO:0005515::protein binding;GO:0005634::nucleus;GO:0005737::cytoplasm;GO:0005856::cytoskeleton;GO:0005886::plasma membrane;GO:0005923::tight junction;GO:0008542::visual learning;GO:0014069::postsynaptic density;GO:0015629::actin cytoskeleton;GO:0016020::membrane;GO:0030018::Z disc;GO:0030054::cell junction;GO:0032233::positive regulation of actin…	.	GO:0000139::Golgi membrane;GO:0000271::polysaccharide biosynthetic process;GO:0003279::cardiac septum development;GO:0003824::catalytic activity;GO:0005515::protein binding;GO:0005794::Golgi apparatus;GO:0006024::glycosaminoglycan biosynthetic process;GO:0006477::protein sulfation;GO:0006954::inflammatory response;GO:0007507::heart development;GO:0007585::respiratory gaseous exchange;GO:0008146::…
5	150554951	150554952	RIPSEQ7_peak_2861b	2.11259	-46128	150601080	150654232	ENSG00000171992	SYNPO	+	1	ENSG00000171992	SYNPO	46128	ENSG00000254333	NDST1-AS1	68983	ENSG00000070614	NDST1	UTR3	UTR3	UTR3	GO:0001725::stress fiber;GO:0003779::actin binding;GO:0005515::protein binding;GO:0005634::nucleus;GO:0005737::cytoplasm;GO:0005856::cytoskeleton;GO:0005886::plasma membrane;GO:0005923::tight junction;GO:0008542::visual learning;GO:0014069::postsynaptic density;GO:0015629::actin cytoskeleton;GO:0016020::membrane;GO:0030018::Z disc;GO:0030054::cell junction;GO:0032233::positive regulation of actin…	GO:0001725::stress fiber;GO:0003779::actin binding;GO:0005515::protein binding;GO:0005634::nucleus;GO:0005737::cytoplasm;GO:0005856::cytoskeleton;GO:0005886::plasma membrane;GO:0005923::tight junction;GO:0008542::visual learning;GO:0014069::postsynaptic density;GO:0015629::actin cytoskeleton;GO:0016020::membrane;GO:0030018::Z disc;GO:0030054::cell junction;GO:0032233::positive regulation of actin…	.	GO:0000139::Golgi membrane;GO:0000271::polysaccharide biosynthetic process;GO:0003279::cardiac septum development;GO:0003824::catalytic activity;GO:0005515::protein binding;GO:0005794::Golgi apparatus;GO:0006024::glycosaminoglycan biosynthetic process;GO:0006477::protein sulfation;GO:0006954::inflammatory response;GO:0007507::heart development;GO:0007585::respiratory gaseous exchange;GO:0008146::…
5	150557467	150557468	RIPSEQ7_peak_2862b	5.08363	-43612	150601080	150654232	ENSG00000171992	SYNPO	+	1	ENSG00000171992	SYNPO	43612	ENSG00000254333	NDST1-AS1	71499	ENSG00000070614	NDST1	UTR3	UTR3	UTR3	GO:0001725::stress fiber;GO:0003779::actin binding;GO:0005515::protein binding;GO:0005634::nucleus;GO:0005737::cytoplasm;GO:0005856::cytoskeleton;GO:0005886::plasma membrane;GO:0005923::tight junction;GO:0008542::visual learning;GO:0014069::postsynaptic density;GO:0015629::actin cytoskeleton;GO:0016020::membrane;GO:0030018::Z disc;GO:0030054::cell junction;GO:0032233::positive regulation of actin…	GO:0001725::stress fiber;GO:0003779::actin binding;GO:0005515::protein binding;GO:0005634::nucleus;GO:0005737::cytoplasm;GO:0005856::cytoskeleton;GO:0005886::plasma membrane;GO:0005923::tight junction;GO:0008542::visual learning;GO:0014069::postsynaptic density;GO:0015629::actin cytoskeleton;GO:0016020::membrane;GO:0030018::Z disc;GO:0030054::cell junction;GO:0032233::positive regulation of actin…	.	GO:0000139::Golgi membrane;GO:0000271::polysaccharide biosynthetic process;GO:0003279::cardiac septum development;GO:0003824::catalytic activity;GO:0005515::protein binding;GO:0005794::Golgi apparatus;GO:0006024::glycosaminoglycan biosynthetic process;GO:0006477::protein sulfation;GO:0006954::inflammatory response;GO:0007507::heart development;GO:0007585::respiratory gaseous exchange;GO:0008146::…
8	100703218	100703219	RIPSEQ7_peak_3332	220.502	-194	100702968	100703024	ENSG00000284570	MIR7705	-	1	ENSG00000212994	RPS26P6	192552	ENSG00000284570	MIR7705	194	ENSG00000070756	PABPC1	UTR3	UTR3	UTR3	.	.	.	GO:0000184::nuclear-transcribed mRNA catabolic process, nonsense-mediated decay;GO:0000398::mRNA splicing, via spliceosome;GO:0003676::nucleic acid binding;GO:0003723::RNA binding;GO:0003730::mRNA 3'-UTR binding;GO:0005515::protein binding;GO:0005634::nucleus;GO:0005681::spliceosomal complex;GO:0005737::cytoplasm;GO:0005829::cytosol;GO:0005925::focal adhesion;GO:0006378::mRNA polyadenylation;GO:0…
8	100721901	100721902	RIPSEQ7_peak_3337	182.405	810	100702916	100722712	ENSG00000070756	PABPC1	-	1	ENSG00000212994	RPS26P6	173869	ENSG00000284570	MIR7705	18877	ENSG00000070756	PABPC1	UTR5	UTR5	UTR5	GO:0000184::nuclear-transcribed mRNA catabolic process, nonsense-mediated decay;GO:0000398::mRNA splicing, via spliceosome;GO:0003676::nucleic acid binding;GO:0003723::RNA binding;GO:0003730::mRNA 3'-UTR binding;GO:0005515::protein binding;GO:0005634::nucleus;GO:0005681::spliceosomal complex;GO:0005737::cytoplasm;GO:0005829::cytosol;GO:0005925::focal adhesion;GO:0006378::mRNA polyadenylation;GO:0…	.	.	GO:0000184::nuclear-transcribed mRNA catabolic process, nonsense-mediated decay;GO:0000398::mRNA splicing, via spliceosome;GO:0003676::nucleic acid binding;GO:0003723::RNA binding;GO:0003730::mRNA 3'-UTR binding;GO:0005515::protein binding;GO:0005634::nucleus;GO:0005681::spliceosomal complex;GO:0005737::cytoplasm;GO:0005829::cytosol;GO:0005925::focal adhesion;GO:0006378::mRNA polyadenylation;GO:0…
8	100709596	100709597	RIPSEQ7_peak_3334	239.438	-6572	100702968	100703024	ENSG00000284570	MIR7705	-	1	ENSG00000212994	RPS26P6	186174	ENSG00000284570	MIR7705	6572	ENSG00000070756	PABPC1	Exon8	Exon8	Exon8	.	.	.	GO:0000184::nuclear-transcribed mRNA catabolic process, nonsense-mediated decay;GO:0000398::mRNA splicing, via spliceosome;GO:0003676::nucleic acid binding;GO:0003723::RNA binding;GO:0003730::mRNA 3'-UTR binding;GO:0005515::protein binding;GO:0005634::nucleus;GO:0005681::spliceosomal complex;GO:0005737::cytoplasm;GO:0005829::cytosol;GO:0005925::focal adhesion;GO:0006378::mRNA polyadenylation;GO:0…
8	100706922	100706923	RIPSEQ7_peak_3333b	86.2797	-3898	100702968	100703024	ENSG00000284570	MIR7705	-	1	ENSG00000212994	RPS26P6	188848	ENSG00000284570	MIR7705	3898	ENSG00000070756	PABPC1	Exon10	Exon10	Exon10	.	.	.	GO:0000184::nuclear-transcribed mRNA catabolic process, nonsense-mediated decay;GO:0000398::mRNA splicing, via spliceosome;GO:0003676::nucleic acid binding;GO:0003723::RNA binding;GO:0003730::mRNA 3'-UTR binding;GO:0005515::protein binding;GO:0005634::nucleus;GO:0005681::spliceosomal complex;GO:0005737::cytoplasm;GO:0005829::cytosol;GO:0005925::focal adhesion;GO:0006378::mRNA polyadenylation;GO:0…
8	100718187	100718188	RIPSEQ7_peak_3336	121.671	4524	100702916	100722712	ENSG00000070756	PABPC1	-	1	ENSG00000212994	RPS26P6	177583	ENSG00000284570	MIR7705	15163	ENSG00000070756	PABPC1	Exon2	Exon2	Exon2	GO:0000184::nuclear-transcribed mRNA catabolic process, nonsense-mediated decay;GO:0000398::mRNA splicing, via spliceosome;GO:0003676::nucleic acid binding;GO:0003723::RNA binding;GO:0003730::mRNA 3'-UTR binding;GO:0005515::protein binding;GO:0005634::nucleus;GO:0005681::spliceosomal complex;GO:0005737::cytoplasm;GO:0005829::cytosol;GO:0005925::focal adhesion;GO:0006378::mRNA polyadenylation;GO:0…	.	.	GO:0000184::nuclear-transcribed mRNA catabolic process, nonsense-mediated decay;GO:0000398::mRNA splicing, via spliceosome;GO:0003676::nucleic acid binding;GO:0003723::RNA binding;GO:0003730::mRNA 3'-UTR binding;GO:0005515::protein binding;GO:0005634::nucleus;GO:0005681::spliceosomal complex;GO:0005737::cytoplasm;GO:0005829::cytosol;GO:0005925::focal adhesion;GO:0006378::mRNA polyadenylation;GO:0…
8	100715525	100715526	RIPSEQ7_peak_3335	13.1735	7186	100702916	100722712	ENSG00000070756	PABPC1	-	1	ENSG00000212994	RPS26P6	180245	ENSG00000284570	MIR7705	12501	ENSG00000070756	PABPC1	Exon4	Exon4	Exon4	GO:0000184::nuclear-transcribed mRNA catabolic process, nonsense-mediated decay;GO:0000398::mRNA splicing, via spliceosome;GO:0003676::nucleic acid binding;GO:0003723::RNA binding;GO:0003730::mRNA 3'-UTR binding;GO:0005515::protein binding;GO:0005634::nucleus;GO:0005681::spliceosomal complex;GO:0005737::cytoplasm;GO:0005829::cytosol;GO:0005925::focal adhesion;GO:0006378::mRNA polyadenylation;GO:0…	.	.	GO:0000184::nuclear-transcribed mRNA catabolic process, nonsense-mediated decay;GO:0000398::mRNA splicing, via spliceosome;GO:0003676::nucleic acid binding;GO:0003723::RNA binding;GO:0003730::mRNA 3'-UTR binding;GO:0005515::protein binding;GO:0005634::nucleus;GO:0005681::spliceosomal complex;GO:0005737::cytoplasm;GO:0005829::cytosol;GO:0005925::focal adhesion;GO:0006378::mRNA polyadenylation;GO:0…
8	100706735	100706736	RIPSEQ7_peak_3333a	132.529	-3711	100702968	100703024	ENSG00000284570	MIR7705	-	1	ENSG00000212994	RPS26P6	189035	ENSG00000284570	MIR7705	3711	ENSG00000070756	PABPC1	Exon11	Exon11	Exon11	.	.	.	GO:0000184::nuclear-transcribed mRNA catabolic process, nonsense-mediated decay;GO:0000398::mRNA splicing, via spliceosome;GO:0003676::nucleic acid binding;GO:0003723::RNA binding;GO:0003730::mRNA 3'-UTR binding;GO:0005515::protein binding;GO:0005634::nucleus;GO:0005681::spliceosomal complex;GO:0005737::cytoplasm;GO:0005829::cytosol;GO:0005925::focal adhesion;GO:0006378::mRNA polyadenylation;GO:0…
5	150375830	150375831	RIPSEQ7_peak_2854	13.6573	8257	150367573	150380859	ENSG00000070814	TCOF1	+	1	ENSG00000070614	NDST1	132281	ENSG00000183876	ARSI	72877	ENSG00000070814	TCOF1	Exon6	Exon6	Exon6	GO:0001042::RNA polymerase I core binding;GO:0001501::skeletal system development;GO:0001650::fibrillar center;GO:0003723::RNA binding;GO:0005215::transporter activity;GO:0005515::protein binding;GO:0005634::nucleus;GO:0005730::nucleolus;GO:0005829::cytosol;GO:0006417::regulation of translation;GO:0014029::neural crest formation;GO:0014032::neural crest cell development;GO:0046982::protein hetero…	GO:0000139::Golgi membrane;GO:0000271::polysaccharide biosynthetic process;GO:0003279::cardiac septum development;GO:0003824::catalytic activity;GO:0005515::protein binding;GO:0005794::Golgi apparatus;GO:0006024::glycosaminoglycan biosynthetic process;GO:0006477::protein sulfation;GO:0006954::inflammatory response;GO:0007507::heart development;GO:0007585::respiratory gaseous exchange;GO:0008146::…	GO:0003824::catalytic activity;GO:0004065::arylsulfatase activity;GO:0005515::protein binding;GO:0005576::extracellular region;GO:0005783::endoplasmic reticulum;GO:0005788::endoplasmic reticulum lumen;GO:0008484::sulfuric ester hydrolase activity;GO:0016787::hydrolase activity;GO:0046872::metal ion binding	GO:0001042::RNA polymerase I core binding;GO:0001501::skeletal system development;GO:0001650::fibrillar center;GO:0003723::RNA binding;GO:0005215::transporter activity;GO:0005515::protein binding;GO:0005634::nucleus;GO:0005730::nucleolus;GO:0005829::cytosol;GO:0006417::regulation of translation;GO:0014029::neural crest formation;GO:0014032::neural crest cell development;GO:0046982::protein hetero…
5	150375428	150375429	RIPSEQ7_peak_2853	16.1322	7855	150367573	150380859	ENSG00000070814	TCOF1	+	1	ENSG00000070614	NDST1	132683	ENSG00000183876	ARSI	72475	ENSG00000070814	TCOF1	Exon5	Exon5	Exon5	GO:0001042::RNA polymerase I core binding;GO:0001501::skeletal system development;GO:0001650::fibrillar center;GO:0003723::RNA binding;GO:0005215::transporter activity;GO:0005515::protein binding;GO:0005634::nucleus;GO:0005730::nucleolus;GO:0005829::cytosol;GO:0006417::regulation of translation;GO:0014029::neural crest formation;GO:0014032::neural crest cell development;GO:0046982::protein hetero…	GO:0000139::Golgi membrane;GO:0000271::polysaccharide biosynthetic process;GO:0003279::cardiac septum development;GO:0003824::catalytic activity;GO:0005515::protein binding;GO:0005794::Golgi apparatus;GO:0006024::glycosaminoglycan biosynthetic process;GO:0006477::protein sulfation;GO:0006954::inflammatory response;GO:0007507::heart development;GO:0007585::respiratory gaseous exchange;GO:0008146::…	GO:0003824::catalytic activity;GO:0004065::arylsulfatase activity;GO:0005515::protein binding;GO:0005576::extracellular region;GO:0005783::endoplasmic reticulum;GO:0005788::endoplasmic reticulum lumen;GO:0008484::sulfuric ester hydrolase activity;GO:0016787::hydrolase activity;GO:0046872::metal ion binding	GO:0001042::RNA polymerase I core binding;GO:0001501::skeletal system development;GO:0001650::fibrillar center;GO:0003723::RNA binding;GO:0005215::transporter activity;GO:0005515::protein binding;GO:0005634::nucleus;GO:0005730::nucleolus;GO:0005829::cytosol;GO:0006417::regulation of translation;GO:0014029::neural crest formation;GO:0014032::neural crest cell development;GO:0046982::protein hetero…
2	101856064	101856065	RIPSEQ7_peak_2095	3.1269	-105991	101962056	101987167	ENSG00000281162	LINC01127	+	1	ENSG00000281162	LINC01127	105991	ENSG00000232556	AC092570.2	334088	ENSG00000071054	MAP4K4	Exon13	Exon13	Exon13	.	.	.	GO:0000165::MAPK cascade;GO:0000166::nucleotide binding;GO:0001953::negative regulation of cell-matrix adhesion;GO:0004111::creatine kinase activity;GO:0004672::protein kinase activity;GO:0004674::protein serine/threonine kinase activity;GO:0005515::protein binding;GO:0005524::ATP binding;GO:0005737::cytoplasm;GO:0005925::focal adhesion;GO:0006468::protein phosphorylation;GO:0008017::microtubule …
4	10075340	10075341	RIPSEQ7_peak_2723	10.8179	-2321	10068089	10073019	ENSG00000261490	AC005674.2	-	1	ENSG00000250613	AC110768.2	335655	ENSG00000261490	AC005674.2	2321	ENSG00000071127	WDR1	LastExon	LastExon	LastExon	.	.	.	GO:0002102::podosome;GO:0002446::neutrophil mediated immunity;GO:0002576::platelet degranulation;GO:0003779::actin binding;GO:0005576::extracellular region;GO:0005737::cytoplasm;GO:0005829::cytosol;GO:0005856::cytoskeleton;GO:0005884::actin filament;GO:0005886::plasma membrane;GO:0005911::cell-cell junction;GO:0007605::sensory perception of sound;GO:0008360::regulation of cell shape;GO:0030036::a…
4	10088694	10088695	RIPSEQ7_peak_2724	3.7247	4324	10075149	10093019	ENSG00000071127	WDR1	-	1	ENSG00000250613	AC110768.2	322301	ENSG00000264931	MIR3138	10002	ENSG00000071127	WDR1	Exon2	Exon2	Exon2	GO:0002102::podosome;GO:0002446::neutrophil mediated immunity;GO:0002576::platelet degranulation;GO:0003779::actin binding;GO:0005576::extracellular region;GO:0005737::cytoplasm;GO:0005829::cytosol;GO:0005856::cytoskeleton;GO:0005884::actin filament;GO:0005886::plasma membrane;GO:0005911::cell-cell junction;GO:0007605::sensory perception of sound;GO:0008360::regulation of cell shape;GO:0030036::a…	.	.	GO:0002102::podosome;GO:0002446::neutrophil mediated immunity;GO:0002576::platelet degranulation;GO:0003779::actin binding;GO:0005576::extracellular region;GO:0005737::cytoplasm;GO:0005829::cytosol;GO:0005856::cytoskeleton;GO:0005884::actin filament;GO:0005886::plasma membrane;GO:0005911::cell-cell junction;GO:0007605::sensory perception of sound;GO:0008360::regulation of cell shape;GO:0030036::a…
6	166410567	166410568	RIPSEQ7_peak_3042	5.92279	22431	166388136	166389920	ENSG00000280057	AL022069.2	+	1	ENSG00000231654	RPS6KA2-AS1	493130	ENSG00000060762	MPC1	27554	ENSG00000071242	RPS6KA2	UTR3	UTR3	UTR3	.	.	GO:0003674::molecular_function;GO:0005575::cellular_component;GO:0005739::mitochondrion;GO:0005743::mitochondrial inner membrane;GO:0006850::mitochondrial pyruvate transport;GO:0008150::biological_process;GO:0016020::membrane;GO:0016021::integral component of membrane;GO:0031305::integral component of mitochondrial inner membrane;GO:0050833::pyruvate transmembrane transporter activity;GO:0061732:…	GO:0000166::nucleotide binding;GO:0000287::magnesium ion binding;GO:0001556::oocyte maturation;GO:0002035::brain renin-angiotensin system;GO:0004672::protein kinase activity;GO:0004674::protein serine/threonine kinase activity;GO:0004711::ribosomal protein S6 kinase activity;GO:0004712::protein serine/threonine/tyrosine kinase activity;GO:0005515::protein binding;GO:0005524::ATP binding;GO:000563…
19	1625641	1625642	RIPSEQ7_peak_1697	7.78433	-9046	1616492	1616595	ENSG00000252933	RNU6-1223P	-	1	ENSG00000275642	RF00017	98473	ENSG00000252933	RNU6-1223P	9046	ENSG00000071564	TCF3	Exon7	Exon7	Exon7	.	.	.	GO:0000122::negative regulation of transcription from RNA polymerase II promoter;GO:0000790::nuclear chromatin;GO:0000978::RNA polymerase II core promoter proximal region sequence-specific DNA binding;GO:0000981::sequence-specific DNA binding RNA polymerase II transcription factor activity;GO:0001078::RNA polymerase II core promoter proximal region sequence-specific DNA binding transcription fact…
19	1612331	1612332	RIPSEQ7_peak_1696	8.60444	4263	1616492	1616595	ENSG00000252933	RNU6-1223P	-	1	ENSG00000275642	RF00017	111783	ENSG00000127540	UQCR11	6841	ENSG00000071564	TCF3	LastIntron	LastIntron	LastIntron	.	.	GO:0005739::mitochondrion;GO:0005743::mitochondrial inner membrane;GO:0006091::generation of precursor metabolites and energy;GO:0008121::ubiquinol-cytochrome-c reductase activity;GO:0009055::electron carrier activity;GO:0016020::membrane;GO:0016021::integral component of membrane;GO:0022900::electron transport chain;GO:0055114::oxidation-reduction process;GO:0070469::respiratory chain	GO:0000122::negative regulation of transcription from RNA polymerase II promoter;GO:0000790::nuclear chromatin;GO:0000978::RNA polymerase II core promoter proximal region sequence-specific DNA binding;GO:0000981::sequence-specific DNA binding RNA polymerase II transcription factor activity;GO:0001078::RNA polymerase II core promoter proximal region sequence-specific DNA binding transcription fact…
19	1611752	1611753	RIPSEQ7_peak_1695	13.3061	4842	1616492	1616595	ENSG00000252933	RNU6-1223P	-	1	ENSG00000275642	RF00017	112362	ENSG00000127540	UQCR11	6262	ENSG00000071564	TCF3	LastExon	LastExon	LastExon	.	.	GO:0005739::mitochondrion;GO:0005743::mitochondrial inner membrane;GO:0006091::generation of precursor metabolites and energy;GO:0008121::ubiquinol-cytochrome-c reductase activity;GO:0009055::electron carrier activity;GO:0016020::membrane;GO:0016021::integral component of membrane;GO:0022900::electron transport chain;GO:0055114::oxidation-reduction process;GO:0070469::respiratory chain	GO:0000122::negative regulation of transcription from RNA polymerase II promoter;GO:0000790::nuclear chromatin;GO:0000978::RNA polymerase II core promoter proximal region sequence-specific DNA binding;GO:0000981::sequence-specific DNA binding RNA polymerase II transcription factor activity;GO:0001078::RNA polymerase II core promoter proximal region sequence-specific DNA binding transcription fact…
19	1577305	1577306	RIPSEQ7_peak_1687c	3.68224	366	1576939	1577086	ENSG00000279009	AC005943.2	+	1	ENSG00000275642	RF00017	146809	ENSG00000239367	RN7SL477P	6445	ENSG00000071655	MBD3	UTR3	UTR3	UTR3	.	.	.	GO:0000122::negative regulation of transcription from RNA polymerase II promoter;GO:0000785::chromatin;GO:0000790::nuclear chromatin;GO:0000792::heterochromatin;GO:0000978::RNA polymerase II core promoter proximal region sequence-specific DNA binding;GO:0000980::RNA polymerase II distal enhancer sequence-specific DNA binding;GO:0001701::in utero embryonic development;GO:0003677::DNA binding;GO:00…
19	1576805	1576806	RIPSEQ7_peak_1687a	7.37784	-133	1576939	1577086	ENSG00000279009	AC005943.2	+	1	ENSG00000279009	AC005943.2	133	ENSG00000239367	RN7SL477P	5945	ENSG00000071655	MBD3	UTR3	UTR3	UTR3	.	.	.	GO:0000122::negative regulation of transcription from RNA polymerase II promoter;GO:0000785::chromatin;GO:0000790::nuclear chromatin;GO:0000792::heterochromatin;GO:0000978::RNA polymerase II core promoter proximal region sequence-specific DNA binding;GO:0000980::RNA polymerase II distal enhancer sequence-specific DNA binding;GO:0001701::in utero embryonic development;GO:0003677::DNA binding;GO:00…
19	1577137	1577138	RIPSEQ7_peak_1687b	14.0488	198	1576939	1577086	ENSG00000279009	AC005943.2	+	1	ENSG00000275642	RF00017	146977	ENSG00000239367	RN7SL477P	6277	ENSG00000071655	MBD3	UTR3	UTR3	UTR3	.	.	.	GO:0000122::negative regulation of transcription from RNA polymerase II promoter;GO:0000785::chromatin;GO:0000790::nuclear chromatin;GO:0000792::heterochromatin;GO:0000978::RNA polymerase II core promoter proximal region sequence-specific DNA binding;GO:0000980::RNA polymerase II distal enhancer sequence-specific DNA binding;GO:0001701::in utero embryonic development;GO:0003677::DNA binding;GO:00…
19	1585134	1585135	RIPSEQ7_peak_1689	12.2192	7666	1573596	1592801	ENSG00000071655	MBD3	-	2	ENSG00000275642	RF00017	138980	ENSG00000239367	RN7SL477P	14274	ENSG00000071655	MBD3	Exon2	Exon2	Exon2	GO:0000122::negative regulation of transcription from RNA polymerase II promoter;GO:0000785::chromatin;GO:0000790::nuclear chromatin;GO:0000792::heterochromatin;GO:0000978::RNA polymerase II core promoter proximal region sequence-specific DNA binding;GO:0000980::RNA polymerase II distal enhancer sequence-specific DNA binding;GO:0001701::in utero embryonic development;GO:0003677::DNA binding;GO:00…	.	.	GO:0000122::negative regulation of transcription from RNA polymerase II promoter;GO:0000785::chromatin;GO:0000790::nuclear chromatin;GO:0000792::heterochromatin;GO:0000978::RNA polymerase II core promoter proximal region sequence-specific DNA binding;GO:0000980::RNA polymerase II distal enhancer sequence-specific DNA binding;GO:0001701::in utero embryonic development;GO:0003677::DNA binding;GO:00…
19	1590921	1590922	RIPSEQ7_peak_1694	1.37836	1879	1573596	1592801	ENSG00000071655	MBD3	-	2	ENSG00000275642	RF00017	133193	ENSG00000239367	RN7SL477P	20061	ENSG00000071655	MBD3	Intron1	Intron1	Intron1	GO:0000122::negative regulation of transcription from RNA polymerase II promoter;GO:0000785::chromatin;GO:0000790::nuclear chromatin;GO:0000792::heterochromatin;GO:0000978::RNA polymerase II core promoter proximal region sequence-specific DNA binding;GO:0000980::RNA polymerase II distal enhancer sequence-specific DNA binding;GO:0001701::in utero embryonic development;GO:0003677::DNA binding;GO:00…	.	.	GO:0000122::negative regulation of transcription from RNA polymerase II promoter;GO:0000785::chromatin;GO:0000790::nuclear chromatin;GO:0000792::heterochromatin;GO:0000978::RNA polymerase II core promoter proximal region sequence-specific DNA binding;GO:0000980::RNA polymerase II distal enhancer sequence-specific DNA binding;GO:0001701::in utero embryonic development;GO:0003677::DNA binding;GO:00…
19	1577532	1577533	RIPSEQ7_peak_1687d	1.56038	593	1576939	1577086	ENSG00000279009	AC005943.2	+	1	ENSG00000275642	RF00017	146582	ENSG00000239367	RN7SL477P	6672	ENSG00000071655	MBD3	UTR3	UTR3	UTR3	.	.	.	GO:0000122::negative regulation of transcription from RNA polymerase II promoter;GO:0000785::chromatin;GO:0000790::nuclear chromatin;GO:0000792::heterochromatin;GO:0000978::RNA polymerase II core promoter proximal region sequence-specific DNA binding;GO:0000980::RNA polymerase II distal enhancer sequence-specific DNA binding;GO:0001701::in utero embryonic development;GO:0003677::DNA binding;GO:00…
19	1589997	1589998	RIPSEQ7_peak_1693a	5.10592	2803	1573596	1592801	ENSG00000071655	MBD3	-	2	ENSG00000275642	RF00017	134117	ENSG00000239367	RN7SL477P	19137	ENSG00000071655	MBD3	Intron1	Intron1	Intron1	GO:0000122::negative regulation of transcription from RNA polymerase II promoter;GO:0000785::chromatin;GO:0000790::nuclear chromatin;GO:0000792::heterochromatin;GO:0000978::RNA polymerase II core promoter proximal region sequence-specific DNA binding;GO:0000980::RNA polymerase II distal enhancer sequence-specific DNA binding;GO:0001701::in utero embryonic development;GO:0003677::DNA binding;GO:00…	.	.	GO:0000122::negative regulation of transcription from RNA polymerase II promoter;GO:0000785::chromatin;GO:0000790::nuclear chromatin;GO:0000792::heterochromatin;GO:0000978::RNA polymerase II core promoter proximal region sequence-specific DNA binding;GO:0000980::RNA polymerase II distal enhancer sequence-specific DNA binding;GO:0001701::in utero embryonic development;GO:0003677::DNA binding;GO:00…
19	1585905	1585906	RIPSEQ7_peak_1690	2.36998	6895	1573596	1592801	ENSG00000071655	MBD3	-	2	ENSG00000275642	RF00017	138209	ENSG00000239367	RN7SL477P	15045	ENSG00000071655	MBD3	Intron1	Intron1	Intron1	GO:0000122::negative regulation of transcription from RNA polymerase II promoter;GO:0000785::chromatin;GO:0000790::nuclear chromatin;GO:0000792::heterochromatin;GO:0000978::RNA polymerase II core promoter proximal region sequence-specific DNA binding;GO:0000980::RNA polymerase II distal enhancer sequence-specific DNA binding;GO:0001701::in utero embryonic development;GO:0003677::DNA binding;GO:00…	.	.	GO:0000122::negative regulation of transcription from RNA polymerase II promoter;GO:0000785::chromatin;GO:0000790::nuclear chromatin;GO:0000792::heterochromatin;GO:0000978::RNA polymerase II core promoter proximal region sequence-specific DNA binding;GO:0000980::RNA polymerase II distal enhancer sequence-specific DNA binding;GO:0001701::in utero embryonic development;GO:0003677::DNA binding;GO:00…
19	1587728	1587729	RIPSEQ7_peak_1692	2.32179	5072	1573596	1592801	ENSG00000071655	MBD3	-	2	ENSG00000275642	RF00017	136386	ENSG00000239367	RN7SL477P	16868	ENSG00000071655	MBD3	Intron1	Intron1	Intron1	GO:0000122::negative regulation of transcription from RNA polymerase II promoter;GO:0000785::chromatin;GO:0000790::nuclear chromatin;GO:0000792::heterochromatin;GO:0000978::RNA polymerase II core promoter proximal region sequence-specific DNA binding;GO:0000980::RNA polymerase II distal enhancer sequence-specific DNA binding;GO:0001701::in utero embryonic development;GO:0003677::DNA binding;GO:00…	.	.	GO:0000122::negative regulation of transcription from RNA polymerase II promoter;GO:0000785::chromatin;GO:0000790::nuclear chromatin;GO:0000792::heterochromatin;GO:0000978::RNA polymerase II core promoter proximal region sequence-specific DNA binding;GO:0000980::RNA polymerase II distal enhancer sequence-specific DNA binding;GO:0001701::in utero embryonic development;GO:0003677::DNA binding;GO:00…
19	1578049	1578050	RIPSEQ7_peak_1688	11.3199	1110	1576939	1577086	ENSG00000279009	AC005943.2	+	1	ENSG00000275642	RF00017	146065	ENSG00000239367	RN7SL477P	7189	ENSG00000071655	MBD3	UTR3	UTR3	UTR3	.	.	.	GO:0000122::negative regulation of transcription from RNA polymerase II promoter;GO:0000785::chromatin;GO:0000790::nuclear chromatin;GO:0000792::heterochromatin;GO:0000978::RNA polymerase II core promoter proximal region sequence-specific DNA binding;GO:0000980::RNA polymerase II distal enhancer sequence-specific DNA binding;GO:0001701::in utero embryonic development;GO:0003677::DNA binding;GO:00…
19	1590465	1590466	RIPSEQ7_peak_1693b	3.46677	2335	1573596	1592801	ENSG00000071655	MBD3	-	2	ENSG00000275642	RF00017	133649	ENSG00000239367	RN7SL477P	19605	ENSG00000071655	MBD3	Intron1	Intron1	Intron1	GO:0000122::negative regulation of transcription from RNA polymerase II promoter;GO:0000785::chromatin;GO:0000790::nuclear chromatin;GO:0000792::heterochromatin;GO:0000978::RNA polymerase II core promoter proximal region sequence-specific DNA binding;GO:0000980::RNA polymerase II distal enhancer sequence-specific DNA binding;GO:0001701::in utero embryonic development;GO:0003677::DNA binding;GO:00…	.	.	GO:0000122::negative regulation of transcription from RNA polymerase II promoter;GO:0000785::chromatin;GO:0000790::nuclear chromatin;GO:0000792::heterochromatin;GO:0000978::RNA polymerase II core promoter proximal region sequence-specific DNA binding;GO:0000980::RNA polymerase II distal enhancer sequence-specific DNA binding;GO:0001701::in utero embryonic development;GO:0003677::DNA binding;GO:00…
19	1586698	1586699	RIPSEQ7_peak_1691	6.14359	6102	1573596	1592801	ENSG00000071655	MBD3	-	2	ENSG00000275642	RF00017	137416	ENSG00000239367	RN7SL477P	15838	ENSG00000071655	MBD3	Intron1	Intron1	Intron1	GO:0000122::negative regulation of transcription from RNA polymerase II promoter;GO:0000785::chromatin;GO:0000790::nuclear chromatin;GO:0000792::heterochromatin;GO:0000978::RNA polymerase II core promoter proximal region sequence-specific DNA binding;GO:0000980::RNA polymerase II distal enhancer sequence-specific DNA binding;GO:0001701::in utero embryonic development;GO:0003677::DNA binding;GO:00…	.	.	GO:0000122::negative regulation of transcription from RNA polymerase II promoter;GO:0000785::chromatin;GO:0000790::nuclear chromatin;GO:0000792::heterochromatin;GO:0000978::RNA polymerase II core promoter proximal region sequence-specific DNA binding;GO:0000980::RNA polymerase II distal enhancer sequence-specific DNA binding;GO:0001701::in utero embryonic development;GO:0003677::DNA binding;GO:00…
8	144397284	144397285	RIPSEQ7_peak_3389	6.54864	2880	144400086	144400165	ENSG00000284139	MIR1234	-	1	ENSG00000272115	AC233992.3	12207	ENSG00000284310	MIR939	3054	ENSG00000071894	CPSF1	Exon23	Exon23	Exon23	.	.	GO:0001953::negative regulation of cell-matrix adhesion;GO:0016525::negative regulation of angiogenesis;GO:0035278::negative regulation of translation involved in gene silencing by miRNA;GO:0043536::positive regulation of blood vessel endothelial cell migration;GO:1903231::mRNA binding involved in posttranscriptional gene silencing	GO:0000398::mRNA splicing, via spliceosome;GO:0003676::nucleic acid binding;GO:0003723::RNA binding;GO:0005515::protein binding;GO:0005634::nucleus;GO:0005654::nucleoplasm;GO:0005847::mRNA cleavage and polyadenylation specificity factor complex;GO:0006369::termination of RNA polymerase II transcription;GO:0006378::mRNA polyadenylation;GO:0006397::mRNA processing;GO:0006406::mRNA export from nucle…
8	144399615	144399616	RIPSEQ7_peak_3390	3.1269	549	144400086	144400165	ENSG00000284139	MIR1234	-	1	ENSG00000272115	AC233992.3	9876	ENSG00000284310	MIR939	5385	ENSG00000071894	CPSF1	Exon12	Exon12	Exon12	.	.	GO:0001953::negative regulation of cell-matrix adhesion;GO:0016525::negative regulation of angiogenesis;GO:0035278::negative regulation of translation involved in gene silencing by miRNA;GO:0043536::positive regulation of blood vessel endothelial cell migration;GO:1903231::mRNA binding involved in posttranscriptional gene silencing	GO:0000398::mRNA splicing, via spliceosome;GO:0003676::nucleic acid binding;GO:0003723::RNA binding;GO:0005515::protein binding;GO:0005634::nucleus;GO:0005654::nucleoplasm;GO:0005847::mRNA cleavage and polyadenylation specificity factor complex;GO:0006369::termination of RNA polymerase II transcription;GO:0006378::mRNA polyadenylation;GO:0006397::mRNA processing;GO:0006406::mRNA export from nucle…
14	68874717	68874718	RIPSEQ7_peak_986	1.89853	-4766	68867857	68869951	ENSG00000258565	BLZF2P	-	1	ENSG00000258531	BANF1P1	61884	ENSG00000258565	BLZF2P	4766	ENSG00000072110	ACTN1	LastExon	LastExon	LastExon	.	.	.	GO:0001725::stress fiber;GO:0001726::ruffle;GO:0002576::platelet degranulation;GO:0003725::double-stranded RNA binding;GO:0003779::actin binding;GO:0005178::integrin binding;GO:0005509::calcium ion binding;GO:0005515::protein binding;GO:0005576::extracellular region;GO:0005615::extracellular space;GO:0005622::intracellular;GO:0005737::cytoplasm;GO:0005829::cytosol;GO:0005856::cytoskeleton;GO:0005…
5	132897090	132897091	RIPSEQ7_peak_2824	1.85032	24768	132872322	132875046	ENSG00000164406	LEAP2	+	1	ENSG00000235253	AC010240.2	45841	ENSG00000164404	GDF9	30453	ENSG00000072364	AFF4	Exon11	Exon11	Exon11	GO:0005576::extracellular region;GO:0019730::antimicrobial humoral response;GO:0042742::defense response to bacterium	.	GO:0001555::oocyte growth;GO:0005125::cytokine activity;GO:0005160::transforming growth factor beta receptor binding;GO:0005576::extracellular region;GO:0005615::extracellular space;GO:0005737::cytoplasm;GO:0007179::transforming growth factor beta receptor signaling pathway;GO:0007292::female gamete generation;GO:0008083::growth factor activity;GO:0008284::positive regulation of cell proliferatio…	GO:0001650::fibrillar center;GO:0003690::double-stranded DNA binding;GO:0003700::sequence-specific DNA binding transcription factor activity;GO:0005515::protein binding;GO:0005634::nucleus;GO:0005654::nucleoplasm;GO:0006355::regulation of transcription, DNA-templated;GO:0006366::transcription from RNA polymerase II promoter;GO:0006368::transcription elongation from RNA polymerase II promoter;GO:0…
5	132934325	132934326	RIPSEQ7_peak_2825a	25.2696	-8606	132942932	132945050	ENSG00000235253	AC010240.2	+	1	ENSG00000235253	AC010240.2	8606	ENSG00000164404	GDF9	67688	ENSG00000072364	AFF4	Exon3	Exon3	Exon3	.	.	GO:0001555::oocyte growth;GO:0005125::cytokine activity;GO:0005160::transforming growth factor beta receptor binding;GO:0005576::extracellular region;GO:0005615::extracellular space;GO:0005737::cytoplasm;GO:0007179::transforming growth factor beta receptor signaling pathway;GO:0007292::female gamete generation;GO:0008083::growth factor activity;GO:0008284::positive regulation of cell proliferatio…	GO:0001650::fibrillar center;GO:0003690::double-stranded DNA binding;GO:0003700::sequence-specific DNA binding transcription factor activity;GO:0005515::protein binding;GO:0005634::nucleus;GO:0005654::nucleoplasm;GO:0006355::regulation of transcription, DNA-templated;GO:0006366::transcription from RNA polymerase II promoter;GO:0006368::transcription elongation from RNA polymerase II promoter;GO:0…
5	132934607	132934608	RIPSEQ7_peak_2825b	9.03443	-8324	132942932	132945050	ENSG00000235253	AC010240.2	+	1	ENSG00000235253	AC010240.2	8324	ENSG00000164404	GDF9	67970	ENSG00000072364	AFF4	Exon3	Exon3	Exon3	.	.	GO:0001555::oocyte growth;GO:0005125::cytokine activity;GO:0005160::transforming growth factor beta receptor binding;GO:0005576::extracellular region;GO:0005615::extracellular space;GO:0005737::cytoplasm;GO:0007179::transforming growth factor beta receptor signaling pathway;GO:0007292::female gamete generation;GO:0008083::growth factor activity;GO:0008284::positive regulation of cell proliferatio…	GO:0001650::fibrillar center;GO:0003690::double-stranded DNA binding;GO:0003700::sequence-specific DNA binding transcription factor activity;GO:0005515::protein binding;GO:0005634::nucleus;GO:0005654::nucleoplasm;GO:0006355::regulation of transcription, DNA-templated;GO:0006366::transcription from RNA polymerase II promoter;GO:0006368::transcription elongation from RNA polymerase II promoter;GO:0…
X	53379960	53379961	RIPSEQ7_peak_3655	1.51601	25804	53405673	53405765	ENSG00000278204	MIR6857	-	1	ENSG00000158423	RIBC1	42929	ENSG00000236571	AC245102.2	41987	ENSG00000072501	SMC1A	UTR3	UTR3	UTR3	.	GO:0005515::protein binding	.	GO:0000070::mitotic sister chromatid segregation;GO:0000166::nucleotide binding;GO:0000775::chromosome, centromeric region;GO:0000776::kinetochore;GO:0000777::condensed chromosome kinetochore;GO:0000794::condensed nuclear chromosome;GO:0003682::chromatin binding;GO:0003723::RNA binding;GO:0005515::protein binding;GO:0005524::ATP binding;GO:0005634::nucleus;GO:0005654::nucleoplasm;GO:0005694::chro…
11	63909130	63909131	RIPSEQ7_peak_561	1.89853	7713	63911221	63916844	ENSG00000167771	RCOR2	-	1	ENSG00000110583	NAA40	29828	ENSG00000202089	RNU6-1306P	26445	ENSG00000072518	MARK2	LastExon	LastExon	LastExon	GO:0000981::sequence-specific DNA binding RNA polymerase II transcription factor activity;GO:0003677::DNA binding;GO:0003700::sequence-specific DNA binding transcription factor activity;GO:0003714::transcription corepressor activity;GO:0005515::protein binding;GO:0005634::nucleus;GO:0005667::transcription factor complex;GO:0006357::regulation of transcription from RNA polymerase II promoter;GO:00…	GO:0005634::nucleus;GO:0005737::cytoplasm;GO:0006474::N-terminal protein amino acid acetylation;GO:0006629::lipid metabolic process;GO:0010485::H4 histone acetyltransferase activity;GO:0016740::transferase activity;GO:0016746::transferase activity, transferring acyl groups;GO:0043967::histone H4 acetylation;GO:0043968::histone H2A acetylation;GO:0043998::H2A histone acetyltransferase activity;GO:…	.	GO:0000166::nucleotide binding;GO:0000226::microtubule cytoskeleton organization;GO:0000287::magnesium ion binding;GO:0000422::mitochondrion degradation;GO:0001764::neuron migration;GO:0003723::RNA binding;GO:0004672::protein kinase activity;GO:0004674::protein serine/threonine kinase activity;GO:0005515::protein binding;GO:0005524::ATP binding;GO:0005654::nucleoplasm;GO:0005737::cytoplasm;GO:000…
16	68122741	68122742	RIPSEQ7_peak_1263a	12.0972	-33198	68089449	68089543	ENSG00000201850	RF00019	-	1	ENSG00000212445	RF00554	66545	ENSG00000201850	RF00019	33198	ENSG00000072736	NFATC3	Exon2	Exon2	Exon2	.	.	.	GO:0000978::RNA polymerase II core promoter proximal region sequence-specific DNA binding;GO:0000981::sequence-specific DNA binding RNA polymerase II transcription factor activity;GO:0001077::RNA polymerase II core promoter proximal region sequence-specific DNA binding transcription factor activity involved in positive regulation of transcription;GO:0001227::RNA polymerase II transcription regula…
16	68191182	68191183	RIPSEQ7_peak_1264a	12.6608	1895	68189287	68189421	ENSG00000212445	RF00554	+	1	ENSG00000262514	AC020978.6	8612	ENSG00000201850	RF00019	101639	ENSG00000072736	NFATC3	Exon9	Exon9	Exon9	.	.	.	GO:0000978::RNA polymerase II core promoter proximal region sequence-specific DNA binding;GO:0000981::sequence-specific DNA binding RNA polymerase II transcription factor activity;GO:0001077::RNA polymerase II core promoter proximal region sequence-specific DNA binding transcription factor activity involved in positive regulation of transcription;GO:0001227::RNA polymerase II transcription regula…
16	68122200	68122201	RIPSEQ7_peak_1262	9.13517	-32657	68089449	68089543	ENSG00000201850	RF00019	-	2	ENSG00000212445	RF00554	67086	ENSG00000201850	RF00019	32657	ENSG00000072736	NFATC3	Exon2	Exon2	Exon2	.	.	.	GO:0000978::RNA polymerase II core promoter proximal region sequence-specific DNA binding;GO:0000981::sequence-specific DNA binding RNA polymerase II transcription factor activity;GO:0001077::RNA polymerase II core promoter proximal region sequence-specific DNA binding transcription factor activity involved in positive regulation of transcription;GO:0001227::RNA polymerase II transcription regula…
16	68191535	68191536	RIPSEQ7_peak_1264b	14.0076	2248	68189287	68189421	ENSG00000212445	RF00554	+	1	ENSG00000262514	AC020978.6	8259	ENSG00000201850	RF00019	101992	ENSG00000072736	NFATC3	Exon9	Exon9	Exon9	.	.	.	GO:0000978::RNA polymerase II core promoter proximal region sequence-specific DNA binding;GO:0000981::sequence-specific DNA binding RNA polymerase II transcription factor activity;GO:0001077::RNA polymerase II core promoter proximal region sequence-specific DNA binding transcription factor activity involved in positive regulation of transcription;GO:0001227::RNA polymerase II transcription regula…
16	68122888	68122889	RIPSEQ7_peak_1263b	14.1411	-33345	68089449	68089543	ENSG00000201850	RF00019	-	1	ENSG00000212445	RF00554	66398	ENSG00000201850	RF00019	33345	ENSG00000072736	NFATC3	Exon2	Exon2	Exon2	.	.	.	GO:0000978::RNA polymerase II core promoter proximal region sequence-specific DNA binding;GO:0000981::sequence-specific DNA binding RNA polymerase II transcription factor activity;GO:0001077::RNA polymerase II core promoter proximal region sequence-specific DNA binding transcription factor activity involved in positive regulation of transcription;GO:0001227::RNA polymerase II transcription regula…
5	172043921	172043922	RIPSEQ7_peak_2882	4.68725	-37048	171861549	172006873	ENSG00000072803	FBXW11	-	1	ENSG00000214360	EFCAB9	150250	ENSG00000072803	FBXW11	37048	ENSG00000072786	STK10	UTR3	UTR3	UTR3	GO:0000086::G2/M transition of mitotic cell cycle;GO:0000151::ubiquitin ligase complex;GO:0000209::protein polyubiquitination;GO:0004842::ubiquitin-protein transferase activity;GO:0005515::protein binding;GO:0005634::nucleus;GO:0005737::cytoplasm;GO:0005813::centrosome;GO:0005829::cytosol;GO:0006470::protein dephosphorylation;GO:0007049::cell cycle;GO:0016055::Wnt signaling pathway;GO:0016567::pr…	GO:0005509::calcium ion binding	GO:0000086::G2/M transition of mitotic cell cycle;GO:0000151::ubiquitin ligase complex;GO:0000209::protein polyubiquitination;GO:0004842::ubiquitin-protein transferase activity;GO:0005515::protein binding;GO:0005634::nucleus;GO:0005737::cytoplasm;GO:0005813::centrosome;GO:0005829::cytosol;GO:0006470::protein dephosphorylation;GO:0007049::cell cycle;GO:0016055::Wnt signaling pathway;GO:0016567::pr…	GO:0000166::nucleotide binding;GO:0004672::protein kinase activity;GO:0004674::protein serine/threonine kinase activity;GO:0005515::protein binding;GO:0005524::ATP binding;GO:0005737::cytoplasm;GO:0005886::plasma membrane;GO:0006468::protein phosphorylation;GO:0007049::cell cycle;GO:0016020::membrane;GO:0016301::kinase activity;GO:0016310::phosphorylation;GO:0016740::transferase activity;GO:00230…
4	5822932	5822933	RIPSEQ7_peak_2717	5.78604	70125	5820764	5893058	ENSG00000072832	CRMP1	-	1	ENSG00000249896	LINC02495	377800	ENSG00000173040	EVC2	113384	ENSG00000072832	CRMP1	LastIntron	LastIntron	LastIntron	GO:0000226::microtubule cytoskeleton organization;GO:0005515::protein binding;GO:0005737::cytoplasm;GO:0005813::centrosome;GO:0005815::microtubule organizing center;GO:0005819::spindle;GO:0005829::cytosol;GO:0005856::cytoskeleton;GO:0006139::nucleobase-containing compound metabolic process;GO:0007399::nervous system development;GO:0007411::axon guidance;GO:0010977::negative regulation of neuron p…	.	GO:0005634::nucleus;GO:0005737::cytoplasm;GO:0005856::cytoskeleton;GO:0005886::plasma membrane;GO:0005929::cilium;GO:0007224::smoothened signaling pathway;GO:0016020::membrane;GO:0016021::integral component of membrane;GO:0042995::cell projection;GO:0060170::ciliary membrane;GO:0098797::NA	GO:0000226::microtubule cytoskeleton organization;GO:0005515::protein binding;GO:0005737::cytoplasm;GO:0005813::centrosome;GO:0005815::microtubule organizing center;GO:0005819::spindle;GO:0005829::cytosol;GO:0005856::cytoskeleton;GO:0006139::nucleobase-containing compound metabolic process;GO:0007399::nervous system development;GO:0007411::axon guidance;GO:0010977::negative regulation of neuron p…
4	5828809	5828810	RIPSEQ7_peak_2718	2.78876	64248	5820764	5893058	ENSG00000072832	CRMP1	-	1	ENSG00000249896	LINC02495	371923	ENSG00000173040	EVC2	119261	ENSG00000072832	CRMP1	Intron11	Intron11	Intron11	GO:0000226::microtubule cytoskeleton organization;GO:0005515::protein binding;GO:0005737::cytoplasm;GO:0005813::centrosome;GO:0005815::microtubule organizing center;GO:0005819::spindle;GO:0005829::cytosol;GO:0005856::cytoskeleton;GO:0006139::nucleobase-containing compound metabolic process;GO:0007399::nervous system development;GO:0007411::axon guidance;GO:0010977::negative regulation of neuron p…	.	GO:0005634::nucleus;GO:0005737::cytoplasm;GO:0005856::cytoskeleton;GO:0005886::plasma membrane;GO:0005929::cilium;GO:0007224::smoothened signaling pathway;GO:0016020::membrane;GO:0016021::integral component of membrane;GO:0042995::cell projection;GO:0060170::ciliary membrane;GO:0098797::NA	GO:0000226::microtubule cytoskeleton organization;GO:0005515::protein binding;GO:0005737::cytoplasm;GO:0005813::centrosome;GO:0005815::microtubule organizing center;GO:0005819::spindle;GO:0005829::cytosol;GO:0005856::cytoskeleton;GO:0006139::nucleobase-containing compound metabolic process;GO:0007399::nervous system development;GO:0007411::axon guidance;GO:0010977::negative regulation of neuron p…
4	5821371	5821372	RIPSEQ7_peak_2715	3.17618	71686	5820764	5893058	ENSG00000072832	CRMP1	-	1	ENSG00000249896	LINC02495	379361	ENSG00000173040	EVC2	111823	ENSG00000072832	CRMP1	UTR3	UTR3	UTR3	GO:0000226::microtubule cytoskeleton organization;GO:0005515::protein binding;GO:0005737::cytoplasm;GO:0005813::centrosome;GO:0005815::microtubule organizing center;GO:0005819::spindle;GO:0005829::cytosol;GO:0005856::cytoskeleton;GO:0006139::nucleobase-containing compound metabolic process;GO:0007399::nervous system development;GO:0007411::axon guidance;GO:0010977::negative regulation of neuron p…	.	GO:0005634::nucleus;GO:0005737::cytoplasm;GO:0005856::cytoskeleton;GO:0005886::plasma membrane;GO:0005929::cilium;GO:0007224::smoothened signaling pathway;GO:0016020::membrane;GO:0016021::integral component of membrane;GO:0042995::cell projection;GO:0060170::ciliary membrane;GO:0098797::NA	GO:0000226::microtubule cytoskeleton organization;GO:0005515::protein binding;GO:0005737::cytoplasm;GO:0005813::centrosome;GO:0005815::microtubule organizing center;GO:0005819::spindle;GO:0005829::cytosol;GO:0005856::cytoskeleton;GO:0006139::nucleobase-containing compound metabolic process;GO:0007399::nervous system development;GO:0007411::axon guidance;GO:0010977::negative regulation of neuron p…
4	5821993	5821994	RIPSEQ7_peak_2716	1.81373	71064	5820764	5893058	ENSG00000072832	CRMP1	-	1	ENSG00000249896	LINC02495	378739	ENSG00000173040	EVC2	112445	ENSG00000072832	CRMP1	LastIntron	LastIntron	LastIntron	GO:0000226::microtubule cytoskeleton organization;GO:0005515::protein binding;GO:0005737::cytoplasm;GO:0005813::centrosome;GO:0005815::microtubule organizing center;GO:0005819::spindle;GO:0005829::cytosol;GO:0005856::cytoskeleton;GO:0006139::nucleobase-containing compound metabolic process;GO:0007399::nervous system development;GO:0007411::axon guidance;GO:0010977::negative regulation of neuron p…	.	GO:0005634::nucleus;GO:0005737::cytoplasm;GO:0005856::cytoskeleton;GO:0005886::plasma membrane;GO:0005929::cilium;GO:0007224::smoothened signaling pathway;GO:0016020::membrane;GO:0016021::integral component of membrane;GO:0042995::cell projection;GO:0060170::ciliary membrane;GO:0098797::NA	GO:0000226::microtubule cytoskeleton organization;GO:0005515::protein binding;GO:0005737::cytoplasm;GO:0005813::centrosome;GO:0005815::microtubule organizing center;GO:0005819::spindle;GO:0005829::cytosol;GO:0005856::cytoskeleton;GO:0006139::nucleobase-containing compound metabolic process;GO:0007399::nervous system development;GO:0007411::axon guidance;GO:0010977::negative regulation of neuron p…
4	5814003	5814004	RIPSEQ7_peak_2712	5.40122	79054	5820764	5893058	ENSG00000072832	CRMP1	-	1	ENSG00000249896	LINC02495	386729	ENSG00000173040	EVC2	104455	ENSG00000072840	EVC	UTR3	UTR3	UTR3	GO:0000226::microtubule cytoskeleton organization;GO:0005515::protein binding;GO:0005737::cytoplasm;GO:0005813::centrosome;GO:0005815::microtubule organizing center;GO:0005819::spindle;GO:0005829::cytosol;GO:0005856::cytoskeleton;GO:0006139::nucleobase-containing compound metabolic process;GO:0007399::nervous system development;GO:0007411::axon guidance;GO:0010977::negative regulation of neuron p…	.	GO:0005634::nucleus;GO:0005737::cytoplasm;GO:0005856::cytoskeleton;GO:0005886::plasma membrane;GO:0005929::cilium;GO:0007224::smoothened signaling pathway;GO:0016020::membrane;GO:0016021::integral component of membrane;GO:0042995::cell projection;GO:0060170::ciliary membrane;GO:0098797::NA	GO:0001501::skeletal system development;GO:0003416::endochondral bone growth;GO:0005737::cytoplasm;GO:0005856::cytoskeleton;GO:0005886::plasma membrane;GO:0005929::cilium;GO:0007224::smoothened signaling pathway;GO:0007517::muscle organ development;GO:0016020::membrane;GO:0016021::integral component of membrane;GO:0036064::ciliary basal body;GO:0042995::cell projection;GO:0045880::positive regula…
4	5813106	5813107	RIPSEQ7_peak_2711e	3.9824	79951	5820764	5893058	ENSG00000072832	CRMP1	-	1	ENSG00000249896	LINC02495	387626	ENSG00000173040	EVC2	103558	ENSG00000072840	EVC	UTR3	UTR3	UTR3	GO:0000226::microtubule cytoskeleton organization;GO:0005515::protein binding;GO:0005737::cytoplasm;GO:0005813::centrosome;GO:0005815::microtubule organizing center;GO:0005819::spindle;GO:0005829::cytosol;GO:0005856::cytoskeleton;GO:0006139::nucleobase-containing compound metabolic process;GO:0007399::nervous system development;GO:0007411::axon guidance;GO:0010977::negative regulation of neuron p…	.	GO:0005634::nucleus;GO:0005737::cytoplasm;GO:0005856::cytoskeleton;GO:0005886::plasma membrane;GO:0005929::cilium;GO:0007224::smoothened signaling pathway;GO:0016020::membrane;GO:0016021::integral component of membrane;GO:0042995::cell projection;GO:0060170::ciliary membrane;GO:0098797::NA	GO:0001501::skeletal system development;GO:0003416::endochondral bone growth;GO:0005737::cytoplasm;GO:0005856::cytoskeleton;GO:0005886::plasma membrane;GO:0005929::cilium;GO:0007224::smoothened signaling pathway;GO:0007517::muscle organ development;GO:0016020::membrane;GO:0016021::integral component of membrane;GO:0036064::ciliary basal body;GO:0042995::cell projection;GO:0045880::positive regula…
4	5812181	5812182	RIPSEQ7_peak_2711b	5.84325	80876	5820764	5893058	ENSG00000072832	CRMP1	-	1	ENSG00000249896	LINC02495	388551	ENSG00000173040	EVC2	102633	ENSG00000072840	EVC	UTR3	UTR3	UTR3	GO:0000226::microtubule cytoskeleton organization;GO:0005515::protein binding;GO:0005737::cytoplasm;GO:0005813::centrosome;GO:0005815::microtubule organizing center;GO:0005819::spindle;GO:0005829::cytosol;GO:0005856::cytoskeleton;GO:0006139::nucleobase-containing compound metabolic process;GO:0007399::nervous system development;GO:0007411::axon guidance;GO:0010977::negative regulation of neuron p…	.	GO:0005634::nucleus;GO:0005737::cytoplasm;GO:0005856::cytoskeleton;GO:0005886::plasma membrane;GO:0005929::cilium;GO:0007224::smoothened signaling pathway;GO:0016020::membrane;GO:0016021::integral component of membrane;GO:0042995::cell projection;GO:0060170::ciliary membrane;GO:0098797::NA	GO:0001501::skeletal system development;GO:0003416::endochondral bone growth;GO:0005737::cytoplasm;GO:0005856::cytoskeleton;GO:0005886::plasma membrane;GO:0005929::cilium;GO:0007224::smoothened signaling pathway;GO:0007517::muscle organ development;GO:0016020::membrane;GO:0016021::integral component of membrane;GO:0036064::ciliary basal body;GO:0042995::cell projection;GO:0045880::positive regula…
4	5812860	5812861	RIPSEQ7_peak_2711d	8.72881	80197	5820764	5893058	ENSG00000072832	CRMP1	-	1	ENSG00000249896	LINC02495	387872	ENSG00000173040	EVC2	103312	ENSG00000072840	EVC	UTR3	UTR3	UTR3	GO:0000226::microtubule cytoskeleton organization;GO:0005515::protein binding;GO:0005737::cytoplasm;GO:0005813::centrosome;GO:0005815::microtubule organizing center;GO:0005819::spindle;GO:0005829::cytosol;GO:0005856::cytoskeleton;GO:0006139::nucleobase-containing compound metabolic process;GO:0007399::nervous system development;GO:0007411::axon guidance;GO:0010977::negative regulation of neuron p…	.	GO:0005634::nucleus;GO:0005737::cytoplasm;GO:0005856::cytoskeleton;GO:0005886::plasma membrane;GO:0005929::cilium;GO:0007224::smoothened signaling pathway;GO:0016020::membrane;GO:0016021::integral component of membrane;GO:0042995::cell projection;GO:0060170::ciliary membrane;GO:0098797::NA	GO:0001501::skeletal system development;GO:0003416::endochondral bone growth;GO:0005737::cytoplasm;GO:0005856::cytoskeleton;GO:0005886::plasma membrane;GO:0005929::cilium;GO:0007224::smoothened signaling pathway;GO:0007517::muscle organ development;GO:0016020::membrane;GO:0016021::integral component of membrane;GO:0036064::ciliary basal body;GO:0042995::cell projection;GO:0045880::positive regula…
4	5811827	5811828	RIPSEQ7_peak_2711a	7.18964	81230	5820764	5893058	ENSG00000072832	CRMP1	-	1	ENSG00000249896	LINC02495	388905	ENSG00000173040	EVC2	102279	ENSG00000072840	EVC	UTR3	UTR3	UTR3	GO:0000226::microtubule cytoskeleton organization;GO:0005515::protein binding;GO:0005737::cytoplasm;GO:0005813::centrosome;GO:0005815::microtubule organizing center;GO:0005819::spindle;GO:0005829::cytosol;GO:0005856::cytoskeleton;GO:0006139::nucleobase-containing compound metabolic process;GO:0007399::nervous system development;GO:0007411::axon guidance;GO:0010977::negative regulation of neuron p…	.	GO:0005634::nucleus;GO:0005737::cytoplasm;GO:0005856::cytoskeleton;GO:0005886::plasma membrane;GO:0005929::cilium;GO:0007224::smoothened signaling pathway;GO:0016020::membrane;GO:0016021::integral component of membrane;GO:0042995::cell projection;GO:0060170::ciliary membrane;GO:0098797::NA	GO:0001501::skeletal system development;GO:0003416::endochondral bone growth;GO:0005737::cytoplasm;GO:0005856::cytoskeleton;GO:0005886::plasma membrane;GO:0005929::cilium;GO:0007224::smoothened signaling pathway;GO:0007517::muscle organ development;GO:0016020::membrane;GO:0016021::integral component of membrane;GO:0036064::ciliary basal body;GO:0042995::cell projection;GO:0045880::positive regula…
4	5813400	5813401	RIPSEQ7_peak_2711f	6.32028	79657	5820764	5893058	ENSG00000072832	CRMP1	-	1	ENSG00000249896	LINC02495	387332	ENSG00000173040	EVC2	103852	ENSG00000072840	EVC	UTR3	UTR3	UTR3	GO:0000226::microtubule cytoskeleton organization;GO:0005515::protein binding;GO:0005737::cytoplasm;GO:0005813::centrosome;GO:0005815::microtubule organizing center;GO:0005819::spindle;GO:0005829::cytosol;GO:0005856::cytoskeleton;GO:0006139::nucleobase-containing compound metabolic process;GO:0007399::nervous system development;GO:0007411::axon guidance;GO:0010977::negative regulation of neuron p…	.	GO:0005634::nucleus;GO:0005737::cytoplasm;GO:0005856::cytoskeleton;GO:0005886::plasma membrane;GO:0005929::cilium;GO:0007224::smoothened signaling pathway;GO:0016020::membrane;GO:0016021::integral component of membrane;GO:0042995::cell projection;GO:0060170::ciliary membrane;GO:0098797::NA	GO:0001501::skeletal system development;GO:0003416::endochondral bone growth;GO:0005737::cytoplasm;GO:0005856::cytoskeleton;GO:0005886::plasma membrane;GO:0005929::cilium;GO:0007224::smoothened signaling pathway;GO:0007517::muscle organ development;GO:0016020::membrane;GO:0016021::integral component of membrane;GO:0036064::ciliary basal body;GO:0042995::cell projection;GO:0045880::positive regula…
4	5811072	5811073	RIPSEQ7_peak_2710	1.91455	81985	5820764	5893058	ENSG00000072832	CRMP1	-	1	ENSG00000249896	LINC02495	389660	ENSG00000173040	EVC2	101524	ENSG00000072840	EVC	UTR3	UTR3	UTR3	GO:0000226::microtubule cytoskeleton organization;GO:0005515::protein binding;GO:0005737::cytoplasm;GO:0005813::centrosome;GO:0005815::microtubule organizing center;GO:0005819::spindle;GO:0005829::cytosol;GO:0005856::cytoskeleton;GO:0006139::nucleobase-containing compound metabolic process;GO:0007399::nervous system development;GO:0007411::axon guidance;GO:0010977::negative regulation of neuron p…	.	GO:0005634::nucleus;GO:0005737::cytoplasm;GO:0005856::cytoskeleton;GO:0005886::plasma membrane;GO:0005929::cilium;GO:0007224::smoothened signaling pathway;GO:0016020::membrane;GO:0016021::integral component of membrane;GO:0042995::cell projection;GO:0060170::ciliary membrane;GO:0098797::NA	GO:0001501::skeletal system development;GO:0003416::endochondral bone growth;GO:0005737::cytoplasm;GO:0005856::cytoskeleton;GO:0005886::plasma membrane;GO:0005929::cilium;GO:0007224::smoothened signaling pathway;GO:0007517::muscle organ development;GO:0016020::membrane;GO:0016021::integral component of membrane;GO:0036064::ciliary basal body;GO:0042995::cell projection;GO:0045880::positive regula…
4	5812455	5812456	RIPSEQ7_peak_2711c	12.9675	80602	5820764	5893058	ENSG00000072832	CRMP1	-	1	ENSG00000249896	LINC02495	388277	ENSG00000173040	EVC2	102907	ENSG00000072840	EVC	UTR3	UTR3	UTR3	GO:0000226::microtubule cytoskeleton organization;GO:0005515::protein binding;GO:0005737::cytoplasm;GO:0005813::centrosome;GO:0005815::microtubule organizing center;GO:0005819::spindle;GO:0005829::cytosol;GO:0005856::cytoskeleton;GO:0006139::nucleobase-containing compound metabolic process;GO:0007399::nervous system development;GO:0007411::axon guidance;GO:0010977::negative regulation of neuron p…	.	GO:0005634::nucleus;GO:0005737::cytoplasm;GO:0005856::cytoskeleton;GO:0005886::plasma membrane;GO:0005929::cilium;GO:0007224::smoothened signaling pathway;GO:0016020::membrane;GO:0016021::integral component of membrane;GO:0042995::cell projection;GO:0060170::ciliary membrane;GO:0098797::NA	GO:0001501::skeletal system development;GO:0003416::endochondral bone growth;GO:0005737::cytoplasm;GO:0005856::cytoskeleton;GO:0005886::plasma membrane;GO:0005929::cilium;GO:0007224::smoothened signaling pathway;GO:0007517::muscle organ development;GO:0016020::membrane;GO:0016021::integral component of membrane;GO:0036064::ciliary basal body;GO:0042995::cell projection;GO:0045880::positive regula…
3	127599421	127599422	RIPSEQ7_peak_2636	14.5685	-1154	127571266	127598267	ENSG00000163870	TPRA1	-	1	ENSG00000114631	PODXL2	29759	ENSG00000163870	TPRA1	1154	ENSG00000073111	MCM2	Exon2	Exon2	Exon2	GO:0004930::G-protein coupled receptor activity;GO:0005515::protein binding;GO:0006629::lipid metabolic process;GO:0007186::G-protein coupled receptor signaling pathway;GO:0007568::aging;GO:0016020::membrane;GO:0016021::integral component of membrane;GO:0040016::embryonic cleavage;GO:1901991::negative regulation of mitotic cell cycle phase transition	GO:0005515::protein binding;GO:0005539::glycosaminoglycan binding;GO:0005796::Golgi lumen;GO:0005887::integral component of plasma membrane;GO:0007155::cell adhesion;GO:0016020::membrane;GO:0016021::integral component of membrane;GO:0050901::leukocyte tethering or rolling	GO:0004930::G-protein coupled receptor activity;GO:0005515::protein binding;GO:0006629::lipid metabolic process;GO:0007186::G-protein coupled receptor signaling pathway;GO:0007568::aging;GO:0016020::membrane;GO:0016021::integral component of membrane;GO:0040016::embryonic cleavage;GO:1901991::negative regulation of mitotic cell cycle phase transition	GO:0000082::G1/S transition of mitotic cell cycle;GO:0000166::nucleotide binding;GO:0000784::nuclear chromosome, telomeric region;GO:0000785::chromatin;GO:0003677::DNA binding;GO:0003688::DNA replication origin binding;GO:0004386::helicase activity;GO:0005515::protein binding;GO:0005524::ATP binding;GO:0005634::nucleus;GO:0005654::nucleoplasm;GO:0005664::nuclear origin of replication recognition …
3	185645249	185645250	RIPSEQ7_peak_2681a	3.45568	38674	185606575	185606873	ENSG00000236489	AC133473.1	+	1	ENSG00000163915	IGF2BP2-AS1	68042	ENSG00000163898	LIPH	92636	ENSG00000073792	IGF2BP2	UTR3	UTR3	UTR3	.	.	GO:0004620::phospholipase activity;GO:0005576::extracellular region;GO:0005615::extracellular space;GO:0005886::plasma membrane;GO:0006629::lipid metabolic process;GO:0006654::phosphatidic acid biosynthetic process;GO:0008201::heparin binding;GO:0016020::membrane;GO:0016042::lipid catabolic process;GO:0016787::hydrolase activity;GO:0052689::carboxylic ester hydrolase activity	GO:0003676::nucleic acid binding;GO:0003723::RNA binding;GO:0003729::mRNA binding;GO:0003730::mRNA 3'-UTR binding;GO:0005515::protein binding;GO:0005634::nucleus;GO:0005737::cytoplasm;GO:0005829::cytosol;GO:0005856::cytoskeleton;GO:0006417::regulation of translation;GO:0009653::anatomical structure morphogenesis;GO:0017148::negative regulation of translation;GO:0042035::regulation of cytokine bio…
3	185645424	185645425	RIPSEQ7_peak_2681b	1.39739	38849	185606575	185606873	ENSG00000236489	AC133473.1	+	1	ENSG00000163915	IGF2BP2-AS1	67867	ENSG00000163898	LIPH	92811	ENSG00000073792	IGF2BP2	UTR3	UTR3	UTR3	.	.	GO:0004620::phospholipase activity;GO:0005576::extracellular region;GO:0005615::extracellular space;GO:0005886::plasma membrane;GO:0006629::lipid metabolic process;GO:0006654::phosphatidic acid biosynthetic process;GO:0008201::heparin binding;GO:0016020::membrane;GO:0016042::lipid catabolic process;GO:0016787::hydrolase activity;GO:0052689::carboxylic ester hydrolase activity	GO:0003676::nucleic acid binding;GO:0003723::RNA binding;GO:0003729::mRNA binding;GO:0003730::mRNA 3'-UTR binding;GO:0005515::protein binding;GO:0005634::nucleus;GO:0005737::cytoplasm;GO:0005829::cytosol;GO:0005856::cytoskeleton;GO:0006417::regulation of translation;GO:0009653::anatomical structure morphogenesis;GO:0017148::negative regulation of translation;GO:0042035::regulation of cytokine bio…
15	63326231	63326232	RIPSEQ7_peak_1067	22.2963	48677	63277554	63309126	ENSG00000138613	APH1B	+	1	ENSG00000259459	LINC02568	63998	ENSG00000185088	RPS27L	168429	ENSG00000074410	CA12	UTR3	UTR3	UTR3	GO:0004175::endopeptidase activity;GO:0005515::protein binding;GO:0005783::endoplasmic reticulum;GO:0005886::plasma membrane;GO:0005887::integral component of plasma membrane;GO:0007219::Notch signaling pathway;GO:0007220::Notch receptor processing;GO:0007626::locomotory behavior;GO:0008233::peptidase activity;GO:0016020::membrane;GO:0016021::integral component of membrane;GO:0016485::protein pro…	.	GO:0000028::ribosomal small subunit assembly;GO:0003723::RNA binding;GO:0003735::structural constituent of ribosome;GO:0005515::protein binding;GO:0005622::intracellular;GO:0005634::nucleus;GO:0005840::ribosome;GO:0006412::translation;GO:0006919::activation of cysteine-type endopeptidase activity involved in apoptotic process;GO:0006978::DNA damage response, signal transduction by p53 class media…	GO:0004089::carbonate dehydratase activity;GO:0005886::plasma membrane;GO:0008270::zinc ion binding;GO:0015701::bicarbonate transport;GO:0016020::membrane;GO:0016021::integral component of membrane;GO:0016829::lyase activity;GO:0046872::metal ion binding;GO:0055064::chloride ion homeostasis
15	63340364	63340365	RIPSEQ7_peak_1068	27.8242	41796	63321378	63382161	ENSG00000074410	CA12	-	1	ENSG00000259459	LINC02568	49865	ENSG00000185088	RPS27L	182562	ENSG00000074410	CA12	Exon7	Exon7	Exon7	GO:0004089::carbonate dehydratase activity;GO:0005886::plasma membrane;GO:0008270::zinc ion binding;GO:0015701::bicarbonate transport;GO:0016020::membrane;GO:0016021::integral component of membrane;GO:0016829::lyase activity;GO:0046872::metal ion binding;GO:0055064::chloride ion homeostasis	.	GO:0000028::ribosomal small subunit assembly;GO:0003723::RNA binding;GO:0003735::structural constituent of ribosome;GO:0005515::protein binding;GO:0005622::intracellular;GO:0005634::nucleus;GO:0005840::ribosome;GO:0006412::translation;GO:0006919::activation of cysteine-type endopeptidase activity involved in apoptotic process;GO:0006978::DNA damage response, signal transduction by p53 class media…	GO:0004089::carbonate dehydratase activity;GO:0005886::plasma membrane;GO:0008270::zinc ion binding;GO:0015701::bicarbonate transport;GO:0016020::membrane;GO:0016021::integral component of membrane;GO:0016829::lyase activity;GO:0046872::metal ion binding;GO:0055064::chloride ion homeostasis
15	63325606	63325607	RIPSEQ7_peak_1066d	11.0739	48052	63277554	63309126	ENSG00000138613	APH1B	+	1	ENSG00000259459	LINC02568	64623	ENSG00000185088	RPS27L	167804	ENSG00000074410	CA12	UTR3	UTR3	UTR3	GO:0004175::endopeptidase activity;GO:0005515::protein binding;GO:0005783::endoplasmic reticulum;GO:0005886::plasma membrane;GO:0005887::integral component of plasma membrane;GO:0007219::Notch signaling pathway;GO:0007220::Notch receptor processing;GO:0007626::locomotory behavior;GO:0008233::peptidase activity;GO:0016020::membrane;GO:0016021::integral component of membrane;GO:0016485::protein pro…	.	GO:0000028::ribosomal small subunit assembly;GO:0003723::RNA binding;GO:0003735::structural constituent of ribosome;GO:0005515::protein binding;GO:0005622::intracellular;GO:0005634::nucleus;GO:0005840::ribosome;GO:0006412::translation;GO:0006919::activation of cysteine-type endopeptidase activity involved in apoptotic process;GO:0006978::DNA damage response, signal transduction by p53 class media…	GO:0004089::carbonate dehydratase activity;GO:0005886::plasma membrane;GO:0008270::zinc ion binding;GO:0015701::bicarbonate transport;GO:0016020::membrane;GO:0016021::integral component of membrane;GO:0016829::lyase activity;GO:0046872::metal ion binding;GO:0055064::chloride ion homeostasis
15	63325780	63325781	RIPSEQ7_peak_1066e	14.69	48226	63277554	63309126	ENSG00000138613	APH1B	+	1	ENSG00000259459	LINC02568	64449	ENSG00000185088	RPS27L	167978	ENSG00000074410	CA12	UTR3	UTR3	UTR3	GO:0004175::endopeptidase activity;GO:0005515::protein binding;GO:0005783::endoplasmic reticulum;GO:0005886::plasma membrane;GO:0005887::integral component of plasma membrane;GO:0007219::Notch signaling pathway;GO:0007220::Notch receptor processing;GO:0007626::locomotory behavior;GO:0008233::peptidase activity;GO:0016020::membrane;GO:0016021::integral component of membrane;GO:0016485::protein pro…	.	GO:0000028::ribosomal small subunit assembly;GO:0003723::RNA binding;GO:0003735::structural constituent of ribosome;GO:0005515::protein binding;GO:0005622::intracellular;GO:0005634::nucleus;GO:0005840::ribosome;GO:0006412::translation;GO:0006919::activation of cysteine-type endopeptidase activity involved in apoptotic process;GO:0006978::DNA damage response, signal transduction by p53 class media…	GO:0004089::carbonate dehydratase activity;GO:0005886::plasma membrane;GO:0008270::zinc ion binding;GO:0015701::bicarbonate transport;GO:0016020::membrane;GO:0016021::integral component of membrane;GO:0016829::lyase activity;GO:0046872::metal ion binding;GO:0055064::chloride ion homeostasis
[truncated: 5,389 more rows]
