# Supplementary material for: circRARS synergises with IGF2BP3 to regulate RNA methylation recognition to promote tumour progression in renal cell carcinoma
Source: Clin Transl Med. 2023 Dec 11;13(12):e1512. doi: 10.1002/ctm2.1512 (PMC10711645; doi:10.1002/ctm2.1512)
Supplement: Supplementary file 15 — Supporting Information [file CTM2-13-e1512-s004.xlsx]

## Sheet: RIPSEQA_summits_table
Table S14. RIP-sequening summit targeting IGF2BP3 of ACHN cells
Chromosome	PeakStart	PeakEnd	PeakName	#NAME?	Distance	GeneStart	GeneEnd	ClosestTSS_ID	ClosestTSS_Symbol	ClosestTSS_Strand	Count_Overlaped_Genes	Downstream_FW_Gene	Downstream_FW_Symbol	Downstream_FW_Distance	Downstream_REV_Gene	Downstream_REV_Symbol	Downstream_REV_Distance	Overlap_Gene	Overlap_Symbol	Overlap_Begin	Overlap_Center	Overlap_End	ClosestTSS_GO	Downstream_FW_GO	Downstream_REV_GO	Overlap_GO
7	92387895	92387896	RIPSEQA_peak_1533	6.42273	49418	92412550	92437314	ENSG00000230927	TMBIM7P	-	1	ENSG00000270453	AC007566.2	54181	ENSG00000001631	KRIT1	141795	ENSG00000001629	ANKIB1	Intron13	Intron13	Intron13	.	.	GO:0001525::angiogenesis;GO:0001937::negative regulation of endothelial cell proliferation;GO:0005515::protein binding;GO:0005546::phosphatidylinositol-4,5-bisphosphate binding;GO:0005615::extracellular space;GO:0005737::cytoplasm;GO:0005856::cytoskeleton;GO:0005874::microtubule;GO:0005886::plasma membrane;GO:0005911::cell-cell junction;GO:0007264::small GTPase mediated signal transduction;GO:000…	GO:0000151::ubiquitin ligase complex;GO:0000209::protein polyubiquitination;GO:0004842::ubiquitin-protein transferase activity;GO:0005515::protein binding;GO:0005737::cytoplasm;GO:0006511::ubiquitin-dependent protein catabolic process;GO:0016567::protein ubiquitination;GO:0016740::transferase activity;GO:0031624::ubiquitin conjugating enzyme binding;GO:0032436::positive regulation of proteasomal …
7	92295013	92295014	RIPSEQA_peak_1532	5.3246	48779	92246234	92401384	ENSG00000001629	ANKIB1	+	1	ENSG00000270453	AC007566.2	147063	ENSG00000001631	KRIT1	48913	ENSG00000001629	ANKIB1	Exon2	Exon2	Exon2	GO:0000151::ubiquitin ligase complex;GO:0000209::protein polyubiquitination;GO:0004842::ubiquitin-protein transferase activity;GO:0005515::protein binding;GO:0005737::cytoplasm;GO:0006511::ubiquitin-dependent protein catabolic process;GO:0016567::protein ubiquitination;GO:0016740::transferase activity;GO:0031624::ubiquitin conjugating enzyme binding;GO:0032436::positive regulation of proteasomal …	.	GO:0001525::angiogenesis;GO:0001937::negative regulation of endothelial cell proliferation;GO:0005515::protein binding;GO:0005546::phosphatidylinositol-4,5-bisphosphate binding;GO:0005615::extracellular space;GO:0005737::cytoplasm;GO:0005856::cytoskeleton;GO:0005874::microtubule;GO:0005886::plasma membrane;GO:0005911::cell-cell junction;GO:0007264::small GTPase mediated signal transduction;GO:000…	GO:0000151::ubiquitin ligase complex;GO:0000209::protein polyubiquitination;GO:0004842::ubiquitin-protein transferase activity;GO:0005515::protein binding;GO:0005737::cytoplasm;GO:0006511::ubiquitin-dependent protein catabolic process;GO:0016567::protein ubiquitination;GO:0016740::transferase activity;GO:0031624::ubiquitin conjugating enzyme binding;GO:0032436::positive regulation of proteasomal …
17	38920064	38920065	RIPSEQA_peak_759	3.44886	1704	38918801	38921769	ENSG00000265784	AC006441.3	-	2	ENSG00000263874	LINC00672	5103	ENSG00000263466	AC006441.1	15464	ENSG00000002834	LASP1	UTR3	UTR3	UTR3	.	GO:0016020::membrane;GO:0016021::integral component of membrane	.	GO:0003779::actin binding;GO:0005070::SH3/SH2 adaptor activity;GO:0005515::protein binding;GO:0005737::cytoplasm;GO:0005856::cytoskeleton;GO:0005925::focal adhesion;GO:0005938::cell cortex;GO:0006811::ion transport;GO:0009967::positive regulation of signal transduction;GO:0015075::ion transmembrane transporter activity;GO:0030864::cortical actin cytoskeleton;GO:0034220::ion transmembrane transpor…
17	38919017	38919018	RIPSEQA_peak_758	4.48603	2751	38918801	38921769	ENSG00000265784	AC006441.3	-	2	ENSG00000263874	LINC00672	6150	ENSG00000263466	AC006441.1	14417	ENSG00000002834	LASP1	UTR3	UTR3	UTR3	.	GO:0016020::membrane;GO:0016021::integral component of membrane	.	GO:0003779::actin binding;GO:0005070::SH3/SH2 adaptor activity;GO:0005515::protein binding;GO:0005737::cytoplasm;GO:0005856::cytoskeleton;GO:0005925::focal adhesion;GO:0005938::cell cortex;GO:0006811::ion transport;GO:0009967::positive regulation of signal transduction;GO:0015075::ion transmembrane transporter activity;GO:0030864::cortical actin cytoskeleton;GO:0034220::ion transmembrane transpor…
2	201166636	201166637	RIPSEQA_peak_1080	2.24055	-328	201166965	201167546	ENSG00000234431	AC007283.1	+	1	ENSG00000234431	AC007283.1	328	ENSG00000235579	AC007283.2	3956	ENSG00000003402	CFLAR	UTR3	UTR3	UTR3	.	.	.	GO:0001666::response to hypoxia;GO:0002020::protease binding;GO:0004197::cysteine-type endopeptidase activity;GO:0005123::death receptor binding;GO:0005515::protein binding;GO:0005737::cytoplasm;GO:0005829::cytosol;GO:0006508::proteolysis;GO:0006915::apoptotic process;GO:0007519::skeletal muscle tissue development;GO:0008047::enzyme activator activity;GO:0008234::cysteine-type peptidase activity;…
12	2795164	2795165	RIPSEQA_peak_304	3.42886	-144	2695765	2795020	ENSG00000256150	AC092471.1	-	1	ENSG00000111203	ITFG2	17457	ENSG00000256150	AC092471.1	144	ENSG00000004478	FKBP4	Exon1	Exon1	Exon1	.	GO:0002314::germinal center B cell differentiation;GO:0005654::nucleoplasm;GO:0005764::lysosome;GO:0005765::lysosomal membrane;GO:0005829::cytosol;GO:0007229::integrin-mediated signaling pathway;GO:0016020::membrane;GO:0034198::cellular response to amino acid starvation;GO:0042149::cellular response to glucose starvation;GO:0140007::NA;GO:1904262::NA	.	GO:0000413::protein peptidyl-prolyl isomerization;GO:0003723::RNA binding;GO:0003755::peptidyl-prolyl cis-trans isomerase activity;GO:0005515::protein binding;GO:0005524::ATP binding;GO:0005525::GTP binding;GO:0005528::FK506 binding;GO:0005634::nucleus;GO:0005654::nucleoplasm;GO:0005737::cytoplasm;GO:0005739::mitochondrion;GO:0005829::cytosol;GO:0005856::cytoskeleton;GO:0005874::microtubule;GO:00…
16	3745310	3745311	RIPSEQA_peak_576	2.31624	58312	3686998	3687380	ENSG00000276754	AC006111.3	+	1	ENSG00000262516	AC007151.1	95217	ENSG00000126602	TRAP1	67006	ENSG00000005339	CREBBP	Exon22	Exon22	Exon22	.	.	GO:0000166::nucleotide binding;GO:0003723::RNA binding;GO:0005164::tumor necrosis factor receptor binding;GO:0005515::protein binding;GO:0005524::ATP binding;GO:0005654::nucleoplasm;GO:0005739::mitochondrion;GO:0005743::mitochondrial inner membrane;GO:0005758::mitochondrial intermembrane space;GO:0005759::mitochondrial matrix;GO:0006457::protein folding;GO:0009386::translational attenuation;GO:00…	GO:0000122::negative regulation of transcription from RNA polymerase II promoter;GO:0000123::histone acetyltransferase complex;GO:0000790::nuclear chromatin;GO:0000987::core promoter proximal region sequence-specific DNA binding;GO:0001078::RNA polymerase II core promoter proximal region sequence-specific DNA binding transcription factor activity involved in negative regulation of transcription;G…
16	3728874	3728875	RIPSEQA_peak_574c	3.95914	41876	3686998	3687380	ENSG00000276754	AC006111.3	+	1	ENSG00000262516	AC007151.1	111653	ENSG00000126602	TRAP1	50570	ENSG00000005339	CREBBP	LastExon	LastExon	LastExon	.	.	GO:0000166::nucleotide binding;GO:0003723::RNA binding;GO:0005164::tumor necrosis factor receptor binding;GO:0005515::protein binding;GO:0005524::ATP binding;GO:0005654::nucleoplasm;GO:0005739::mitochondrion;GO:0005743::mitochondrial inner membrane;GO:0005758::mitochondrial intermembrane space;GO:0005759::mitochondrial matrix;GO:0006457::protein folding;GO:0009386::translational attenuation;GO:00…	GO:0000122::negative regulation of transcription from RNA polymerase II promoter;GO:0000123::histone acetyltransferase complex;GO:0000790::nuclear chromatin;GO:0000987::core promoter proximal region sequence-specific DNA binding;GO:0001078::RNA polymerase II core promoter proximal region sequence-specific DNA binding transcription factor activity involved in negative regulation of transcription;G…
16	3782809	3782810	RIPSEQA_peak_582	31.7033	-57718	3840528	3841010	ENSG00000262516	AC007151.1	+	1	ENSG00000262516	AC007151.1	57718	ENSG00000126602	TRAP1	104505	ENSG00000005339	CREBBP	Exon6	Exon6	Exon6	.	.	GO:0000166::nucleotide binding;GO:0003723::RNA binding;GO:0005164::tumor necrosis factor receptor binding;GO:0005515::protein binding;GO:0005524::ATP binding;GO:0005654::nucleoplasm;GO:0005739::mitochondrion;GO:0005743::mitochondrial inner membrane;GO:0005758::mitochondrial intermembrane space;GO:0005759::mitochondrial matrix;GO:0006457::protein folding;GO:0009386::translational attenuation;GO:00…	GO:0000122::negative regulation of transcription from RNA polymerase II promoter;GO:0000123::histone acetyltransferase complex;GO:0000790::nuclear chromatin;GO:0000987::core promoter proximal region sequence-specific DNA binding;GO:0001078::RNA polymerase II core promoter proximal region sequence-specific DNA binding transcription factor activity involved in negative regulation of transcription;G…
16	3729614	3729615	RIPSEQA_peak_574e	4.5737	42616	3686998	3687380	ENSG00000276754	AC006111.3	+	1	ENSG00000262516	AC007151.1	110913	ENSG00000126602	TRAP1	51310	ENSG00000005339	CREBBP	LastExon	LastExon	LastExon	.	.	GO:0000166::nucleotide binding;GO:0003723::RNA binding;GO:0005164::tumor necrosis factor receptor binding;GO:0005515::protein binding;GO:0005524::ATP binding;GO:0005654::nucleoplasm;GO:0005739::mitochondrion;GO:0005743::mitochondrial inner membrane;GO:0005758::mitochondrial intermembrane space;GO:0005759::mitochondrial matrix;GO:0006457::protein folding;GO:0009386::translational attenuation;GO:00…	GO:0000122::negative regulation of transcription from RNA polymerase II promoter;GO:0000123::histone acetyltransferase complex;GO:0000790::nuclear chromatin;GO:0000987::core promoter proximal region sequence-specific DNA binding;GO:0001078::RNA polymerase II core promoter proximal region sequence-specific DNA binding transcription factor activity involved in negative regulation of transcription;G…
16	3850932	3850933	RIPSEQA_peak_583c	2.20297	10404	3840528	3841010	ENSG00000262516	AC007151.1	+	1	ENSG00000263159	AC005736.2	181079	ENSG00000126602	TRAP1	172628	ENSG00000005339	CREBBP	Exon2	Exon2	Exon2	.	.	GO:0000166::nucleotide binding;GO:0003723::RNA binding;GO:0005164::tumor necrosis factor receptor binding;GO:0005515::protein binding;GO:0005524::ATP binding;GO:0005654::nucleoplasm;GO:0005739::mitochondrion;GO:0005743::mitochondrial inner membrane;GO:0005758::mitochondrial intermembrane space;GO:0005759::mitochondrial matrix;GO:0006457::protein folding;GO:0009386::translational attenuation;GO:00…	GO:0000122::negative regulation of transcription from RNA polymerase II promoter;GO:0000123::histone acetyltransferase complex;GO:0000790::nuclear chromatin;GO:0000987::core promoter proximal region sequence-specific DNA binding;GO:0001078::RNA polymerase II core promoter proximal region sequence-specific DNA binding transcription factor activity involved in negative regulation of transcription;G…
16	3728444	3728445	RIPSEQA_peak_574a	3.6898	41446	3686998	3687380	ENSG00000276754	AC006111.3	+	1	ENSG00000262516	AC007151.1	112083	ENSG00000126602	TRAP1	50140	ENSG00000005339	CREBBP	LastExon	LastExon	LastExon	.	.	GO:0000166::nucleotide binding;GO:0003723::RNA binding;GO:0005164::tumor necrosis factor receptor binding;GO:0005515::protein binding;GO:0005524::ATP binding;GO:0005654::nucleoplasm;GO:0005739::mitochondrion;GO:0005743::mitochondrial inner membrane;GO:0005758::mitochondrial intermembrane space;GO:0005759::mitochondrial matrix;GO:0006457::protein folding;GO:0009386::translational attenuation;GO:00…	GO:0000122::negative regulation of transcription from RNA polymerase II promoter;GO:0000123::histone acetyltransferase complex;GO:0000790::nuclear chromatin;GO:0000987::core promoter proximal region sequence-specific DNA binding;GO:0001078::RNA polymerase II core promoter proximal region sequence-specific DNA binding transcription factor activity involved in negative regulation of transcription;G…
16	3850663	3850664	RIPSEQA_peak_583b	6.39381	10135	3840528	3841010	ENSG00000262516	AC007151.1	+	1	ENSG00000263159	AC005736.2	181348	ENSG00000126602	TRAP1	172359	ENSG00000005339	CREBBP	Exon2	Exon2	Exon2	.	.	GO:0000166::nucleotide binding;GO:0003723::RNA binding;GO:0005164::tumor necrosis factor receptor binding;GO:0005515::protein binding;GO:0005524::ATP binding;GO:0005654::nucleoplasm;GO:0005739::mitochondrion;GO:0005743::mitochondrial inner membrane;GO:0005758::mitochondrial intermembrane space;GO:0005759::mitochondrial matrix;GO:0006457::protein folding;GO:0009386::translational attenuation;GO:00…	GO:0000122::negative regulation of transcription from RNA polymerase II promoter;GO:0000123::histone acetyltransferase complex;GO:0000790::nuclear chromatin;GO:0000987::core promoter proximal region sequence-specific DNA binding;GO:0001078::RNA polymerase II core promoter proximal region sequence-specific DNA binding transcription factor activity involved in negative regulation of transcription;G…
16	3727916	3727917	RIPSEQA_peak_573	10.6092	40918	3686998	3687380	ENSG00000276754	AC006111.3	+	1	ENSG00000262516	AC007151.1	112611	ENSG00000126602	TRAP1	49612	ENSG00000005339	CREBBP	LastExon	LastExon	LastExon	.	.	GO:0000166::nucleotide binding;GO:0003723::RNA binding;GO:0005164::tumor necrosis factor receptor binding;GO:0005515::protein binding;GO:0005524::ATP binding;GO:0005654::nucleoplasm;GO:0005739::mitochondrion;GO:0005743::mitochondrial inner membrane;GO:0005758::mitochondrial intermembrane space;GO:0005759::mitochondrial matrix;GO:0006457::protein folding;GO:0009386::translational attenuation;GO:00…	GO:0000122::negative regulation of transcription from RNA polymerase II promoter;GO:0000123::histone acetyltransferase complex;GO:0000790::nuclear chromatin;GO:0000987::core promoter proximal region sequence-specific DNA binding;GO:0001078::RNA polymerase II core promoter proximal region sequence-specific DNA binding transcription factor activity involved in negative regulation of transcription;G…
16	3778099	3778100	RIPSEQA_peak_579	26.1303	-62428	3840528	3841010	ENSG00000262516	AC007151.1	+	1	ENSG00000262516	AC007151.1	62428	ENSG00000126602	TRAP1	99795	ENSG00000005339	CREBBP	Exon10	Exon10	Exon10	.	.	GO:0000166::nucleotide binding;GO:0003723::RNA binding;GO:0005164::tumor necrosis factor receptor binding;GO:0005515::protein binding;GO:0005524::ATP binding;GO:0005654::nucleoplasm;GO:0005739::mitochondrion;GO:0005743::mitochondrial inner membrane;GO:0005758::mitochondrial intermembrane space;GO:0005759::mitochondrial matrix;GO:0006457::protein folding;GO:0009386::translational attenuation;GO:00…	GO:0000122::negative regulation of transcription from RNA polymerase II promoter;GO:0000123::histone acetyltransferase complex;GO:0000790::nuclear chromatin;GO:0000987::core promoter proximal region sequence-specific DNA binding;GO:0001078::RNA polymerase II core promoter proximal region sequence-specific DNA binding transcription factor activity involved in negative regulation of transcription;G…
16	3781232	3781233	RIPSEQA_peak_581	1.53036	-59295	3840528	3841010	ENSG00000262516	AC007151.1	+	1	ENSG00000262516	AC007151.1	59295	ENSG00000126602	TRAP1	102928	ENSG00000005339	CREBBP	Exon7	Exon7	Exon7	.	.	GO:0000166::nucleotide binding;GO:0003723::RNA binding;GO:0005164::tumor necrosis factor receptor binding;GO:0005515::protein binding;GO:0005524::ATP binding;GO:0005654::nucleoplasm;GO:0005739::mitochondrion;GO:0005743::mitochondrial inner membrane;GO:0005758::mitochondrial intermembrane space;GO:0005759::mitochondrial matrix;GO:0006457::protein folding;GO:0009386::translational attenuation;GO:00…	GO:0000122::negative regulation of transcription from RNA polymerase II promoter;GO:0000123::histone acetyltransferase complex;GO:0000790::nuclear chromatin;GO:0000987::core promoter proximal region sequence-specific DNA binding;GO:0001078::RNA polymerase II core promoter proximal region sequence-specific DNA binding transcription factor activity involved in negative regulation of transcription;G…
16	3767807	3767808	RIPSEQA_peak_577	14.3551	-72720	3840528	3841010	ENSG00000262516	AC007151.1	+	1	ENSG00000262516	AC007151.1	72720	ENSG00000126602	TRAP1	89503	ENSG00000005339	CREBBP	Exon16	Exon16	Exon16	.	.	GO:0000166::nucleotide binding;GO:0003723::RNA binding;GO:0005164::tumor necrosis factor receptor binding;GO:0005515::protein binding;GO:0005524::ATP binding;GO:0005654::nucleoplasm;GO:0005739::mitochondrion;GO:0005743::mitochondrial inner membrane;GO:0005758::mitochondrial intermembrane space;GO:0005759::mitochondrial matrix;GO:0006457::protein folding;GO:0009386::translational attenuation;GO:00…	GO:0000122::negative regulation of transcription from RNA polymerase II promoter;GO:0000123::histone acetyltransferase complex;GO:0000790::nuclear chromatin;GO:0000987::core promoter proximal region sequence-specific DNA binding;GO:0001078::RNA polymerase II core promoter proximal region sequence-specific DNA binding transcription factor activity involved in negative regulation of transcription;G…
16	3850549	3850550	RIPSEQA_peak_583a	3.3482	10021	3840528	3841010	ENSG00000262516	AC007151.1	+	1	ENSG00000263159	AC005736.2	181462	ENSG00000126602	TRAP1	172245	ENSG00000005339	CREBBP	Exon2	Exon2	Exon2	.	.	GO:0000166::nucleotide binding;GO:0003723::RNA binding;GO:0005164::tumor necrosis factor receptor binding;GO:0005515::protein binding;GO:0005524::ATP binding;GO:0005654::nucleoplasm;GO:0005739::mitochondrion;GO:0005743::mitochondrial inner membrane;GO:0005758::mitochondrial intermembrane space;GO:0005759::mitochondrial matrix;GO:0006457::protein folding;GO:0009386::translational attenuation;GO:00…	GO:0000122::negative regulation of transcription from RNA polymerase II promoter;GO:0000123::histone acetyltransferase complex;GO:0000790::nuclear chromatin;GO:0000987::core promoter proximal region sequence-specific DNA binding;GO:0001078::RNA polymerase II core promoter proximal region sequence-specific DNA binding transcription factor activity involved in negative regulation of transcription;G…
16	3729339	3729340	RIPSEQA_peak_574d	11.9032	42341	3686998	3687380	ENSG00000276754	AC006111.3	+	1	ENSG00000262516	AC007151.1	111188	ENSG00000126602	TRAP1	51035	ENSG00000005339	CREBBP	LastExon	LastExon	LastExon	.	.	GO:0000166::nucleotide binding;GO:0003723::RNA binding;GO:0005164::tumor necrosis factor receptor binding;GO:0005515::protein binding;GO:0005524::ATP binding;GO:0005654::nucleoplasm;GO:0005739::mitochondrion;GO:0005743::mitochondrial inner membrane;GO:0005758::mitochondrial intermembrane space;GO:0005759::mitochondrial matrix;GO:0006457::protein folding;GO:0009386::translational attenuation;GO:00…	GO:0000122::negative regulation of transcription from RNA polymerase II promoter;GO:0000123::histone acetyltransferase complex;GO:0000790::nuclear chromatin;GO:0000987::core promoter proximal region sequence-specific DNA binding;GO:0001078::RNA polymerase II core promoter proximal region sequence-specific DNA binding transcription factor activity involved in negative regulation of transcription;G…
16	3736126	3736127	RIPSEQA_peak_575	8.00794	49128	3686998	3687380	ENSG00000276754	AC006111.3	+	1	ENSG00000262516	AC007151.1	104401	ENSG00000126602	TRAP1	57822	ENSG00000005339	CREBBP	Exon28	Exon28	Exon28	.	.	GO:0000166::nucleotide binding;GO:0003723::RNA binding;GO:0005164::tumor necrosis factor receptor binding;GO:0005515::protein binding;GO:0005524::ATP binding;GO:0005654::nucleoplasm;GO:0005739::mitochondrion;GO:0005743::mitochondrial inner membrane;GO:0005758::mitochondrial intermembrane space;GO:0005759::mitochondrial matrix;GO:0006457::protein folding;GO:0009386::translational attenuation;GO:00…	GO:0000122::negative regulation of transcription from RNA polymerase II promoter;GO:0000123::histone acetyltransferase complex;GO:0000790::nuclear chromatin;GO:0000987::core promoter proximal region sequence-specific DNA binding;GO:0001078::RNA polymerase II core promoter proximal region sequence-specific DNA binding transcription factor activity involved in negative regulation of transcription;G…
16	3770717	3770718	RIPSEQA_peak_578	12.8902	-69810	3840528	3841010	ENSG00000262516	AC007151.1	+	1	ENSG00000262516	AC007151.1	69810	ENSG00000126602	TRAP1	92413	ENSG00000005339	CREBBP	Exon14	Exon14	Exon14	.	.	GO:0000166::nucleotide binding;GO:0003723::RNA binding;GO:0005164::tumor necrosis factor receptor binding;GO:0005515::protein binding;GO:0005524::ATP binding;GO:0005654::nucleoplasm;GO:0005739::mitochondrion;GO:0005743::mitochondrial inner membrane;GO:0005758::mitochondrial intermembrane space;GO:0005759::mitochondrial matrix;GO:0006457::protein folding;GO:0009386::translational attenuation;GO:00…	GO:0000122::negative regulation of transcription from RNA polymerase II promoter;GO:0000123::histone acetyltransferase complex;GO:0000790::nuclear chromatin;GO:0000987::core promoter proximal region sequence-specific DNA binding;GO:0001078::RNA polymerase II core promoter proximal region sequence-specific DNA binding transcription factor activity involved in negative regulation of transcription;G…
16	3728618	3728619	RIPSEQA_peak_574b	5.3246	41620	3686998	3687380	ENSG00000276754	AC006111.3	+	1	ENSG00000262516	AC007151.1	111909	ENSG00000126602	TRAP1	50314	ENSG00000005339	CREBBP	LastExon	LastExon	LastExon	.	.	GO:0000166::nucleotide binding;GO:0003723::RNA binding;GO:0005164::tumor necrosis factor receptor binding;GO:0005515::protein binding;GO:0005524::ATP binding;GO:0005654::nucleoplasm;GO:0005739::mitochondrion;GO:0005743::mitochondrial inner membrane;GO:0005758::mitochondrial intermembrane space;GO:0005759::mitochondrial matrix;GO:0006457::protein folding;GO:0009386::translational attenuation;GO:00…	GO:0000122::negative regulation of transcription from RNA polymerase II promoter;GO:0000123::histone acetyltransferase complex;GO:0000790::nuclear chromatin;GO:0000987::core promoter proximal region sequence-specific DNA binding;GO:0001078::RNA polymerase II core promoter proximal region sequence-specific DNA binding transcription factor activity involved in negative regulation of transcription;G…
16	3778749	3778750	RIPSEQA_peak_580	4.23355	-61778	3840528	3841010	ENSG00000262516	AC007151.1	+	1	ENSG00000262516	AC007151.1	61778	ENSG00000126602	TRAP1	100445	ENSG00000005339	CREBBP	Exon9	Exon9	Exon9	.	.	GO:0000166::nucleotide binding;GO:0003723::RNA binding;GO:0005164::tumor necrosis factor receptor binding;GO:0005515::protein binding;GO:0005524::ATP binding;GO:0005654::nucleoplasm;GO:0005739::mitochondrion;GO:0005743::mitochondrial inner membrane;GO:0005758::mitochondrial intermembrane space;GO:0005759::mitochondrial matrix;GO:0006457::protein folding;GO:0009386::translational attenuation;GO:00…	GO:0000122::negative regulation of transcription from RNA polymerase II promoter;GO:0000123::histone acetyltransferase complex;GO:0000790::nuclear chromatin;GO:0000987::core promoter proximal region sequence-specific DNA binding;GO:0001078::RNA polymerase II core promoter proximal region sequence-specific DNA binding transcription factor activity involved in negative regulation of transcription;G…
7	105110530	105110531	RIPSEQA_peak_1555a	10.898	-5047	105102838	105105483	ENSG00000272918	AC005070.3	-	1	ENSG00000270764	AC005070.1	78659	ENSG00000272918	AC005070.3	5047	ENSG00000005483	KMT2E	Exon25	Exon25	Exon25	.	.	.	GO:0000785::chromatin;GO:0002446::neutrophil mediated immunity;GO:0005515::protein binding;GO:0005634::nucleus;GO:0005654::nucleoplasm;GO:0005694::chromosome;GO:0005737::cytoplasm;GO:0005815::microtubule organizing center;GO:0005856::cytoskeleton;GO:0005886::plasma membrane;GO:0006306::DNA methylation;GO:0006325::chromatin organization;GO:0007049::cell cycle;GO:0007050::cell cycle arrest;GO:00160…
7	105107507	105107508	RIPSEQA_peak_1553a	22.77	-2024	105102838	105105483	ENSG00000272918	AC005070.3	-	1	ENSG00000270764	AC005070.1	81682	ENSG00000272918	AC005070.3	2024	ENSG00000005483	KMT2E	Exon22	Exon22	Exon22	.	.	.	GO:0000785::chromatin;GO:0002446::neutrophil mediated immunity;GO:0005515::protein binding;GO:0005634::nucleus;GO:0005654::nucleoplasm;GO:0005694::chromosome;GO:0005737::cytoplasm;GO:0005815::microtubule organizing center;GO:0005856::cytoskeleton;GO:0005886::plasma membrane;GO:0006306::DNA methylation;GO:0006325::chromatin organization;GO:0007049::cell cycle;GO:0007050::cell cycle arrest;GO:00160…
7	105090151	105090152	RIPSEQA_peak_1550	10.028	15331	105102838	105105483	ENSG00000272918	AC005070.3	-	1	ENSG00000270764	AC005070.1	99038	ENSG00000239569	KMT2E-AS1	75830	ENSG00000005483	KMT2E	Exon14	Exon14	Exon14	.	.	.	GO:0000785::chromatin;GO:0002446::neutrophil mediated immunity;GO:0005515::protein binding;GO:0005634::nucleus;GO:0005654::nucleoplasm;GO:0005694::chromosome;GO:0005737::cytoplasm;GO:0005815::microtubule organizing center;GO:0005856::cytoskeleton;GO:0005886::plasma membrane;GO:0006306::DNA methylation;GO:0006325::chromatin organization;GO:0007049::cell cycle;GO:0007050::cell cycle arrest;GO:00160…
7	105112368	105112369	RIPSEQA_peak_1556b	17.0972	-6885	105102838	105105483	ENSG00000272918	AC005070.3	-	1	ENSG00000270764	AC005070.1	76821	ENSG00000272918	AC005070.3	6885	ENSG00000005483	KMT2E	LastExon	LastExon	LastExon	.	.	.	GO:0000785::chromatin;GO:0002446::neutrophil mediated immunity;GO:0005515::protein binding;GO:0005634::nucleus;GO:0005654::nucleoplasm;GO:0005694::chromosome;GO:0005737::cytoplasm;GO:0005815::microtubule organizing center;GO:0005856::cytoskeleton;GO:0005886::plasma membrane;GO:0006306::DNA methylation;GO:0006325::chromatin organization;GO:0007049::cell cycle;GO:0007050::cell cycle arrest;GO:00160…
7	105113061	105113062	RIPSEQA_peak_1556d	17.0611	-7578	105102838	105105483	ENSG00000272918	AC005070.3	-	1	ENSG00000270764	AC005070.1	76128	ENSG00000272918	AC005070.3	7578	ENSG00000005483	KMT2E	LastExon	LastExon	LastExon	.	.	.	GO:0000785::chromatin;GO:0002446::neutrophil mediated immunity;GO:0005515::protein binding;GO:0005634::nucleus;GO:0005654::nucleoplasm;GO:0005694::chromosome;GO:0005737::cytoplasm;GO:0005815::microtubule organizing center;GO:0005856::cytoskeleton;GO:0005886::plasma membrane;GO:0006306::DNA methylation;GO:0006325::chromatin organization;GO:0007049::cell cycle;GO:0007050::cell cycle arrest;GO:00160…
7	105107779	105107780	RIPSEQA_peak_1553b	21.2319	-2296	105102838	105105483	ENSG00000272918	AC005070.3	-	1	ENSG00000270764	AC005070.1	81410	ENSG00000272918	AC005070.3	2296	ENSG00000005483	KMT2E	Exon22	Exon22	Exon22	.	.	.	GO:0000785::chromatin;GO:0002446::neutrophil mediated immunity;GO:0005515::protein binding;GO:0005634::nucleus;GO:0005654::nucleoplasm;GO:0005694::chromosome;GO:0005737::cytoplasm;GO:0005815::microtubule organizing center;GO:0005856::cytoskeleton;GO:0005886::plasma membrane;GO:0006306::DNA methylation;GO:0006325::chromatin organization;GO:0007049::cell cycle;GO:0007050::cell cycle arrest;GO:00160…
7	105112126	105112127	RIPSEQA_peak_1556a	11.6923	-6643	105102838	105105483	ENSG00000272918	AC005070.3	-	1	ENSG00000270764	AC005070.1	77063	ENSG00000272918	AC005070.3	6643	ENSG00000005483	KMT2E	LastExon	LastExon	LastExon	.	.	.	GO:0000785::chromatin;GO:0002446::neutrophil mediated immunity;GO:0005515::protein binding;GO:0005634::nucleus;GO:0005654::nucleoplasm;GO:0005694::chromosome;GO:0005737::cytoplasm;GO:0005815::microtubule organizing center;GO:0005856::cytoskeleton;GO:0005886::plasma membrane;GO:0006306::DNA methylation;GO:0006325::chromatin organization;GO:0007049::cell cycle;GO:0007050::cell cycle arrest;GO:00160…
7	105113287	105113288	RIPSEQA_peak_1556e	7.57887	-7804	105102838	105105483	ENSG00000272918	AC005070.3	-	1	ENSG00000270764	AC005070.1	75902	ENSG00000272918	AC005070.3	7804	ENSG00000005483	KMT2E	LastExon	LastExon	LastExon	.	.	.	GO:0000785::chromatin;GO:0002446::neutrophil mediated immunity;GO:0005515::protein binding;GO:0005634::nucleus;GO:0005654::nucleoplasm;GO:0005694::chromosome;GO:0005737::cytoplasm;GO:0005815::microtubule organizing center;GO:0005856::cytoskeleton;GO:0005886::plasma membrane;GO:0006306::DNA methylation;GO:0006325::chromatin organization;GO:0007049::cell cycle;GO:0007050::cell cycle arrest;GO:00160…
7	105101506	105101507	RIPSEQA_peak_1551	3.8794	3976	105102838	105105483	ENSG00000272918	AC005070.3	-	1	ENSG00000270764	AC005070.1	87683	ENSG00000239569	KMT2E-AS1	87185	ENSG00000005483	KMT2E	Exon16	Exon16	Exon16	.	.	.	GO:0000785::chromatin;GO:0002446::neutrophil mediated immunity;GO:0005515::protein binding;GO:0005634::nucleus;GO:0005654::nucleoplasm;GO:0005694::chromosome;GO:0005737::cytoplasm;GO:0005815::microtubule organizing center;GO:0005856::cytoskeleton;GO:0005886::plasma membrane;GO:0006306::DNA methylation;GO:0006325::chromatin organization;GO:0007049::cell cycle;GO:0007050::cell cycle arrest;GO:00160…
7	105106631	105106632	RIPSEQA_peak_1552	24.6309	-1148	105102838	105105483	ENSG00000272918	AC005070.3	-	1	ENSG00000270764	AC005070.1	82558	ENSG00000272918	AC005070.3	1148	ENSG00000005483	KMT2E	Exon20	Exon20	Exon20	.	.	.	GO:0000785::chromatin;GO:0002446::neutrophil mediated immunity;GO:0005515::protein binding;GO:0005634::nucleus;GO:0005654::nucleoplasm;GO:0005694::chromosome;GO:0005737::cytoplasm;GO:0005815::microtubule organizing center;GO:0005856::cytoskeleton;GO:0005886::plasma membrane;GO:0006306::DNA methylation;GO:0006325::chromatin organization;GO:0007049::cell cycle;GO:0007050::cell cycle arrest;GO:00160…
7	105110801	105110802	RIPSEQA_peak_1555b	5.68216	-5318	105102838	105105483	ENSG00000272918	AC005070.3	-	1	ENSG00000270764	AC005070.1	78388	ENSG00000272918	AC005070.3	5318	ENSG00000005483	KMT2E	Exon26	Exon26	Exon26	.	.	.	GO:0000785::chromatin;GO:0002446::neutrophil mediated immunity;GO:0005515::protein binding;GO:0005634::nucleus;GO:0005654::nucleoplasm;GO:0005694::chromosome;GO:0005737::cytoplasm;GO:0005815::microtubule organizing center;GO:0005856::cytoskeleton;GO:0005886::plasma membrane;GO:0006306::DNA methylation;GO:0006325::chromatin organization;GO:0007049::cell cycle;GO:0007050::cell cycle arrest;GO:00160…
7	105109080	105109081	RIPSEQA_peak_1554	8.77805	-3597	105102838	105105483	ENSG00000272918	AC005070.3	-	1	ENSG00000270764	AC005070.1	80109	ENSG00000272918	AC005070.3	3597	ENSG00000005483	KMT2E	Exon23	Exon23	Exon23	.	.	.	GO:0000785::chromatin;GO:0002446::neutrophil mediated immunity;GO:0005515::protein binding;GO:0005634::nucleus;GO:0005654::nucleoplasm;GO:0005694::chromosome;GO:0005737::cytoplasm;GO:0005815::microtubule organizing center;GO:0005856::cytoskeleton;GO:0005886::plasma membrane;GO:0006306::DNA methylation;GO:0006325::chromatin organization;GO:0007049::cell cycle;GO:0007050::cell cycle arrest;GO:00160…
7	105112746	105112747	RIPSEQA_peak_1556c	19.9915	-7263	105102838	105105483	ENSG00000272918	AC005070.3	-	1	ENSG00000270764	AC005070.1	76443	ENSG00000272918	AC005070.3	7263	ENSG00000005483	KMT2E	LastExon	LastExon	LastExon	.	.	.	GO:0000785::chromatin;GO:0002446::neutrophil mediated immunity;GO:0005515::protein binding;GO:0005634::nucleus;GO:0005654::nucleoplasm;GO:0005694::chromosome;GO:0005737::cytoplasm;GO:0005815::microtubule organizing center;GO:0005856::cytoskeleton;GO:0005886::plasma membrane;GO:0006306::DNA methylation;GO:0006325::chromatin organization;GO:0007049::cell cycle;GO:0007050::cell cycle arrest;GO:00160…
7	105063500	105063501	RIPSEQA_peak_1549	6.71486	41982	105102838	105105483	ENSG00000272918	AC005070.3	-	1	ENSG00000270764	AC005070.1	125689	ENSG00000239569	KMT2E-AS1	49179	ENSG00000005483	KMT2E	Exon5	Exon5	Exon5	.	.	.	GO:0000785::chromatin;GO:0002446::neutrophil mediated immunity;GO:0005515::protein binding;GO:0005634::nucleus;GO:0005654::nucleoplasm;GO:0005694::chromosome;GO:0005737::cytoplasm;GO:0005815::microtubule organizing center;GO:0005856::cytoskeleton;GO:0005886::plasma membrane;GO:0006306::DNA methylation;GO:0006325::chromatin organization;GO:0007049::cell cycle;GO:0007050::cell cycle arrest;GO:00160…
17	50056475	50056476	RIPSEQA_peak_784b	12.9565	407	50056068	50090480	ENSG00000005884	ITGA3	+	1	ENSG00000276851	AC002401.4	37589	ENSG00000246640	PICART1	736	ENSG00000005884	ITGA3	Exon1	Exon1	Exon1	GO:0001764::neuron migration;GO:0001968::fibronectin binding;GO:0002020::protease binding;GO:0005178::integrin binding;GO:0005515::protein binding;GO:0005518::collagen binding;GO:0005886::plasma membrane;GO:0005925::focal adhesion;GO:0007155::cell adhesion;GO:0007160::cell-matrix adhesion;GO:0007229::integrin-mediated signaling pathway;GO:0007507::heart development;GO:0007613::memory;GO:0008305::…	.	.	GO:0001764::neuron migration;GO:0001968::fibronectin binding;GO:0002020::protease binding;GO:0005178::integrin binding;GO:0005515::protein binding;GO:0005518::collagen binding;GO:0005886::plasma membrane;GO:0005925::focal adhesion;GO:0007155::cell adhesion;GO:0007160::cell-matrix adhesion;GO:0007229::integrin-mediated signaling pathway;GO:0007507::heart development;GO:0007613::memory;GO:0008305::…
17	50071433	50071434	RIPSEQA_peak_787	10.5621	15365	50056068	50090480	ENSG00000005884	ITGA3	+	1	ENSG00000276851	AC002401.4	22631	ENSG00000246640	PICART1	15694	ENSG00000005884	ITGA3	Exon6	Exon6	Exon6	GO:0001764::neuron migration;GO:0001968::fibronectin binding;GO:0002020::protease binding;GO:0005178::integrin binding;GO:0005515::protein binding;GO:0005518::collagen binding;GO:0005886::plasma membrane;GO:0005925::focal adhesion;GO:0007155::cell adhesion;GO:0007160::cell-matrix adhesion;GO:0007229::integrin-mediated signaling pathway;GO:0007507::heart development;GO:0007613::memory;GO:0008305::…	.	.	GO:0001764::neuron migration;GO:0001968::fibronectin binding;GO:0002020::protease binding;GO:0005178::integrin binding;GO:0005515::protein binding;GO:0005518::collagen binding;GO:0005886::plasma membrane;GO:0005925::focal adhesion;GO:0007155::cell adhesion;GO:0007160::cell-matrix adhesion;GO:0007229::integrin-mediated signaling pathway;GO:0007507::heart development;GO:0007613::memory;GO:0008305::…
17	50064148	50064149	RIPSEQA_peak_785	1.39279	8080	50056068	50090480	ENSG00000005884	ITGA3	+	1	ENSG00000276851	AC002401.4	29916	ENSG00000246640	PICART1	8409	ENSG00000005884	ITGA3	Exon2	Exon2	Exon2	GO:0001764::neuron migration;GO:0001968::fibronectin binding;GO:0002020::protease binding;GO:0005178::integrin binding;GO:0005515::protein binding;GO:0005518::collagen binding;GO:0005886::plasma membrane;GO:0005925::focal adhesion;GO:0007155::cell adhesion;GO:0007160::cell-matrix adhesion;GO:0007229::integrin-mediated signaling pathway;GO:0007507::heart development;GO:0007613::memory;GO:0008305::…	.	.	GO:0001764::neuron migration;GO:0001968::fibronectin binding;GO:0002020::protease binding;GO:0005178::integrin binding;GO:0005515::protein binding;GO:0005518::collagen binding;GO:0005886::plasma membrane;GO:0005925::focal adhesion;GO:0007155::cell adhesion;GO:0007160::cell-matrix adhesion;GO:0007229::integrin-mediated signaling pathway;GO:0007507::heart development;GO:0007613::memory;GO:0008305::…
17	50056241	50056242	RIPSEQA_peak_784a	35.4978	173	50056068	50090480	ENSG00000005884	ITGA3	+	1	ENSG00000276851	AC002401.4	37823	ENSG00000246640	PICART1	502	ENSG00000005884	ITGA3	Exon1	Exon1	Exon1	GO:0001764::neuron migration;GO:0001968::fibronectin binding;GO:0002020::protease binding;GO:0005178::integrin binding;GO:0005515::protein binding;GO:0005518::collagen binding;GO:0005886::plasma membrane;GO:0005925::focal adhesion;GO:0007155::cell adhesion;GO:0007160::cell-matrix adhesion;GO:0007229::integrin-mediated signaling pathway;GO:0007507::heart development;GO:0007613::memory;GO:0008305::…	.	.	GO:0001764::neuron migration;GO:0001968::fibronectin binding;GO:0002020::protease binding;GO:0005178::integrin binding;GO:0005515::protein binding;GO:0005518::collagen binding;GO:0005886::plasma membrane;GO:0005925::focal adhesion;GO:0007155::cell adhesion;GO:0007160::cell-matrix adhesion;GO:0007229::integrin-mediated signaling pathway;GO:0007507::heart development;GO:0007613::memory;GO:0008305::…
17	50070909	50070910	RIPSEQA_peak_786	2.54714	14841	50056068	50090480	ENSG00000005884	ITGA3	+	1	ENSG00000276851	AC002401.4	23155	ENSG00000246640	PICART1	15170	ENSG00000005884	ITGA3	Exon5	Exon5	Exon5	GO:0001764::neuron migration;GO:0001968::fibronectin binding;GO:0002020::protease binding;GO:0005178::integrin binding;GO:0005515::protein binding;GO:0005518::collagen binding;GO:0005886::plasma membrane;GO:0005925::focal adhesion;GO:0007155::cell adhesion;GO:0007160::cell-matrix adhesion;GO:0007229::integrin-mediated signaling pathway;GO:0007507::heart development;GO:0007613::memory;GO:0008305::…	.	.	GO:0001764::neuron migration;GO:0001968::fibronectin binding;GO:0002020::protease binding;GO:0005178::integrin binding;GO:0005515::protein binding;GO:0005518::collagen binding;GO:0005886::plasma membrane;GO:0005925::focal adhesion;GO:0007155::cell adhesion;GO:0007160::cell-matrix adhesion;GO:0007229::integrin-mediated signaling pathway;GO:0007507::heart development;GO:0007613::memory;GO:0008305::…
17	50078084	50078085	RIPSEQA_peak_788	1.33327	-15980	50094065	50094647	ENSG00000276851	AC002401.4	+	1	ENSG00000276851	AC002401.4	15980	ENSG00000246640	PICART1	22345	ENSG00000005884	ITGA3	Exon15	Exon15	Exon15	.	.	.	GO:0001764::neuron migration;GO:0001968::fibronectin binding;GO:0002020::protease binding;GO:0005178::integrin binding;GO:0005515::protein binding;GO:0005518::collagen binding;GO:0005886::plasma membrane;GO:0005925::focal adhesion;GO:0007155::cell adhesion;GO:0007160::cell-matrix adhesion;GO:0007229::integrin-mediated signaling pathway;GO:0007507::heart development;GO:0007613::memory;GO:0008305::…
19	45302477	45302478	RIPSEQA_peak_954	3.7062	20499	45306414	45322977	ENSG00000104879	CKM	-	1	ENSG00000104892	KLC3	30956	ENSG00000283632	EXOC3L2	57046	ENSG00000007047	MARK4	UTR3	UTR3	UTR3	GO:0000166::nucleotide binding;GO:0003824::catalytic activity;GO:0004111::creatine kinase activity;GO:0005515::protein binding;GO:0005524::ATP binding;GO:0005615::extracellular space;GO:0005737::cytoplasm;GO:0005829::cytosol;GO:0006600::creatine metabolic process;GO:0016301::kinase activity;GO:0016310::phosphorylation;GO:0016740::transferase activity;GO:0016772::transferase activity, transferring…	GO:0003777::microtubule motor activity;GO:0005515::protein binding;GO:0005737::cytoplasm;GO:0005856::cytoskeleton;GO:0005871::kinesin complex;GO:0005874::microtubule;GO:0008017::microtubule binding;GO:0008088::axon cargo transport;GO:0019894::kinesin binding;GO:0031514::motile cilium;GO:0035253::ciliary rootlet;GO:0043005::neuron projection	GO:0000145::exocyst;GO:0000149::SNARE binding;GO:0003674::molecular_function;GO:0005575::cellular_component;GO:0006887::exocytosis;GO:0008150::biological_process;GO:0051601::exocyst localization	GO:0000082::G1/S transition of mitotic cell cycle;GO:0000086::G2/M transition of mitotic cell cycle;GO:0000166::nucleotide binding;GO:0000226::microtubule cytoskeleton organization;GO:0000930::gamma-tubulin complex;GO:0001578::microtubule bundle formation;GO:0004672::protein kinase activity;GO:0004674::protein serine/threonine kinase activity;GO:0005515::protein binding;GO:0005524::ATP binding;GO…
17	28635481	28635482	RIPSEQA_peak_737	10.9497	2234	28633247	28635950	ENSG00000264044	AC005726.2	+	2	ENSG00000240494	RPS12P28	20075	ENSG00000258472	AC005726.1	21284	ENSG00000007202	KIAA0100	Exon16	Exon16	Exon16	.	.	GO:0051301::cell division;GO:0051988::regulation of attachment of spindle microtubules to kinetochore	GO:0005515::protein binding;GO:0005576::extracellular region
17	28628365	28628366	RIPSEQA_peak_735	6.20495	-4881	28633247	28635950	ENSG00000264044	AC005726.2	+	1	ENSG00000264044	AC005726.2	4881	ENSG00000258472	AC005726.1	14168	ENSG00000007202	KIAA0100	Exon24	Exon24	Exon24	.	.	GO:0051301::cell division;GO:0051988::regulation of attachment of spindle microtubules to kinetochore	GO:0005515::protein binding;GO:0005576::extracellular region
17	28634792	28634793	RIPSEQA_peak_736	3.99471	1545	28633247	28635950	ENSG00000264044	AC005726.2	+	2	ENSG00000240494	RPS12P28	20764	ENSG00000258472	AC005726.1	20595	ENSG00000007202	KIAA0100	Exon16	Exon16	Exon16	.	.	GO:0051301::cell division;GO:0051988::regulation of attachment of spindle microtubules to kinetochore	GO:0005515::protein binding;GO:0005576::extracellular region
17	28621092	28621093	RIPSEQA_peak_734	10.2449	-6895	28603470	28614197	ENSG00000258472	AC005726.1	-	1	ENSG00000264044	AC005726.2	12154	ENSG00000258472	AC005726.1	6895	ENSG00000007202	KIAA0100	Exon28	Exon28	Exon28	GO:0051301::cell division;GO:0051988::regulation of attachment of spindle microtubules to kinetochore	.	GO:0051301::cell division;GO:0051988::regulation of attachment of spindle microtubules to kinetochore	GO:0005515::protein binding;GO:0005576::extracellular region
16	1674657	1674658	RIPSEQA_peak_555	1.49114	-3598	1678256	1702086	ENSG00000206053	JPT2	+	2	ENSG00000206053	JPT2	3598	ENSG00000226890	Z97652.1	48497	ENSG00000007545	CRAMP1	UTR3	UTR3	UTR3	GO:0005634::nucleus;GO:0005737::cytoplasm;GO:0005829::cytosol;GO:0005886::plasma membrane	GO:0005634::nucleus;GO:0005737::cytoplasm;GO:0005829::cytosol;GO:0005886::plasma membrane	.	GO:0000981::sequence-specific DNA binding RNA polymerase II transcription factor activity;GO:0003677::DNA binding;GO:0003682::chromatin binding;GO:0005634::nucleus;GO:0006357::regulation of transcription from RNA polymerase II promoter
6	15496312	15496313	RIPSEQA_peak_1403	1.53036	25987	15522195	15522300	ENSG00000277411	RF00001	-	1	ENSG00000214027	ARPC3P5	438469	ENSG00000201519	RNU6-645P	171840	ENSG00000008083	JARID2	Exon7	Exon7	Exon7	.	.	.	GO:0000122::negative regulation of transcription from RNA polymerase II promoter;GO:0000977::RNA polymerase II regulatory region sequence-specific DNA binding;GO:0000981::sequence-specific DNA binding RNA polymerase II transcription factor activity;GO:0001227::RNA polymerase II transcription regulatory region sequence-specific DNA binding transcription factor activity involved in negative regulat…
19	13096140	13096141	RIPSEQA_peak_893	2.55063	6583	13101178	13102724	ENSG00000104903	LYL1	-	1	ENSG00000160877	NACC1	22196	ENSG00000267610	AC007787.1	24766	ENSG00000008441	NFIX	UTR3	UTR3	UTR3	GO:0000977::RNA polymerase II regulatory region sequence-specific DNA binding;GO:0000981::sequence-specific DNA binding RNA polymerase II transcription factor activity;GO:0001955::blood vessel maturation;GO:0003677::DNA binding;GO:0005515::protein binding;GO:0005634::nucleus;GO:0006355::regulation of transcription, DNA-templated;GO:0006357::regulation of transcription from RNA polymerase II promo…	GO:0005634::nucleus;GO:0005654::nucleoplasm;GO:0005737::cytoplasm;GO:0008284::positive regulation of cell proliferation;GO:0016604::nuclear body;GO:0030054::cell junction;GO:0043231::intracellular membrane-bounded organelle;GO:0045892::negative regulation of transcription, DNA-templated;GO:0051260::protein homooligomerization	.	GO:0000122::negative regulation of transcription from RNA polymerase II promoter;GO:0000981::sequence-specific DNA binding RNA polymerase II transcription factor activity;GO:0003677::DNA binding;GO:0003700::sequence-specific DNA binding transcription factor activity;GO:0003705::RNA polymerase II distal enhancer sequence-specific DNA binding transcription factor activity;GO:0005515::protein bindin…
19	13097947	13097948	RIPSEQA_peak_894	3.33454	4776	13101178	13102724	ENSG00000104903	LYL1	-	1	ENSG00000160877	NACC1	20389	ENSG00000267610	AC007787.1	26573	ENSG00000008441	NFIX	UTR3	UTR3	UTR3	GO:0000977::RNA polymerase II regulatory region sequence-specific DNA binding;GO:0000981::sequence-specific DNA binding RNA polymerase II transcription factor activity;GO:0001955::blood vessel maturation;GO:0003677::DNA binding;GO:0005515::protein binding;GO:0005634::nucleus;GO:0006355::regulation of transcription, DNA-templated;GO:0006357::regulation of transcription from RNA polymerase II promo…	GO:0005634::nucleus;GO:0005654::nucleoplasm;GO:0005737::cytoplasm;GO:0008284::positive regulation of cell proliferation;GO:0016604::nuclear body;GO:0030054::cell junction;GO:0043231::intracellular membrane-bounded organelle;GO:0045892::negative regulation of transcription, DNA-templated;GO:0051260::protein homooligomerization	.	GO:0000122::negative regulation of transcription from RNA polymerase II promoter;GO:0000981::sequence-specific DNA binding RNA polymerase II transcription factor activity;GO:0003677::DNA binding;GO:0003700::sequence-specific DNA binding transcription factor activity;GO:0003705::RNA polymerase II distal enhancer sequence-specific DNA binding transcription factor activity;GO:0005515::protein bindin…
19	13094832	13094833	RIPSEQA_peak_892	16.603	7891	13101178	13102724	ENSG00000104903	LYL1	-	1	ENSG00000160877	NACC1	23504	ENSG00000267610	AC007787.1	23458	ENSG00000008441	NFIX	UTR3	UTR3	UTR3	GO:0000977::RNA polymerase II regulatory region sequence-specific DNA binding;GO:0000981::sequence-specific DNA binding RNA polymerase II transcription factor activity;GO:0001955::blood vessel maturation;GO:0003677::DNA binding;GO:0005515::protein binding;GO:0005634::nucleus;GO:0006355::regulation of transcription, DNA-templated;GO:0006357::regulation of transcription from RNA polymerase II promo…	GO:0005634::nucleus;GO:0005654::nucleoplasm;GO:0005737::cytoplasm;GO:0008284::positive regulation of cell proliferation;GO:0016604::nuclear body;GO:0030054::cell junction;GO:0043231::intracellular membrane-bounded organelle;GO:0045892::negative regulation of transcription, DNA-templated;GO:0051260::protein homooligomerization	.	GO:0000122::negative regulation of transcription from RNA polymerase II promoter;GO:0000981::sequence-specific DNA binding RNA polymerase II transcription factor activity;GO:0003677::DNA binding;GO:0003700::sequence-specific DNA binding transcription factor activity;GO:0003705::RNA polymerase II distal enhancer sequence-specific DNA binding transcription factor activity;GO:0005515::protein bindin…
17	32367907	32367908	RIPSEQA_peak_746	33.2169	17790	32350117	32381886	ENSG00000010244	ZNF207	+	1	ENSG00000274341	AC005899.6	40105	ENSG00000263749	OOSP1P2	23783	ENSG00000010244	ZNF207	Exon10	Exon10	Exon10	GO:0000070::mitotic sister chromatid segregation;GO:0000775::chromosome, centromeric region;GO:0000776::kinetochore;GO:0000777::condensed chromosome kinetochore;GO:0001578::microtubule bundle formation;GO:0003676::nucleic acid binding;GO:0003677::DNA binding;GO:0003700::sequence-specific DNA binding transcription factor activity;GO:0003723::RNA binding;GO:0005515::protein binding;GO:0005634::nucl…	.	.	GO:0000070::mitotic sister chromatid segregation;GO:0000775::chromosome, centromeric region;GO:0000776::kinetochore;GO:0000777::condensed chromosome kinetochore;GO:0001578::microtubule bundle formation;GO:0003676::nucleic acid binding;GO:0003677::DNA binding;GO:0003700::sequence-specific DNA binding transcription factor activity;GO:0003723::RNA binding;GO:0005515::protein binding;GO:0005634::nucl…
6	142772383	142772384	RIPSEQA_peak_1443	1.62709	-15739	142788123	142794086	ENSG00000237851	AL023584.2	+	1	ENSG00000237851	AL023584.2	15739	ENSG00000236366	AL359313.1	134494	ENSG00000010818	HIVEP2	Exon5	Exon5	Exon5	.	.	.	GO:0000981::sequence-specific DNA binding RNA polymerase II transcription factor activity;GO:0003676::nucleic acid binding;GO:0003677::DNA binding;GO:0005634::nucleus;GO:0005654::nucleoplasm;GO:0006357::regulation of transcription from RNA polymerase II promoter;GO:0046872::metal ion binding
6	142772054	142772055	RIPSEQA_peak_1442	5.36026	-16068	142788123	142794086	ENSG00000237851	AL023584.2	+	1	ENSG00000237851	AL023584.2	16068	ENSG00000236366	AL359313.1	134165	ENSG00000010818	HIVEP2	Exon5	Exon5	Exon5	.	.	.	GO:0000981::sequence-specific DNA binding RNA polymerase II transcription factor activity;GO:0003676::nucleic acid binding;GO:0003677::DNA binding;GO:0005634::nucleus;GO:0005654::nucleoplasm;GO:0006357::regulation of transcription from RNA polymerase II promoter;GO:0046872::metal ion binding
7	5621301	5621302	RIPSEQA_peak_1484	3.03343	28478	5592823	5606655	ENSG00000075618	FSCN1	+	1	ENSG00000235944	ZNF815P	201905	ENSG00000075624	ACTB	90700	ENSG00000011275	RNF216	UTR3	UTR3	UTR3	GO:0001725::stress fiber;GO:0001726::ruffle;GO:0002102::podosome;GO:0003723::RNA binding;GO:0003779::actin binding;GO:0005515::protein binding;GO:0005737::cytoplasm;GO:0005829::cytosol;GO:0005856::cytoskeleton;GO:0005902::microvillus;GO:0005911::cell-cell junction;GO:0007015::actin filament organization;GO:0007043::cell-cell junction assembly;GO:0007163::establishment or maintenance of cell polar…	.	GO:0000079::regulation of cyclin-dependent protein serine/threonine kinase activity;GO:0000166::nucleotide binding;GO:0000790::nuclear chromatin;GO:0000978::RNA polymerase II core promoter proximal region sequence-specific DNA binding;GO:0000980::RNA polymerase II distal enhancer sequence-specific DNA binding;GO:0001895::retina homeostasis;GO:0005200::structural constituent of cytoskeleton;GO:000…	GO:0005515::protein binding;GO:0005634::nucleus;GO:0005654::nucleoplasm;GO:0005737::cytoplasm;GO:0005829::cytosol;GO:0006915::apoptotic process;GO:0016032::viral process;GO:0016567::protein ubiquitination;GO:0016740::transferase activity;GO:0032480::negative regulation of type I interferon production;GO:0032648::regulation of interferon-beta production;GO:0043161::proteasome-mediated ubiquitin-de…
7	5620878	5620879	RIPSEQA_peak_1483	3.42057	28055	5592823	5606655	ENSG00000075618	FSCN1	+	1	ENSG00000235944	ZNF815P	202328	ENSG00000075624	ACTB	90277	ENSG00000011275	RNF216	UTR3	UTR3	UTR3	GO:0001725::stress fiber;GO:0001726::ruffle;GO:0002102::podosome;GO:0003723::RNA binding;GO:0003779::actin binding;GO:0005515::protein binding;GO:0005737::cytoplasm;GO:0005829::cytosol;GO:0005856::cytoskeleton;GO:0005902::microvillus;GO:0005911::cell-cell junction;GO:0007015::actin filament organization;GO:0007043::cell-cell junction assembly;GO:0007163::establishment or maintenance of cell polar…	.	GO:0000079::regulation of cyclin-dependent protein serine/threonine kinase activity;GO:0000166::nucleotide binding;GO:0000790::nuclear chromatin;GO:0000978::RNA polymerase II core promoter proximal region sequence-specific DNA binding;GO:0000980::RNA polymerase II distal enhancer sequence-specific DNA binding;GO:0001895::retina homeostasis;GO:0005200::structural constituent of cytoskeleton;GO:000…	GO:0005515::protein binding;GO:0005634::nucleus;GO:0005654::nucleoplasm;GO:0005737::cytoplasm;GO:0005829::cytosol;GO:0006915::apoptotic process;GO:0016032::viral process;GO:0016567::protein ubiquitination;GO:0016740::transferase activity;GO:0032480::negative regulation of type I interferon production;GO:0032648::regulation of interferon-beta production;GO:0043161::proteasome-mediated ubiquitin-de…
7	36410624	36410625	RIPSEQA_peak_1496	19.6823	20818	36389806	36453791	ENSG00000011426	ANLN	+	1	ENSG00000237400	AC006960.2	52398	ENSG00000164542	KIAA0895	43383	ENSG00000011426	ANLN	Exon6	Exon6	Exon6	GO:0000281::mitotic cytokinesis;GO:0000915::actomyosin contractile ring assembly;GO:0000921::septin ring assembly;GO:0002244::hematopoietic progenitor cell differentiation;GO:0003779::actin binding;GO:0005634::nucleus;GO:0005654::nucleoplasm;GO:0005737::cytoplasm;GO:0005826::actomyosin contractile ring;GO:0005856::cytoskeleton;GO:0005938::cell cortex;GO:0007049::cell cycle;GO:0007096::regulation …	.	.	GO:0000281::mitotic cytokinesis;GO:0000915::actomyosin contractile ring assembly;GO:0000921::septin ring assembly;GO:0002244::hematopoietic progenitor cell differentiation;GO:0003779::actin binding;GO:0005634::nucleus;GO:0005654::nucleoplasm;GO:0005737::cytoplasm;GO:0005826::actomyosin contractile ring;GO:0005856::cytoskeleton;GO:0005938::cell cortex;GO:0007049::cell cycle;GO:0007096::regulation …
X	136210525	136210526	RIPSEQA_peak_1749a	20.2414	41053	136216811	136251579	ENSG00000129680	MAP7D3	-	1	ENSG00000156920	ADGRG4	90437	ENSG00000239080	RF01210	76105	ENSG00000022267	FHL1	UTR3	UTR3	UTR3	GO:0000226::microtubule cytoskeleton organization;GO:0005737::cytoplasm;GO:0005819::spindle;GO:0005856::cytoskeleton;GO:0008017::microtubule binding;GO:0015630::microtubule cytoskeleton;GO:0015631::tubulin binding;GO:0016020::membrane;GO:0046785::microtubule polymerization	GO:0004888::transmembrane signaling receptor activity;GO:0004930::G-protein coupled receptor activity;GO:0005622::intracellular;GO:0005887::integral component of plasma membrane;GO:0007165::signal transduction;GO:0007166::cell surface receptor signaling pathway;GO:0007186::G-protein coupled receptor signaling pathway;GO:0007189::adenylate cyclase-activating G-protein coupled receptor signaling pa…	.	GO:0003254::regulation of membrane depolarization;GO:0003674::molecular_function;GO:0005515::protein binding;GO:0005634::nucleus;GO:0005737::cytoplasm;GO:0005829::cytosol;GO:0005886::plasma membrane;GO:0005925::focal adhesion;GO:0007275::multicellular organismal development;GO:0007517::muscle organ development;GO:0009887::organ morphogenesis;GO:0010972::negative regulation of G2/M transition of m…
X	136210837	136210838	RIPSEQA_peak_1749b	12.3568	40741	136216811	136251579	ENSG00000129680	MAP7D3	-	1	ENSG00000156920	ADGRG4	90125	ENSG00000239080	RF01210	76417	ENSG00000022267	FHL1	UTR3	UTR3	UTR3	GO:0000226::microtubule cytoskeleton organization;GO:0005737::cytoplasm;GO:0005819::spindle;GO:0005856::cytoskeleton;GO:0008017::microtubule binding;GO:0015630::microtubule cytoskeleton;GO:0015631::tubulin binding;GO:0016020::membrane;GO:0046785::microtubule polymerization	GO:0004888::transmembrane signaling receptor activity;GO:0004930::G-protein coupled receptor activity;GO:0005622::intracellular;GO:0005887::integral component of plasma membrane;GO:0007165::signal transduction;GO:0007166::cell surface receptor signaling pathway;GO:0007186::G-protein coupled receptor signaling pathway;GO:0007189::adenylate cyclase-activating G-protein coupled receptor signaling pa…	.	GO:0003254::regulation of membrane depolarization;GO:0003674::molecular_function;GO:0005515::protein binding;GO:0005634::nucleus;GO:0005737::cytoplasm;GO:0005829::cytosol;GO:0005886::plasma membrane;GO:0005925::focal adhesion;GO:0007275::multicellular organismal development;GO:0007517::muscle organ development;GO:0009887::organ morphogenesis;GO:0010972::negative regulation of G2/M transition of m…
19	47741487	47741488	RIPSEQA_peak_960	8.94625	-4077	47745565	47757057	ENSG00000105373	NOP53	+	1	ENSG00000105373	NOP53	4077	ENSG00000278999	AC008985.1	77592	ENSG00000024422	EHD2	UTR3	UTR3	UTR3	GO:0000027::ribosomal large subunit assembly;GO:0000122::negative regulation of transcription from RNA polymerase II promoter;GO:0001650::fibrillar center;GO:0001932::regulation of protein phosphorylation;GO:0002039::p53 binding;GO:0003723::RNA binding;GO:0005515::protein binding;GO:0005622::intracellular;GO:0005634::nucleus;GO:0005654::nucleoplasm;GO:0005730::nucleolus;GO:0005829::cytosol;GO:000…	GO:0000027::ribosomal large subunit assembly;GO:0000122::negative regulation of transcription from RNA polymerase II promoter;GO:0001650::fibrillar center;GO:0001932::regulation of protein phosphorylation;GO:0002039::p53 binding;GO:0003723::RNA binding;GO:0005515::protein binding;GO:0005622::intracellular;GO:0005634::nucleus;GO:0005654::nucleoplasm;GO:0005730::nucleolus;GO:0005829::cytosol;GO:000…	.	GO:0000166::nucleotide binding;GO:0003676::nucleic acid binding;GO:0005509::calcium ion binding;GO:0005515::protein binding;GO:0005524::ATP binding;GO:0005525::GTP binding;GO:0005634::nucleus;GO:0005737::cytoplasm;GO:0005768::endosome;GO:0005829::cytosol;GO:0005886::plasma membrane;GO:0005901::caveola;GO:0006897::endocytosis;GO:0007596::blood coagulation;GO:0010008::endosome membrane;GO:0015630::…
20	35938906	35938907	RIPSEQA_peak_1131	1.82841	-10231	35928570	35928675	ENSG00000207053	RNU6-937P	-	1	ENSG00000149646	CNBD2	29704	ENSG00000207053	RNU6-937P	10231	ENSG00000025293	PHF20	Exon16	Exon16	Exon16	.	GO:0000166::nucleotide binding;GO:0005737::cytoplasm;GO:0005829::cytosol;GO:0007283::spermatogenesis;GO:0030552::cAMP binding	.	GO:0000123::histone acetyltransferase complex;GO:0000981::sequence-specific DNA binding RNA polymerase II transcription factor activity;GO:0003676::nucleic acid binding;GO:0003677::DNA binding;GO:0005515::protein binding;GO:0005634::nucleus;GO:0005654::nucleoplasm;GO:0005829::cytosol;GO:0006325::chromatin organization;GO:0006355::regulation of transcription, DNA-templated;GO:0006357::regulation o…
11	35139272	35139273	RIPSEQA_peak_234	52.6791	402	35138870	35232402	ENSG00000026508	CD44	+	1	ENSG00000251194	AL133330.1	73277	ENSG00000255521	AL356215.1	1240	ENSG00000026508	CD44	UTR5	UTR5	UTR5	GO:0004888::transmembrane signaling receptor activity;GO:0004896::cytokine receptor activity;GO:0005515::protein binding;GO:0005518::collagen binding;GO:0005540::hyaluronic acid binding;GO:0005794::Golgi apparatus;GO:0005829::cytosol;GO:0005886::plasma membrane;GO:0005887::integral component of plasma membrane;GO:0005902::microvillus;GO:0005925::focal adhesion;GO:0006954::inflammatory response;GO…	.	.	GO:0004888::transmembrane signaling receptor activity;GO:0004896::cytokine receptor activity;GO:0005515::protein binding;GO:0005518::collagen binding;GO:0005540::hyaluronic acid binding;GO:0005794::Golgi apparatus;GO:0005829::cytosol;GO:0005886::plasma membrane;GO:0005887::integral component of plasma membrane;GO:0005902::microvillus;GO:0005925::focal adhesion;GO:0006954::inflammatory response;GO…
11	35180367	35180368	RIPSEQA_peak_235	7.79317	-32182	35212550	35214007	ENSG00000251194	AL133330.1	+	1	ENSG00000251194	AL133330.1	32182	ENSG00000255521	AL356215.1	42335	ENSG00000026508	CD44	Exon3	Exon3	Exon3	.	.	.	GO:0004888::transmembrane signaling receptor activity;GO:0004896::cytokine receptor activity;GO:0005515::protein binding;GO:0005518::collagen binding;GO:0005540::hyaluronic acid binding;GO:0005794::Golgi apparatus;GO:0005829::cytosol;GO:0005886::plasma membrane;GO:0005887::integral component of plasma membrane;GO:0005902::microvillus;GO:0005925::focal adhesion;GO:0006954::inflammatory response;GO…
15	68086575	68086576	RIPSEQA_peak_547b	4.90201	32396	68054179	68193846	ENSG00000033800	PIAS1	+	1	ENSG00000260602	HMGN2P40	167973	ENSG00000261702	AC022254.1	111950	ENSG00000033800	PIAS1	Exon2	Exon2	Exon2	GO:0000082::G1/S transition of mitotic cell cycle;GO:0000122::negative regulation of transcription from RNA polymerase II promoter;GO:0003677::DNA binding;GO:0003713::transcription coactivator activity;GO:0003714::transcription corepressor activity;GO:0005515::protein binding;GO:0005634::nucleus;GO:0005654::nucleoplasm;GO:0007259::JAK-STAT cascade;GO:0007283::spermatogenesis;GO:0008022::protein C…	.	.	GO:0000082::G1/S transition of mitotic cell cycle;GO:0000122::negative regulation of transcription from RNA polymerase II promoter;GO:0003677::DNA binding;GO:0003713::transcription coactivator activity;GO:0003714::transcription corepressor activity;GO:0005515::protein binding;GO:0005634::nucleus;GO:0005654::nucleoplasm;GO:0007259::JAK-STAT cascade;GO:0007283::spermatogenesis;GO:0008022::protein C…
15	68086399	68086400	RIPSEQA_peak_547a	4.11701	32220	68054179	68193846	ENSG00000033800	PIAS1	+	1	ENSG00000260602	HMGN2P40	168149	ENSG00000261702	AC022254.1	111774	ENSG00000033800	PIAS1	Exon2	Exon2	Exon2	GO:0000082::G1/S transition of mitotic cell cycle;GO:0000122::negative regulation of transcription from RNA polymerase II promoter;GO:0003677::DNA binding;GO:0003713::transcription coactivator activity;GO:0003714::transcription corepressor activity;GO:0005515::protein binding;GO:0005634::nucleus;GO:0005654::nucleoplasm;GO:0007259::JAK-STAT cascade;GO:0007283::spermatogenesis;GO:0008022::protein C…	.	.	GO:0000082::G1/S transition of mitotic cell cycle;GO:0000122::negative regulation of transcription from RNA polymerase II promoter;GO:0003677::DNA binding;GO:0003713::transcription coactivator activity;GO:0003714::transcription corepressor activity;GO:0005515::protein binding;GO:0005634::nucleus;GO:0005654::nucleoplasm;GO:0007259::JAK-STAT cascade;GO:0007283::spermatogenesis;GO:0008022::protein C…
5	14405939	14405940	RIPSEQA_peak_1328	6.10751	-175835	14581775	14612720	ENSG00000145569	OTULINL	+	1	ENSG00000145569	OTULINL	175835	ENSG00000039139	DNAH5	461396	ENSG00000038382	TRIO	Exon32	Exon32	Exon32	.	.	GO:0000166::nucleotide binding;GO:0003341::cilium movement;GO:0003774::motor activity;GO:0003777::microtubule motor activity;GO:0005524::ATP binding;GO:0005737::cytoplasm;GO:0005856::cytoskeleton;GO:0005858::axonemal dynein complex;GO:0005874::microtubule;GO:0005929::cilium;GO:0005930::axoneme;GO:0007018::microtubule-based movement;GO:0007368::determination of left/right symmetry;GO:0007507::hear…	GO:0000166::nucleotide binding;GO:0004672::protein kinase activity;GO:0004674::protein serine/threonine kinase activity;GO:0005085::guanyl-nucleotide exchange factor activity;GO:0005089::Rho guanyl-nucleotide exchange factor activity;GO:0005515::protein binding;GO:0005524::ATP binding;GO:0005737::cytoplasm;GO:0005829::cytosol;GO:0006468::protein phosphorylation;GO:0007185::transmembrane receptor …
5	14291122	14291123	RIPSEQA_peak_1326	3.66902	147420	14143702	14510204	ENSG00000038382	TRIO	+	1	ENSG00000145569	OTULINL	290652	ENSG00000039139	DNAH5	346579	ENSG00000038382	TRIO	Exon5	Exon5	Exon5	GO:0000166::nucleotide binding;GO:0004672::protein kinase activity;GO:0004674::protein serine/threonine kinase activity;GO:0005085::guanyl-nucleotide exchange factor activity;GO:0005089::Rho guanyl-nucleotide exchange factor activity;GO:0005515::protein binding;GO:0005524::ATP binding;GO:0005737::cytoplasm;GO:0005829::cytosol;GO:0006468::protein phosphorylation;GO:0007185::transmembrane receptor …	.	GO:0000166::nucleotide binding;GO:0003341::cilium movement;GO:0003774::motor activity;GO:0003777::microtubule motor activity;GO:0005524::ATP binding;GO:0005737::cytoplasm;GO:0005856::cytoskeleton;GO:0005858::axonemal dynein complex;GO:0005874::microtubule;GO:0005929::cilium;GO:0005930::axoneme;GO:0007018::microtubule-based movement;GO:0007368::determination of left/right symmetry;GO:0007507::hear…	GO:0000166::nucleotide binding;GO:0004672::protein kinase activity;GO:0004674::protein serine/threonine kinase activity;GO:0005085::guanyl-nucleotide exchange factor activity;GO:0005089::Rho guanyl-nucleotide exchange factor activity;GO:0005515::protein binding;GO:0005524::ATP binding;GO:0005737::cytoplasm;GO:0005829::cytosol;GO:0006468::protein phosphorylation;GO:0007185::transmembrane receptor …
5	14492706	14492707	RIPSEQA_peak_1331	15.5012	-89068	14581775	14612720	ENSG00000145569	OTULINL	+	1	ENSG00000145569	OTULINL	89068	ENSG00000039139	DNAH5	548163	ENSG00000038382	TRIO	Exon49	Exon49	Exon49	.	.	GO:0000166::nucleotide binding;GO:0003341::cilium movement;GO:0003774::motor activity;GO:0003777::microtubule motor activity;GO:0005524::ATP binding;GO:0005737::cytoplasm;GO:0005856::cytoskeleton;GO:0005858::axonemal dynein complex;GO:0005874::microtubule;GO:0005929::cilium;GO:0005930::axoneme;GO:0007018::microtubule-based movement;GO:0007368::determination of left/right symmetry;GO:0007507::hear…	GO:0000166::nucleotide binding;GO:0004672::protein kinase activity;GO:0004674::protein serine/threonine kinase activity;GO:0005085::guanyl-nucleotide exchange factor activity;GO:0005089::Rho guanyl-nucleotide exchange factor activity;GO:0005515::protein binding;GO:0005524::ATP binding;GO:0005737::cytoplasm;GO:0005829::cytosol;GO:0006468::protein phosphorylation;GO:0007185::transmembrane receptor …
5	14488086	14488087	RIPSEQA_peak_1330	6.10751	-93688	14581775	14612720	ENSG00000145569	OTULINL	+	1	ENSG00000145569	OTULINL	93688	ENSG00000039139	DNAH5	543543	ENSG00000038382	TRIO	Exon48	Exon48	Exon48	.	.	GO:0000166::nucleotide binding;GO:0003341::cilium movement;GO:0003774::motor activity;GO:0003777::microtubule motor activity;GO:0005524::ATP binding;GO:0005737::cytoplasm;GO:0005856::cytoskeleton;GO:0005858::axonemal dynein complex;GO:0005874::microtubule;GO:0005929::cilium;GO:0005930::axoneme;GO:0007018::microtubule-based movement;GO:0007368::determination of left/right symmetry;GO:0007507::hear…	GO:0000166::nucleotide binding;GO:0004672::protein kinase activity;GO:0004674::protein serine/threonine kinase activity;GO:0005085::guanyl-nucleotide exchange factor activity;GO:0005089::Rho guanyl-nucleotide exchange factor activity;GO:0005515::protein binding;GO:0005524::ATP binding;GO:0005737::cytoplasm;GO:0005829::cytosol;GO:0006468::protein phosphorylation;GO:0007185::transmembrane receptor …
5	14387555	14387556	RIPSEQA_peak_1327	5.11006	-194219	14581775	14612720	ENSG00000145569	OTULINL	+	1	ENSG00000145569	OTULINL	194219	ENSG00000039139	DNAH5	443012	ENSG00000038382	TRIO	Exon22	Exon22	Exon22	.	.	GO:0000166::nucleotide binding;GO:0003341::cilium movement;GO:0003774::motor activity;GO:0003777::microtubule motor activity;GO:0005524::ATP binding;GO:0005737::cytoplasm;GO:0005856::cytoskeleton;GO:0005858::axonemal dynein complex;GO:0005874::microtubule;GO:0005929::cilium;GO:0005930::axoneme;GO:0007018::microtubule-based movement;GO:0007368::determination of left/right symmetry;GO:0007507::hear…	GO:0000166::nucleotide binding;GO:0004672::protein kinase activity;GO:0004674::protein serine/threonine kinase activity;GO:0005085::guanyl-nucleotide exchange factor activity;GO:0005089::Rho guanyl-nucleotide exchange factor activity;GO:0005515::protein binding;GO:0005524::ATP binding;GO:0005737::cytoplasm;GO:0005829::cytosol;GO:0006468::protein phosphorylation;GO:0007185::transmembrane receptor …
5	14461182	14461183	RIPSEQA_peak_1329	18.5916	-120592	14581775	14612720	ENSG00000145569	OTULINL	+	1	ENSG00000145569	OTULINL	120592	ENSG00000039139	DNAH5	516639	ENSG00000038382	TRIO	Exon35	Exon35	Exon35	.	.	GO:0000166::nucleotide binding;GO:0003341::cilium movement;GO:0003774::motor activity;GO:0003777::microtubule motor activity;GO:0005524::ATP binding;GO:0005737::cytoplasm;GO:0005856::cytoskeleton;GO:0005858::axonemal dynein complex;GO:0005874::microtubule;GO:0005929::cilium;GO:0005930::axoneme;GO:0007018::microtubule-based movement;GO:0007368::determination of left/right symmetry;GO:0007507::hear…	GO:0000166::nucleotide binding;GO:0004672::protein kinase activity;GO:0004674::protein serine/threonine kinase activity;GO:0005085::guanyl-nucleotide exchange factor activity;GO:0005089::Rho guanyl-nucleotide exchange factor activity;GO:0005515::protein binding;GO:0005524::ATP binding;GO:0005737::cytoplasm;GO:0005829::cytosol;GO:0006468::protein phosphorylation;GO:0007185::transmembrane receptor …
5	83539839	83539840	RIPSEQA_peak_1348a	4.50602	41480	83541477	83581320	ENSG00000249835	VCAN-AS1	-	1	ENSG00000253073	RN7SKP295	146026	ENSG00000251552	COQ10BP2	259195	ENSG00000038427	VCAN	Exon8	Exon8	Exon8	.	.	.	GO:0001649::osteoblast differentiation;GO:0005509::calcium ion binding;GO:0005515::protein binding;GO:0005539::glycosaminoglycan binding;GO:0005540::hyaluronic acid binding;GO:0005576::extracellular region;GO:0005615::extracellular space;GO:0005788::endoplasmic reticulum lumen;GO:0005796::Golgi lumen;GO:0007155::cell adhesion;GO:0007275::multicellular organismal development;GO:0007417::central ne…
5	83540214	83540215	RIPSEQA_peak_1348b	6.98719	41105	83541477	83581320	ENSG00000249835	VCAN-AS1	-	1	ENSG00000253073	RN7SKP295	145651	ENSG00000251552	COQ10BP2	259570	ENSG00000038427	VCAN	Exon8	Exon8	Exon8	.	.	.	GO:0001649::osteoblast differentiation;GO:0005509::calcium ion binding;GO:0005515::protein binding;GO:0005539::glycosaminoglycan binding;GO:0005540::hyaluronic acid binding;GO:0005576::extracellular region;GO:0005615::extracellular space;GO:0005788::endoplasmic reticulum lumen;GO:0005796::Golgi lumen;GO:0007155::cell adhesion;GO:0007275::multicellular organismal development;GO:0007417::central ne…
5	83490295	83490296	RIPSEQA_peak_1347	2.71516	18830	83471465	83582303	ENSG00000038427	VCAN	+	1	ENSG00000253073	RN7SKP295	195570	ENSG00000251552	COQ10BP2	209651	ENSG00000038427	VCAN	Exon3	Exon3	Exon3	GO:0001649::osteoblast differentiation;GO:0005509::calcium ion binding;GO:0005515::protein binding;GO:0005539::glycosaminoglycan binding;GO:0005540::hyaluronic acid binding;GO:0005576::extracellular region;GO:0005615::extracellular space;GO:0005788::endoplasmic reticulum lumen;GO:0005796::Golgi lumen;GO:0007155::cell adhesion;GO:0007275::multicellular organismal development;GO:0007417::central ne…	.	.	GO:0001649::osteoblast differentiation;GO:0005509::calcium ion binding;GO:0005515::protein binding;GO:0005539::glycosaminoglycan binding;GO:0005540::hyaluronic acid binding;GO:0005576::extracellular region;GO:0005615::extracellular space;GO:0005788::endoplasmic reticulum lumen;GO:0005796::Golgi lumen;GO:0007155::cell adhesion;GO:0007275::multicellular organismal development;GO:0007417::central ne…
16	67538748	67538749	RIPSEQA_peak_650	3.06508	1357	67538557	67540106	ENSG00000261396	AC027682.5	-	2	ENSG00000102974	CTCF	75579	ENSG00000276075	AC027682.6	10073	ENSG00000039523	RIPOR1	Exon4	Exon4	Exon4	.	GO:0000122::negative regulation of transcription from RNA polymerase II promoter;GO:0000775::chromosome, centromeric region;GO:0000793::condensed chromosome;GO:0000978::RNA polymerase II core promoter proximal region sequence-specific DNA binding;GO:0000981::sequence-specific DNA binding RNA polymerase II transcription factor activity;GO:0001078::RNA polymerase II core promoter proximal region se…	.	GO:0005515::protein binding;GO:0005737::cytoplasm;GO:0005794::Golgi apparatus;GO:0007266::Rho protein signal transduction;GO:0009267::cellular response to starvation;GO:0009611::response to wounding;GO:0012506::vesicle membrane;GO:0016020::membrane;GO:0030335::positive regulation of cell migration;GO:0034067::protein localization to Golgi apparatus;GO:0051683::establishment of Golgi localization;…
16	67541531	67541532	RIPSEQA_peak_651	1.36553	1040	67542304	67542572	ENSG00000260894	AC027682.3	-	1	ENSG00000102974	CTCF	72796	ENSG00000261396	AC027682.5	1425	ENSG00000039523	RIPOR1	Exon12	Exon12	Exon12	.	GO:0000122::negative regulation of transcription from RNA polymerase II promoter;GO:0000775::chromosome, centromeric region;GO:0000793::condensed chromosome;GO:0000978::RNA polymerase II core promoter proximal region sequence-specific DNA binding;GO:0000981::sequence-specific DNA binding RNA polymerase II transcription factor activity;GO:0001078::RNA polymerase II core promoter proximal region se…	.	GO:0005515::protein binding;GO:0005737::cytoplasm;GO:0005794::Golgi apparatus;GO:0007266::Rho protein signal transduction;GO:0009267::cellular response to starvation;GO:0009611::response to wounding;GO:0012506::vesicle membrane;GO:0016020::membrane;GO:0030335::positive regulation of cell migration;GO:0034067::protein localization to Golgi apparatus;GO:0051683::establishment of Golgi localization;…
16	67542033	67542034	RIPSEQA_peak_652	1.73045	538	67542304	67542572	ENSG00000260894	AC027682.3	-	1	ENSG00000102974	CTCF	72294	ENSG00000261396	AC027682.5	1927	ENSG00000039523	RIPOR1	Exon14	Exon14	Exon14	.	GO:0000122::negative regulation of transcription from RNA polymerase II promoter;GO:0000775::chromosome, centromeric region;GO:0000793::condensed chromosome;GO:0000978::RNA polymerase II core promoter proximal region sequence-specific DNA binding;GO:0000981::sequence-specific DNA binding RNA polymerase II transcription factor activity;GO:0001078::RNA polymerase II core promoter proximal region se…	.	GO:0005515::protein binding;GO:0005737::cytoplasm;GO:0005794::Golgi apparatus;GO:0007266::Rho protein signal transduction;GO:0009267::cellular response to starvation;GO:0009611::response to wounding;GO:0012506::vesicle membrane;GO:0016020::membrane;GO:0030335::positive regulation of cell migration;GO:0034067::protein localization to Golgi apparatus;GO:0051683::establishment of Golgi localization;…
16	67542946	67542947	RIPSEQA_peak_653	1.80065	16	67542123	67542963	ENSG00000259945	AC027682.2	-	2	ENSG00000102974	CTCF	71381	ENSG00000260894	AC027682.3	374	ENSG00000039523	RIPOR1	Exon14	Exon14	Exon14	.	GO:0000122::negative regulation of transcription from RNA polymerase II promoter;GO:0000775::chromosome, centromeric region;GO:0000793::condensed chromosome;GO:0000978::RNA polymerase II core promoter proximal region sequence-specific DNA binding;GO:0000981::sequence-specific DNA binding RNA polymerase II transcription factor activity;GO:0001078::RNA polymerase II core promoter proximal region se…	.	GO:0005515::protein binding;GO:0005737::cytoplasm;GO:0005794::Golgi apparatus;GO:0007266::Rho protein signal transduction;GO:0009267::cellular response to starvation;GO:0009611::response to wounding;GO:0012506::vesicle membrane;GO:0016020::membrane;GO:0030335::positive regulation of cell migration;GO:0034067::protein localization to Golgi apparatus;GO:0051683::establishment of Golgi localization;…
3	47916200	47916201	RIPSEQA_peak_1235a	6.53395	15713	47931808	47931914	ENSG00000199591	RF00019	-	1	ENSG00000270285	AC124916.2	123066	ENSG00000173473	SMARCC1	134283	ENSG00000047849	MAP4	Exon8	Exon8	Exon8	.	.	GO:0000790::nuclear chromatin;GO:0000978::RNA polymerase II core promoter proximal region sequence-specific DNA binding;GO:0000980::RNA polymerase II distal enhancer sequence-specific DNA binding;GO:0000981::sequence-specific DNA binding RNA polymerase II transcription factor activity;GO:0001741::XY body;GO:0003677::DNA binding;GO:0003682::chromatin binding;GO:0003713::transcription coactivator a…	GO:0000226::microtubule cytoskeleton organization;GO:0003723::RNA binding;GO:0005198::structural molecule activity;GO:0005515::protein binding;GO:0005737::cytoplasm;GO:0005829::cytosol;GO:0005856::cytoskeleton;GO:0005874::microtubule;GO:0005875::microtubule associated complex;GO:0005886::plasma membrane;GO:0005930::axoneme;GO:0007052::mitotic spindle organization;GO:0008017::microtubule binding;G…
3	47916596	47916597	RIPSEQA_peak_1235c	5.04315	15317	47931808	47931914	ENSG00000199591	RF00019	-	1	ENSG00000270285	AC124916.2	122670	ENSG00000173473	SMARCC1	134679	ENSG00000047849	MAP4	Exon8	Exon8	Exon8	.	.	GO:0000790::nuclear chromatin;GO:0000978::RNA polymerase II core promoter proximal region sequence-specific DNA binding;GO:0000980::RNA polymerase II distal enhancer sequence-specific DNA binding;GO:0000981::sequence-specific DNA binding RNA polymerase II transcription factor activity;GO:0001741::XY body;GO:0003677::DNA binding;GO:0003682::chromatin binding;GO:0003713::transcription coactivator a…	GO:0000226::microtubule cytoskeleton organization;GO:0003723::RNA binding;GO:0005198::structural molecule activity;GO:0005515::protein binding;GO:0005737::cytoplasm;GO:0005829::cytosol;GO:0005856::cytoskeleton;GO:0005874::microtubule;GO:0005875::microtubule associated complex;GO:0005886::plasma membrane;GO:0005930::axoneme;GO:0007052::mitotic spindle organization;GO:0008017::microtubule binding;G…
3	47916913	47916914	RIPSEQA_peak_1235d	7.72662	15000	47931808	47931914	ENSG00000199591	RF00019	-	1	ENSG00000270285	AC124916.2	122353	ENSG00000173473	SMARCC1	134996	ENSG00000047849	MAP4	Exon8	Exon8	Exon8	.	.	GO:0000790::nuclear chromatin;GO:0000978::RNA polymerase II core promoter proximal region sequence-specific DNA binding;GO:0000980::RNA polymerase II distal enhancer sequence-specific DNA binding;GO:0000981::sequence-specific DNA binding RNA polymerase II transcription factor activity;GO:0001741::XY body;GO:0003677::DNA binding;GO:0003682::chromatin binding;GO:0003713::transcription coactivator a…	GO:0000226::microtubule cytoskeleton organization;GO:0003723::RNA binding;GO:0005198::structural molecule activity;GO:0005515::protein binding;GO:0005737::cytoplasm;GO:0005829::cytosol;GO:0005856::cytoskeleton;GO:0005874::microtubule;GO:0005875::microtubule associated complex;GO:0005886::plasma membrane;GO:0005930::axoneme;GO:0007052::mitotic spindle organization;GO:0008017::microtubule binding;G…
3	47877478	47877479	RIPSEQA_peak_1234	3.6898	27923	47849555	47849629	ENSG00000221585	MIR1226	+	1	ENSG00000270285	AC124916.2	161788	ENSG00000173473	SMARCC1	95561	ENSG00000047849	MAP4	Exon11	Exon11	Exon11	.	.	GO:0000790::nuclear chromatin;GO:0000978::RNA polymerase II core promoter proximal region sequence-specific DNA binding;GO:0000980::RNA polymerase II distal enhancer sequence-specific DNA binding;GO:0000981::sequence-specific DNA binding RNA polymerase II transcription factor activity;GO:0001741::XY body;GO:0003677::DNA binding;GO:0003682::chromatin binding;GO:0003713::transcription coactivator a…	GO:0000226::microtubule cytoskeleton organization;GO:0003723::RNA binding;GO:0005198::structural molecule activity;GO:0005515::protein binding;GO:0005737::cytoplasm;GO:0005829::cytosol;GO:0005856::cytoskeleton;GO:0005874::microtubule;GO:0005875::microtubule associated complex;GO:0005886::plasma membrane;GO:0005930::axoneme;GO:0007052::mitotic spindle organization;GO:0008017::microtubule binding;G…
3	47875803	47875804	RIPSEQA_peak_1233	12.9565	26248	47849555	47849629	ENSG00000221585	MIR1226	+	1	ENSG00000270285	AC124916.2	163463	ENSG00000173473	SMARCC1	93886	ENSG00000047849	MAP4	Exon12	Exon12	Exon12	.	.	GO:0000790::nuclear chromatin;GO:0000978::RNA polymerase II core promoter proximal region sequence-specific DNA binding;GO:0000980::RNA polymerase II distal enhancer sequence-specific DNA binding;GO:0000981::sequence-specific DNA binding RNA polymerase II transcription factor activity;GO:0001741::XY body;GO:0003677::DNA binding;GO:0003682::chromatin binding;GO:0003713::transcription coactivator a…	GO:0000226::microtubule cytoskeleton organization;GO:0003723::RNA binding;GO:0005198::structural molecule activity;GO:0005515::protein binding;GO:0005737::cytoplasm;GO:0005829::cytosol;GO:0005856::cytoskeleton;GO:0005874::microtubule;GO:0005875::microtubule associated complex;GO:0005886::plasma membrane;GO:0005930::axoneme;GO:0007052::mitotic spindle organization;GO:0008017::microtubule binding;G…
3	47916426	47916427	RIPSEQA_peak_1235b	2.35669	15487	47931808	47931914	ENSG00000199591	RF00019	-	1	ENSG00000270285	AC124916.2	122840	ENSG00000173473	SMARCC1	134509	ENSG00000047849	MAP4	Exon8	Exon8	Exon8	.	.	GO:0000790::nuclear chromatin;GO:0000978::RNA polymerase II core promoter proximal region sequence-specific DNA binding;GO:0000980::RNA polymerase II distal enhancer sequence-specific DNA binding;GO:0000981::sequence-specific DNA binding RNA polymerase II transcription factor activity;GO:0001741::XY body;GO:0003677::DNA binding;GO:0003682::chromatin binding;GO:0003713::transcription coactivator a…	GO:0000226::microtubule cytoskeleton organization;GO:0003723::RNA binding;GO:0005198::structural molecule activity;GO:0005515::protein binding;GO:0005737::cytoplasm;GO:0005829::cytosol;GO:0005856::cytoskeleton;GO:0005874::microtubule;GO:0005875::microtubule associated complex;GO:0005886::plasma membrane;GO:0005930::axoneme;GO:0007052::mitotic spindle organization;GO:0008017::microtubule binding;G…
9	93452129	93452130	RIPSEQA_peak_1677	4.85993	407	93451722	93566107	ENSG00000048828	FAM120A	+	2	ENSG00000197724	PHF2	124277	ENSG00000237385	AL583839.1	20830	ENSG00000048828	FAM120A	Exon1	Exon1	Exon1	GO:0003723::RNA binding;GO:0005634::nucleus;GO:0005737::cytoplasm;GO:0005829::cytosol;GO:0005886::plasma membrane;GO:0016020::membrane	GO:0000775::chromosome, centromeric region;GO:0000776::kinetochore;GO:0000777::condensed chromosome kinetochore;GO:0001889::liver development;GO:0003713::transcription coactivator activity;GO:0005506::iron ion binding;GO:0005515::protein binding;GO:0005634::nucleus;GO:0005654::nucleoplasm;GO:0005694::chromosome;GO:0005730::nucleolus;GO:0006325::chromatin organization;GO:0006482::protein demethyla…	.	GO:0003723::RNA binding;GO:0005634::nucleus;GO:0005737::cytoplasm;GO:0005829::cytosol;GO:0005886::plasma membrane;GO:0016020::membrane
9	93557928	93557929	RIPSEQA_peak_1678	14.3551	-18478	93576407	93679587	ENSG00000197724	PHF2	+	1	ENSG00000197724	PHF2	18478	ENSG00000188938	FAM120AOS	104336	ENSG00000048828	FAM120A	Exon14	Exon14	Exon14	GO:0000775::chromosome, centromeric region;GO:0000776::kinetochore;GO:0000777::condensed chromosome kinetochore;GO:0001889::liver development;GO:0003713::transcription coactivator activity;GO:0005506::iron ion binding;GO:0005515::protein binding;GO:0005634::nucleus;GO:0005654::nucleoplasm;GO:0005694::chromosome;GO:0005730::nucleolus;GO:0006325::chromatin organization;GO:0006482::protein demethyla…	GO:0000775::chromosome, centromeric region;GO:0000776::kinetochore;GO:0000777::condensed chromosome kinetochore;GO:0001889::liver development;GO:0003713::transcription coactivator activity;GO:0005506::iron ion binding;GO:0005515::protein binding;GO:0005634::nucleus;GO:0005654::nucleoplasm;GO:0005694::chromosome;GO:0005730::nucleolus;GO:0006325::chromatin organization;GO:0006482::protein demethyla…	.	GO:0003723::RNA binding;GO:0005634::nucleus;GO:0005737::cytoplasm;GO:0005829::cytosol;GO:0005886::plasma membrane;GO:0016020::membrane
2	135724022	135724023	RIPSEQA_peak_1055	4.52627	-17596	135741619	135785055	ENSG00000144224	UBXN4	+	1	ENSG00000144224	UBXN4	17596	ENSG00000201308	RNU6-512P	67443	ENSG00000048991	R3HDM1	LastExon	LastExon	LastExon	GO:0005515::protein binding;GO:0005634::nucleus;GO:0005635::nuclear envelope;GO:0005783::endoplasmic reticulum;GO:0005789::endoplasmic reticulum membrane;GO:0005829::cytosol;GO:0006986::response to unfolded protein;GO:0016020::membrane;GO:0030433::ER-associated ubiquitin-dependent protein catabolic process	GO:0005515::protein binding;GO:0005634::nucleus;GO:0005635::nuclear envelope;GO:0005783::endoplasmic reticulum;GO:0005789::endoplasmic reticulum membrane;GO:0005829::cytosol;GO:0006986::response to unfolded protein;GO:0016020::membrane;GO:0030433::ER-associated ubiquitin-dependent protein catabolic process	.	GO:0003676::nucleic acid binding;GO:0003723::RNA binding
2	135651830	135651831	RIPSEQA_peak_1053	9.3992	4748	135656477	135656579	ENSG00000201308	RNU6-512P	-	1	ENSG00000207654	MIR128-1	13566	ENSG00000121988	ZRANB3	121100	ENSG00000048991	R3HDM1	Exon17	Exon17	Exon17	.	GO:0001934::positive regulation of protein phosphorylation;GO:0005615::extracellular space;GO:0010985::negative regulation of lipoprotein particle clearance;GO:0035195::gene silencing by miRNA;GO:0042632::cholesterol homeostasis;GO:0055088::lipid homeostasis;GO:0090370::negative regulation of cholesterol efflux;GO:0140076::NA;GO:1903231::mRNA binding involved in posttranscriptional gene silencing	GO:0000166::nucleotide binding;GO:0000733::DNA strand renaturation;GO:0003676::nucleic acid binding;GO:0003824::catalytic activity;GO:0004386::helicase activity;GO:0004518::nuclease activity;GO:0004519::endonuclease activity;GO:0004520::endodeoxyribonuclease activity;GO:0005515::protein binding;GO:0005524::ATP binding;GO:0005634::nucleus;GO:0005694::chromosome;GO:0006281::DNA repair;GO:0006974::c…	GO:0003676::nucleic acid binding;GO:0003723::RNA binding
2	135709502	135709503	RIPSEQA_peak_1054	4.47679	-32116	135741619	135785055	ENSG00000144224	UBXN4	+	1	ENSG00000144224	UBXN4	32116	ENSG00000201308	RNU6-512P	52923	ENSG00000048991	R3HDM1	Exon21	Exon21	Exon21	GO:0005515::protein binding;GO:0005634::nucleus;GO:0005635::nuclear envelope;GO:0005783::endoplasmic reticulum;GO:0005789::endoplasmic reticulum membrane;GO:0005829::cytosol;GO:0006986::response to unfolded protein;GO:0016020::membrane;GO:0030433::ER-associated ubiquitin-dependent protein catabolic process	GO:0005515::protein binding;GO:0005634::nucleus;GO:0005635::nuclear envelope;GO:0005783::endoplasmic reticulum;GO:0005789::endoplasmic reticulum membrane;GO:0005829::cytosol;GO:0006986::response to unfolded protein;GO:0016020::membrane;GO:0030433::ER-associated ubiquitin-dependent protein catabolic process	.	GO:0003676::nucleic acid binding;GO:0003723::RNA binding
6	157084813	157084814	RIPSEQA_peak_1450	3.19314	34892	157107727	157119706	ENSG00000233044	AL049820.1	-	1	ENSG00000271040	AL390955.2	239150	ENSG00000270487	AL355297.2	304358	ENSG00000049618	ARID1B	Exon7	Exon7	Exon7	.	.	.	GO:0000981::sequence-specific DNA binding RNA polymerase II transcription factor activity;GO:0002931::response to ischemia;GO:0003677::DNA binding;GO:0003713::transcription coactivator activity;GO:0005515::protein binding;GO:0005634::nucleus;GO:0005654::nucleoplasm;GO:0005737::cytoplasm;GO:0005829::cytosol;GO:0005886::plasma membrane;GO:0006325::chromatin organization;GO:0006338::chromatin remode…
6	157200840	157200841	RIPSEQA_peak_1451	5.26154	-81134	157107727	157119706	ENSG00000233044	AL049820.1	-	1	ENSG00000271040	AL390955.2	123123	ENSG00000233044	AL049820.1	81134	ENSG00000049618	ARID1B	Exon19	Exon19	Exon19	.	.	.	GO:0000981::sequence-specific DNA binding RNA polymerase II transcription factor activity;GO:0002931::response to ischemia;GO:0003677::DNA binding;GO:0003713::transcription coactivator activity;GO:0005515::protein binding;GO:0005634::nucleus;GO:0005654::nucleoplasm;GO:0005737::cytoplasm;GO:0005829::cytosol;GO:0005886::plasma membrane;GO:0006325::chromatin organization;GO:0006338::chromatin remode…
6	157206299	157206300	RIPSEQA_peak_1453	8.14468	-86593	157107727	157119706	ENSG00000233044	AL049820.1	-	1	ENSG00000271040	AL390955.2	117664	ENSG00000233044	AL049820.1	86593	ENSG00000049618	ARID1B	LastExon	LastExon	LastExon	.	.	.	GO:0000981::sequence-specific DNA binding RNA polymerase II transcription factor activity;GO:0002931::response to ischemia;GO:0003677::DNA binding;GO:0003713::transcription coactivator activity;GO:0005515::protein binding;GO:0005634::nucleus;GO:0005654::nucleoplasm;GO:0005737::cytoplasm;GO:0005829::cytosol;GO:0005886::plasma membrane;GO:0006325::chromatin organization;GO:0006338::chromatin remode…
6	157201375	157201376	RIPSEQA_peak_1452	8.77735	-81669	157107727	157119706	ENSG00000233044	AL049820.1	-	1	ENSG00000271040	AL390955.2	122588	ENSG00000233044	AL049820.1	81669	ENSG00000049618	ARID1B	Exon19	Exon19	Exon19	.	.	.	GO:0000981::sequence-specific DNA binding RNA polymerase II transcription factor activity;GO:0002931::response to ischemia;GO:0003677::DNA binding;GO:0003713::transcription coactivator activity;GO:0005515::protein binding;GO:0005634::nucleus;GO:0005654::nucleoplasm;GO:0005737::cytoplasm;GO:0005829::cytosol;GO:0005886::plasma membrane;GO:0006325::chromatin organization;GO:0006338::chromatin remode…
18	58341723	58341724	RIPSEQA_peak_835	9.12197	-29842	58371566	58372666	ENSG00000267504	AC090236.2	+	1	ENSG00000267504	AC090236.2	29842	ENSG00000267743	AC107896.1	146047	ENSG00000049759	NEDD4L	Exon15	Exon15	Exon15	.	.	.	GO:0000122::negative regulation of transcription from RNA polymerase II promoter;GO:0000209::protein polyubiquitination;GO:0003254::regulation of membrane depolarization;GO:0004842::ubiquitin-protein transferase activity;GO:0005515::protein binding;GO:0005622::intracellular;GO:0005654::nucleoplasm;GO:0005737::cytoplasm;GO:0005768::endosome;GO:0005771::multivesicular body;GO:0005794::Golgi apparat…
18	58325075	58325076	RIPSEQA_peak_833	10.38	-46490	58371566	58372666	ENSG00000267504	AC090236.2	+	1	ENSG00000267504	AC090236.2	46490	ENSG00000267743	AC107896.1	129399	ENSG00000049759	NEDD4L	Exon9	Exon9	Exon9	.	.	.	GO:0000122::negative regulation of transcription from RNA polymerase II promoter;GO:0000209::protein polyubiquitination;GO:0003254::regulation of membrane depolarization;GO:0004842::ubiquitin-protein transferase activity;GO:0005515::protein binding;GO:0005622::intracellular;GO:0005654::nucleoplasm;GO:0005737::cytoplasm;GO:0005768::endosome;GO:0005771::multivesicular body;GO:0005794::Golgi apparat…
18	58341108	58341109	RIPSEQA_peak_834	2.31624	-30457	58371566	58372666	ENSG00000267504	AC090236.2	+	1	ENSG00000267504	AC090236.2	30457	ENSG00000267743	AC107896.1	145432	ENSG00000049759	NEDD4L	Exon14	Exon14	Exon14	.	.	.	GO:0000122::negative regulation of transcription from RNA polymerase II promoter;GO:0000209::protein polyubiquitination;GO:0003254::regulation of membrane depolarization;GO:0004842::ubiquitin-protein transferase activity;GO:0005515::protein binding;GO:0005622::intracellular;GO:0005654::nucleoplasm;GO:0005737::cytoplasm;GO:0005768::endosome;GO:0005771::multivesicular body;GO:0005794::Golgi apparat…
5	74685411	74685412	RIPSEQA_peak_1346	9.12197	39792	74725099	74725204	ENSG00000207336	RNU6-658P	-	1	ENSG00000164346	NSA2	81580	ENSG00000171617	ENC1	43987	ENSG00000049860	HEXB	Intron1	Intron1	Intron1	.	GO:0003723::RNA binding;GO:0005634::nucleus;GO:0005730::nucleolus;GO:0006364::rRNA processing;GO:0030687::preribosome, large subunit precursor;GO:0042254::ribosome biogenesis	GO:0000790::nuclear chromatin;GO:0003779::actin binding;GO:0005515::protein binding;GO:0005634::nucleus;GO:0005654::nucleoplasm;GO:0005730::nucleolus;GO:0005737::cytoplasm;GO:0005856::cytoskeleton;GO:0007275::multicellular organismal development;GO:0007399::nervous system development;GO:0010499::proteasomal ubiquitin-independent protein catabolic process;GO:0010976::positive regulation of neuron …	GO:0001501::skeletal system development;GO:0001669::acrosomal vesicle;GO:0004553::hydrolase activity, hydrolyzing O-glycosyl compounds;GO:0004563::beta-N-acetylhexosaminidase activity;GO:0005515::protein binding;GO:0005576::extracellular region;GO:0005615::extracellular space;GO:0005764::lysosome;GO:0005975::carbohydrate metabolic process;GO:0006687::glycosphingolipid metabolic process;GO:0006689…
6	149369995	149369996	RIPSEQA_peak_1445	20.2015	-30231	149400227	149401292	ENSG00000177688	SUMO4	+	1	ENSG00000177688	SUMO4	30231	ENSG00000216265	FABP12P1	65567	ENSG00000055208	TAB2	UTR5	UTR5	UTR5	GO:0005634::nucleus;GO:0016925::protein sumoylation;GO:0031386::protein tag	GO:0005634::nucleus;GO:0016925::protein sumoylation;GO:0031386::protein tag	.	GO:0000187::activation of MAPK activity;GO:0002223::stimulatory C-type lectin receptor signaling pathway;GO:0002755::MyD88-dependent toll-like receptor signaling pathway;GO:0005515::protein binding;GO:0005654::nucleoplasm;GO:0005737::cytoplasm;GO:0005829::cytosol;GO:0005886::plasma membrane;GO:0007249::I-kappaB kinase/NF-kappaB signaling;GO:0007254::JNK cascade;GO:0007507::heart development;GO:00…
6	149378756	149378757	RIPSEQA_peak_1446c	15.2117	-21470	149400227	149401292	ENSG00000177688	SUMO4	+	1	ENSG00000177688	SUMO4	21470	ENSG00000216265	FABP12P1	74328	ENSG00000055208	TAB2	Exon4	Exon4	Exon4	GO:0005634::nucleus;GO:0016925::protein sumoylation;GO:0031386::protein tag	GO:0005634::nucleus;GO:0016925::protein sumoylation;GO:0031386::protein tag	.	GO:0000187::activation of MAPK activity;GO:0002223::stimulatory C-type lectin receptor signaling pathway;GO:0002755::MyD88-dependent toll-like receptor signaling pathway;GO:0005515::protein binding;GO:0005654::nucleoplasm;GO:0005737::cytoplasm;GO:0005829::cytosol;GO:0005886::plasma membrane;GO:0007249::I-kappaB kinase/NF-kappaB signaling;GO:0007254::JNK cascade;GO:0007507::heart development;GO:00…
6	149378553	149378554	RIPSEQA_peak_1446b	4.94802	-21673	149400227	149401292	ENSG00000177688	SUMO4	+	1	ENSG00000177688	SUMO4	21673	ENSG00000216265	FABP12P1	74125	ENSG00000055208	TAB2	Exon4	Exon4	Exon4	GO:0005634::nucleus;GO:0016925::protein sumoylation;GO:0031386::protein tag	GO:0005634::nucleus;GO:0016925::protein sumoylation;GO:0031386::protein tag	.	GO:0000187::activation of MAPK activity;GO:0002223::stimulatory C-type lectin receptor signaling pathway;GO:0002755::MyD88-dependent toll-like receptor signaling pathway;GO:0005515::protein binding;GO:0005654::nucleoplasm;GO:0005737::cytoplasm;GO:0005829::cytosol;GO:0005886::plasma membrane;GO:0007249::I-kappaB kinase/NF-kappaB signaling;GO:0007254::JNK cascade;GO:0007507::heart development;GO:00…
6	149378968	149378969	RIPSEQA_peak_1446d	27.8287	-21258	149400227	149401292	ENSG00000177688	SUMO4	+	1	ENSG00000177688	SUMO4	21258	ENSG00000216265	FABP12P1	74540	ENSG00000055208	TAB2	Exon4	Exon4	Exon4	GO:0005634::nucleus;GO:0016925::protein sumoylation;GO:0031386::protein tag	GO:0005634::nucleus;GO:0016925::protein sumoylation;GO:0031386::protein tag	.	GO:0000187::activation of MAPK activity;GO:0002223::stimulatory C-type lectin receptor signaling pathway;GO:0002755::MyD88-dependent toll-like receptor signaling pathway;GO:0005515::protein binding;GO:0005654::nucleoplasm;GO:0005737::cytoplasm;GO:0005829::cytosol;GO:0005886::plasma membrane;GO:0007249::I-kappaB kinase/NF-kappaB signaling;GO:0007254::JNK cascade;GO:0007507::heart development;GO:00…
6	149410195	149410196	RIPSEQA_peak_1448	3.06756	9968	149400227	149401292	ENSG00000177688	SUMO4	+	1	ENSG00000252244	RNU7-3P	106760	ENSG00000216265	FABP12P1	105767	ENSG00000055208	TAB2	UTR3	UTR3	UTR3	GO:0005634::nucleus;GO:0016925::protein sumoylation;GO:0031386::protein tag	.	.	GO:0000187::activation of MAPK activity;GO:0002223::stimulatory C-type lectin receptor signaling pathway;GO:0002755::MyD88-dependent toll-like receptor signaling pathway;GO:0005515::protein binding;GO:0005654::nucleoplasm;GO:0005737::cytoplasm;GO:0005829::cytosol;GO:0005886::plasma membrane;GO:0007249::I-kappaB kinase/NF-kappaB signaling;GO:0007254::JNK cascade;GO:0007507::heart development;GO:00…
6	149378275	149378276	RIPSEQA_peak_1446a	3.99306	-21951	149400227	149401292	ENSG00000177688	SUMO4	+	1	ENSG00000177688	SUMO4	21951	ENSG00000216265	FABP12P1	73847	ENSG00000055208	TAB2	Exon4	Exon4	Exon4	GO:0005634::nucleus;GO:0016925::protein sumoylation;GO:0031386::protein tag	GO:0005634::nucleus;GO:0016925::protein sumoylation;GO:0031386::protein tag	.	GO:0000187::activation of MAPK activity;GO:0002223::stimulatory C-type lectin receptor signaling pathway;GO:0002755::MyD88-dependent toll-like receptor signaling pathway;GO:0005515::protein binding;GO:0005654::nucleoplasm;GO:0005737::cytoplasm;GO:0005829::cytosol;GO:0005886::plasma membrane;GO:0007249::I-kappaB kinase/NF-kappaB signaling;GO:0007254::JNK cascade;GO:0007507::heart development;GO:00…
6	149409706	149409707	RIPSEQA_peak_1447	18.7716	9479	149400227	149401292	ENSG00000177688	SUMO4	+	1	ENSG00000252244	RNU7-3P	107249	ENSG00000216265	FABP12P1	105278	ENSG00000055208	TAB2	LastExon	LastExon	LastExon	GO:0005634::nucleus;GO:0016925::protein sumoylation;GO:0031386::protein tag	.	.	GO:0000187::activation of MAPK activity;GO:0002223::stimulatory C-type lectin receptor signaling pathway;GO:0002755::MyD88-dependent toll-like receptor signaling pathway;GO:0005515::protein binding;GO:0005654::nucleoplasm;GO:0005737::cytoplasm;GO:0005829::cytosol;GO:0005886::plasma membrane;GO:0007249::I-kappaB kinase/NF-kappaB signaling;GO:0007254::JNK cascade;GO:0007507::heart development;GO:00…
6	149379330	149379331	RIPSEQA_peak_1446e	16.7099	-20896	149400227	149401292	ENSG00000177688	SUMO4	+	1	ENSG00000177688	SUMO4	20896	ENSG00000216265	FABP12P1	74902	ENSG00000055208	TAB2	Exon4	Exon4	Exon4	GO:0005634::nucleus;GO:0016925::protein sumoylation;GO:0031386::protein tag	GO:0005634::nucleus;GO:0016925::protein sumoylation;GO:0031386::protein tag	.	GO:0000187::activation of MAPK activity;GO:0002223::stimulatory C-type lectin receptor signaling pathway;GO:0002755::MyD88-dependent toll-like receptor signaling pathway;GO:0005515::protein binding;GO:0005654::nucleoplasm;GO:0005737::cytoplasm;GO:0005829::cytosol;GO:0005886::plasma membrane;GO:0007249::I-kappaB kinase/NF-kappaB signaling;GO:0007254::JNK cascade;GO:0007507::heart development;GO:00…
7	152148395	152148396	RIPSEQA_peak_1599	5.61137	19516	152128879	152129686	ENSG00000213188	YBX1P4	+	1	ENSG00000270405	AC104692.2	218367	ENSG00000229591	AC006017.1	26678	ENSG00000055609	KMT2C	UTR3	UTR3	UTR3	.	.	.	GO:0003677::DNA binding;GO:0003713::transcription coactivator activity;GO:0003723::RNA binding;GO:0005515::protein binding;GO:0005634::nucleus;GO:0005654::nucleoplasm;GO:0006325::chromatin organization;GO:0006355::regulation of transcription, DNA-templated;GO:0008168::methyltransferase activity;GO:0016740::transferase activity;GO:0016746::transferase activity, transferring acyl groups;GO:0018024:…
7	152163507	152163508	RIPSEQA_peak_1600	2.31624	34628	152128879	152129686	ENSG00000213188	YBX1P4	+	1	ENSG00000270405	AC104692.2	203255	ENSG00000229591	AC006017.1	41790	ENSG00000055609	KMT2C	UTR3	UTR3	UTR3	.	.	.	GO:0003677::DNA binding;GO:0003713::transcription coactivator activity;GO:0003723::RNA binding;GO:0005515::protein binding;GO:0005634::nucleus;GO:0005654::nucleoplasm;GO:0006325::chromatin organization;GO:0006355::regulation of transcription, DNA-templated;GO:0008168::methyltransferase activity;GO:0016740::transferase activity;GO:0016746::transferase activity, transferring acyl groups;GO:0018024:…
5	32444295	32444296	RIPSEQA_peak_1338	5.57082	465	32354350	32444761	ENSG00000056097	ZFR	-	1	ENSG00000249142	AC074134.1	78462	ENSG00000207956	MIR579	49820	ENSG00000056097	ZFR	Exon2	Exon2	Exon2	GO:0003676::nucleic acid binding;GO:0003677::DNA binding;GO:0003723::RNA binding;GO:0003725::double-stranded RNA binding;GO:0003727::single-stranded RNA binding;GO:0005515::protein binding;GO:0005634::nucleus;GO:0005694::chromosome;GO:0005737::cytoplasm;GO:0007275::multicellular organismal development;GO:0008270::zinc ion binding	.	.	GO:0003676::nucleic acid binding;GO:0003677::DNA binding;GO:0003723::RNA binding;GO:0003725::double-stranded RNA binding;GO:0003727::single-stranded RNA binding;GO:0005515::protein binding;GO:0005634::nucleus;GO:0005694::chromosome;GO:0005737::cytoplasm;GO:0007275::multicellular organismal development;GO:0008270::zinc ion binding
3	98819322	98819323	RIPSEQA_peak_1242	17.1504	-14238	98804978	98805084	ENSG00000206712	RNU6-26P	-	1	ENSG00000239462	AC091212.1	83101	ENSG00000206712	RNU6-26P	14238	ENSG00000057019	DCBLD2	Exon8	Exon8	Exon8	.	.	.	GO:0005515::protein binding;GO:0005887::integral component of plasma membrane;GO:0009986::cell surface;GO:0016020::membrane;GO:0016021::integral component of membrane;GO:0030308::negative regulation of cell growth;GO:0030522::intracellular receptor signaling pathway;GO:0042060::wound healing
3	98811270	98811271	RIPSEQA_peak_1241	8.88187	-6186	98804978	98805084	ENSG00000206712	RNU6-26P	-	1	ENSG00000239462	AC091212.1	91153	ENSG00000206712	RNU6-26P	6186	ENSG00000057019	DCBLD2	Exon12	Exon12	Exon12	.	.	.	GO:0005515::protein binding;GO:0005887::integral component of plasma membrane;GO:0009986::cell surface;GO:0016020::membrane;GO:0016021::integral component of membrane;GO:0030308::negative regulation of cell growth;GO:0030522::intracellular receptor signaling pathway;GO:0042060::wound healing
3	98901533	98901534	RIPSEQA_peak_1243b	12.6134	155	98795941	98901689	ENSG00000057019	DCBLD2	-	1	ENSG00000239462	AC091212.1	890	ENSG00000206712	RNU6-26P	96449	ENSG00000057019	DCBLD2	UTR5	UTR5	UTR5	GO:0005515::protein binding;GO:0005887::integral component of plasma membrane;GO:0009986::cell surface;GO:0016020::membrane;GO:0016021::integral component of membrane;GO:0030308::negative regulation of cell growth;GO:0030522::intracellular receptor signaling pathway;GO:0042060::wound healing	.	.	GO:0005515::protein binding;GO:0005887::integral component of plasma membrane;GO:0009986::cell surface;GO:0016020::membrane;GO:0016021::integral component of membrane;GO:0030308::negative regulation of cell growth;GO:0030522::intracellular receptor signaling pathway;GO:0042060::wound healing
3	98901192	98901193	RIPSEQA_peak_1243a	6.44649	496	98795941	98901689	ENSG00000057019	DCBLD2	-	1	ENSG00000239462	AC091212.1	1231	ENSG00000206712	RNU6-26P	96108	ENSG00000057019	DCBLD2	Exon1	Exon1	Exon1	GO:0005515::protein binding;GO:0005887::integral component of plasma membrane;GO:0009986::cell surface;GO:0016020::membrane;GO:0016021::integral component of membrane;GO:0030308::negative regulation of cell growth;GO:0030522::intracellular receptor signaling pathway;GO:0042060::wound healing	.	.	GO:0005515::protein binding;GO:0005887::integral component of plasma membrane;GO:0009986::cell surface;GO:0016020::membrane;GO:0016021::integral component of membrane;GO:0030308::negative regulation of cell growth;GO:0030522::intracellular receptor signaling pathway;GO:0042060::wound healing
18	79714628	79714629	RIPSEQA_peak_838	1.53036	-10977	79702721	79703651	ENSG00000266901	AC068473.2	-	1	ENSG00000266924	AC021594.1	72492	ENSG00000266901	AC068473.2	10977	ENSG00000060069	CTDP1	Exon8	Exon8	Exon8	.	.	.	GO:0000922::spindle pole;GO:0001096::TFIIF-class transcription factor binding;GO:0004721::phosphoprotein phosphatase activity;GO:0005515::protein binding;GO:0005634::nucleus;GO:0005654::nucleoplasm;GO:0005737::cytoplasm;GO:0005813::centrosome;GO:0005815::microtubule organizing center;GO:0005819::spindle;GO:0005856::cytoskeleton;GO:0006366::transcription from RNA polymerase II promoter;GO:0006368:…
12	900564	900565	RIPSEQA_peak_302	16.9678	32511	912155	933076	ENSG00000002016	RAD52	-	1	ENSG00000082805	ERC1	90643	ENSG00000285704	AC004765.1	33425	ENSG00000060237	WNK1	Exon27	Exon27	Exon27	GO:0000724::double-strand break repair via homologous recombination;GO:0000730::DNA recombinase assembly;GO:0003677::DNA binding;GO:0003697::single-stranded DNA binding;GO:0005515::protein binding;GO:0005634::nucleus;GO:0005654::nucleoplasm;GO:0006281::DNA repair;GO:0006302::double-strand break repair;GO:0006310::DNA recombination;GO:0006312::mitotic recombination;GO:0006974::cellular response to…	GO:0000139::Golgi membrane;GO:0005515::protein binding;GO:0005737::cytoplasm;GO:0005794::Golgi apparatus;GO:0006355::regulation of transcription, DNA-templated;GO:0007252::I-kappaB phosphorylation;GO:0007275::multicellular organismal development;GO:0008385::IkappaB kinase complex;GO:0015031::protein transport;GO:0016020::membrane;GO:0017137::Rab GTPase binding;GO:0030165::PDZ domain binding;GO:00…	.	GO:0000166::nucleotide binding;GO:0000287::magnesium ion binding;GO:0002028::regulation of sodium ion transport;GO:0003084::positive regulation of systemic arterial blood pressure;GO:0004672::protein kinase activity;GO:0004674::protein serine/threonine kinase activity;GO:0004860::protein kinase inhibitor activity;GO:0005515::protein binding;GO:0005524::ATP binding;GO:0005737::cytoplasm;GO:0005829…
12	896236	896237	RIPSEQA_peak_300a	1.57733	-29097	865288	867139	ENSG00000285704	AC004765.1	-	1	ENSG00000082805	ERC1	94971	ENSG00000285704	AC004765.1	29097	ENSG00000060237	WNK1	Exon25	Exon25	Exon25	.	GO:0000139::Golgi membrane;GO:0005515::protein binding;GO:0005737::cytoplasm;GO:0005794::Golgi apparatus;GO:0006355::regulation of transcription, DNA-templated;GO:0007252::I-kappaB phosphorylation;GO:0007275::multicellular organismal development;GO:0008385::IkappaB kinase complex;GO:0015031::protein transport;GO:0016020::membrane;GO:0017137::Rab GTPase binding;GO:0030165::PDZ domain binding;GO:00…	.	GO:0000166::nucleotide binding;GO:0000287::magnesium ion binding;GO:0002028::regulation of sodium ion transport;GO:0003084::positive regulation of systemic arterial blood pressure;GO:0004672::protein kinase activity;GO:0004674::protein serine/threonine kinase activity;GO:0004860::protein kinase inhibitor activity;GO:0005515::protein binding;GO:0005524::ATP binding;GO:0005737::cytoplasm;GO:0005829…
12	883489	883490	RIPSEQA_peak_297	12.3158	-16350	865288	867139	ENSG00000285704	AC004765.1	-	1	ENSG00000082805	ERC1	107718	ENSG00000285704	AC004765.1	16350	ENSG00000060237	WNK1	Exon17	Exon17	Exon17	.	GO:0000139::Golgi membrane;GO:0005515::protein binding;GO:0005737::cytoplasm;GO:0005794::Golgi apparatus;GO:0006355::regulation of transcription, DNA-templated;GO:0007252::I-kappaB phosphorylation;GO:0007275::multicellular organismal development;GO:0008385::IkappaB kinase complex;GO:0015031::protein transport;GO:0016020::membrane;GO:0017137::Rab GTPase binding;GO:0030165::PDZ domain binding;GO:00…	.	GO:0000166::nucleotide binding;GO:0000287::magnesium ion binding;GO:0002028::regulation of sodium ion transport;GO:0003084::positive regulation of systemic arterial blood pressure;GO:0004672::protein kinase activity;GO:0004674::protein serine/threonine kinase activity;GO:0004860::protein kinase inhibitor activity;GO:0005515::protein binding;GO:0005524::ATP binding;GO:0005737::cytoplasm;GO:0005829…
12	885501	885502	RIPSEQA_peak_299c	7.11915	-18362	865288	867139	ENSG00000285704	AC004765.1	-	1	ENSG00000082805	ERC1	105706	ENSG00000285704	AC004765.1	18362	ENSG00000060237	WNK1	Exon20	Exon20	Exon20	.	GO:0000139::Golgi membrane;GO:0005515::protein binding;GO:0005737::cytoplasm;GO:0005794::Golgi apparatus;GO:0006355::regulation of transcription, DNA-templated;GO:0007252::I-kappaB phosphorylation;GO:0007275::multicellular organismal development;GO:0008385::IkappaB kinase complex;GO:0015031::protein transport;GO:0016020::membrane;GO:0017137::Rab GTPase binding;GO:0030165::PDZ domain binding;GO:00…	.	GO:0000166::nucleotide binding;GO:0000287::magnesium ion binding;GO:0002028::regulation of sodium ion transport;GO:0003084::positive regulation of systemic arterial blood pressure;GO:0004672::protein kinase activity;GO:0004674::protein serine/threonine kinase activity;GO:0004860::protein kinase inhibitor activity;GO:0005515::protein binding;GO:0005524::ATP binding;GO:0005737::cytoplasm;GO:0005829…
12	908667	908668	RIPSEQA_peak_303a	6.6568	24408	912155	933076	ENSG00000002016	RAD52	-	1	ENSG00000082805	ERC1	82540	ENSG00000285704	AC004765.1	41528	ENSG00000060237	WNK1	LastExon	LastExon	LastExon	GO:0000724::double-strand break repair via homologous recombination;GO:0000730::DNA recombinase assembly;GO:0003677::DNA binding;GO:0003697::single-stranded DNA binding;GO:0005515::protein binding;GO:0005634::nucleus;GO:0005654::nucleoplasm;GO:0006281::DNA repair;GO:0006302::double-strand break repair;GO:0006310::DNA recombination;GO:0006312::mitotic recombination;GO:0006974::cellular response to…	GO:0000139::Golgi membrane;GO:0005515::protein binding;GO:0005737::cytoplasm;GO:0005794::Golgi apparatus;GO:0006355::regulation of transcription, DNA-templated;GO:0007252::I-kappaB phosphorylation;GO:0007275::multicellular organismal development;GO:0008385::IkappaB kinase complex;GO:0015031::protein transport;GO:0016020::membrane;GO:0017137::Rab GTPase binding;GO:0030165::PDZ domain binding;GO:00…	.	GO:0000166::nucleotide binding;GO:0000287::magnesium ion binding;GO:0002028::regulation of sodium ion transport;GO:0003084::positive regulation of systemic arterial blood pressure;GO:0004672::protein kinase activity;GO:0004674::protein serine/threonine kinase activity;GO:0004860::protein kinase inhibitor activity;GO:0005515::protein binding;GO:0005524::ATP binding;GO:0005737::cytoplasm;GO:0005829…
12	883013	883014	RIPSEQA_peak_296	5.47731	-15874	865288	867139	ENSG00000285704	AC004765.1	-	1	ENSG00000082805	ERC1	108194	ENSG00000285704	AC004765.1	15874	ENSG00000060237	WNK1	Exon16	Exon16	Exon16	.	GO:0000139::Golgi membrane;GO:0005515::protein binding;GO:0005737::cytoplasm;GO:0005794::Golgi apparatus;GO:0006355::regulation of transcription, DNA-templated;GO:0007252::I-kappaB phosphorylation;GO:0007275::multicellular organismal development;GO:0008385::IkappaB kinase complex;GO:0015031::protein transport;GO:0016020::membrane;GO:0017137::Rab GTPase binding;GO:0030165::PDZ domain binding;GO:00…	.	GO:0000166::nucleotide binding;GO:0000287::magnesium ion binding;GO:0002028::regulation of sodium ion transport;GO:0003084::positive regulation of systemic arterial blood pressure;GO:0004672::protein kinase activity;GO:0004674::protein serine/threonine kinase activity;GO:0004860::protein kinase inhibitor activity;GO:0005515::protein binding;GO:0005524::ATP binding;GO:0005737::cytoplasm;GO:0005829…
12	897576	897577	RIPSEQA_peak_301	20.4511	-30437	865288	867139	ENSG00000285704	AC004765.1	-	1	ENSG00000082805	ERC1	93631	ENSG00000285704	AC004765.1	30437	ENSG00000060237	WNK1	Exon26	Exon26	Exon26	.	GO:0000139::Golgi membrane;GO:0005515::protein binding;GO:0005737::cytoplasm;GO:0005794::Golgi apparatus;GO:0006355::regulation of transcription, DNA-templated;GO:0007252::I-kappaB phosphorylation;GO:0007275::multicellular organismal development;GO:0008385::IkappaB kinase complex;GO:0015031::protein transport;GO:0016020::membrane;GO:0017137::Rab GTPase binding;GO:0030165::PDZ domain binding;GO:00…	.	GO:0000166::nucleotide binding;GO:0000287::magnesium ion binding;GO:0002028::regulation of sodium ion transport;GO:0003084::positive regulation of systemic arterial blood pressure;GO:0004672::protein kinase activity;GO:0004674::protein serine/threonine kinase activity;GO:0004860::protein kinase inhibitor activity;GO:0005515::protein binding;GO:0005524::ATP binding;GO:0005737::cytoplasm;GO:0005829…
12	884178	884179	RIPSEQA_peak_298	20.0606	-17039	865288	867139	ENSG00000285704	AC004765.1	-	1	ENSG00000082805	ERC1	107029	ENSG00000285704	AC004765.1	17039	ENSG00000060237	WNK1	Exon19	Exon19	Exon19	.	GO:0000139::Golgi membrane;GO:0005515::protein binding;GO:0005737::cytoplasm;GO:0005794::Golgi apparatus;GO:0006355::regulation of transcription, DNA-templated;GO:0007252::I-kappaB phosphorylation;GO:0007275::multicellular organismal development;GO:0008385::IkappaB kinase complex;GO:0015031::protein transport;GO:0016020::membrane;GO:0017137::Rab GTPase binding;GO:0030165::PDZ domain binding;GO:00…	.	GO:0000166::nucleotide binding;GO:0000287::magnesium ion binding;GO:0002028::regulation of sodium ion transport;GO:0003084::positive regulation of systemic arterial blood pressure;GO:0004672::protein kinase activity;GO:0004674::protein serine/threonine kinase activity;GO:0004860::protein kinase inhibitor activity;GO:0005515::protein binding;GO:0005524::ATP binding;GO:0005737::cytoplasm;GO:0005829…
12	896470	896471	RIPSEQA_peak_300b	4.47679	-29331	865288	867139	ENSG00000285704	AC004765.1	-	1	ENSG00000082805	ERC1	94737	ENSG00000285704	AC004765.1	29331	ENSG00000060237	WNK1	Exon25	Exon25	Exon25	.	GO:0000139::Golgi membrane;GO:0005515::protein binding;GO:0005737::cytoplasm;GO:0005794::Golgi apparatus;GO:0006355::regulation of transcription, DNA-templated;GO:0007252::I-kappaB phosphorylation;GO:0007275::multicellular organismal development;GO:0008385::IkappaB kinase complex;GO:0015031::protein transport;GO:0016020::membrane;GO:0017137::Rab GTPase binding;GO:0030165::PDZ domain binding;GO:00…	.	GO:0000166::nucleotide binding;GO:0000287::magnesium ion binding;GO:0002028::regulation of sodium ion transport;GO:0003084::positive regulation of systemic arterial blood pressure;GO:0004672::protein kinase activity;GO:0004674::protein serine/threonine kinase activity;GO:0004860::protein kinase inhibitor activity;GO:0005515::protein binding;GO:0005524::ATP binding;GO:0005737::cytoplasm;GO:0005829…
12	753545	753546	RIPSEQA_peak_293a	7.30344	622	752923	911451	ENSG00000060237	WNK1	+	1	ENSG00000221439	RNU4ATAC16P	27587	ENSG00000256672	LINC02455	69418	ENSG00000060237	WNK1	UTR5	UTR5	UTR5	GO:0000166::nucleotide binding;GO:0000287::magnesium ion binding;GO:0002028::regulation of sodium ion transport;GO:0003084::positive regulation of systemic arterial blood pressure;GO:0004672::protein kinase activity;GO:0004674::protein serine/threonine kinase activity;GO:0004860::protein kinase inhibitor activity;GO:0005515::protein binding;GO:0005524::ATP binding;GO:0005737::cytoplasm;GO:0005829…	.	.	GO:0000166::nucleotide binding;GO:0000287::magnesium ion binding;GO:0002028::regulation of sodium ion transport;GO:0003084::positive regulation of systemic arterial blood pressure;GO:0004672::protein kinase activity;GO:0004674::protein serine/threonine kinase activity;GO:0004860::protein kinase inhibitor activity;GO:0005515::protein binding;GO:0005524::ATP binding;GO:0005737::cytoplasm;GO:0005829…
12	908723	908724	RIPSEQA_peak_303b	10.2581	24352	912155	933076	ENSG00000002016	RAD52	-	1	ENSG00000082805	ERC1	82484	ENSG00000285704	AC004765.1	41584	ENSG00000060237	WNK1	LastExon	LastExon	LastExon	GO:0000724::double-strand break repair via homologous recombination;GO:0000730::DNA recombinase assembly;GO:0003677::DNA binding;GO:0003697::single-stranded DNA binding;GO:0005515::protein binding;GO:0005634::nucleus;GO:0005654::nucleoplasm;GO:0006281::DNA repair;GO:0006302::double-strand break repair;GO:0006310::DNA recombination;GO:0006312::mitotic recombination;GO:0006974::cellular response to…	GO:0000139::Golgi membrane;GO:0005515::protein binding;GO:0005737::cytoplasm;GO:0005794::Golgi apparatus;GO:0006355::regulation of transcription, DNA-templated;GO:0007252::I-kappaB phosphorylation;GO:0007275::multicellular organismal development;GO:0008385::IkappaB kinase complex;GO:0015031::protein transport;GO:0016020::membrane;GO:0017137::Rab GTPase binding;GO:0030165::PDZ domain binding;GO:00…	.	GO:0000166::nucleotide binding;GO:0000287::magnesium ion binding;GO:0002028::regulation of sodium ion transport;GO:0003084::positive regulation of systemic arterial blood pressure;GO:0004672::protein kinase activity;GO:0004674::protein serine/threonine kinase activity;GO:0004860::protein kinase inhibitor activity;GO:0005515::protein binding;GO:0005524::ATP binding;GO:0005737::cytoplasm;GO:0005829…
12	885913	885914	RIPSEQA_peak_299e	6.48797	-18774	865288	867139	ENSG00000285704	AC004765.1	-	1	ENSG00000082805	ERC1	105294	ENSG00000285704	AC004765.1	18774	ENSG00000060237	WNK1	Exon20	Exon20	Exon20	.	GO:0000139::Golgi membrane;GO:0005515::protein binding;GO:0005737::cytoplasm;GO:0005794::Golgi apparatus;GO:0006355::regulation of transcription, DNA-templated;GO:0007252::I-kappaB phosphorylation;GO:0007275::multicellular organismal development;GO:0008385::IkappaB kinase complex;GO:0015031::protein transport;GO:0016020::membrane;GO:0017137::Rab GTPase binding;GO:0030165::PDZ domain binding;GO:00…	.	GO:0000166::nucleotide binding;GO:0000287::magnesium ion binding;GO:0002028::regulation of sodium ion transport;GO:0003084::positive regulation of systemic arterial blood pressure;GO:0004672::protein kinase activity;GO:0004674::protein serine/threonine kinase activity;GO:0004860::protein kinase inhibitor activity;GO:0005515::protein binding;GO:0005524::ATP binding;GO:0005737::cytoplasm;GO:0005829…
12	753993	753994	RIPSEQA_peak_293c	3.37788	1070	752923	911451	ENSG00000060237	WNK1	+	1	ENSG00000221439	RNU4ATAC16P	27139	ENSG00000256672	LINC02455	69866	ENSG00000060237	WNK1	Exon1	Exon1	Exon1	GO:0000166::nucleotide binding;GO:0000287::magnesium ion binding;GO:0002028::regulation of sodium ion transport;GO:0003084::positive regulation of systemic arterial blood pressure;GO:0004672::protein kinase activity;GO:0004674::protein serine/threonine kinase activity;GO:0004860::protein kinase inhibitor activity;GO:0005515::protein binding;GO:0005524::ATP binding;GO:0005737::cytoplasm;GO:0005829…	.	.	GO:0000166::nucleotide binding;GO:0000287::magnesium ion binding;GO:0002028::regulation of sodium ion transport;GO:0003084::positive regulation of systemic arterial blood pressure;GO:0004672::protein kinase activity;GO:0004674::protein serine/threonine kinase activity;GO:0004860::protein kinase inhibitor activity;GO:0005515::protein binding;GO:0005524::ATP binding;GO:0005737::cytoplasm;GO:0005829…
12	881983	881984	RIPSEQA_peak_295	7.22673	-14844	865288	867139	ENSG00000285704	AC004765.1	-	1	ENSG00000082805	ERC1	109224	ENSG00000285704	AC004765.1	14844	ENSG00000060237	WNK1	Exon15	Exon15	Exon15	.	GO:0000139::Golgi membrane;GO:0005515::protein binding;GO:0005737::cytoplasm;GO:0005794::Golgi apparatus;GO:0006355::regulation of transcription, DNA-templated;GO:0007252::I-kappaB phosphorylation;GO:0007275::multicellular organismal development;GO:0008385::IkappaB kinase complex;GO:0015031::protein transport;GO:0016020::membrane;GO:0017137::Rab GTPase binding;GO:0030165::PDZ domain binding;GO:00…	.	GO:0000166::nucleotide binding;GO:0000287::magnesium ion binding;GO:0002028::regulation of sodium ion transport;GO:0003084::positive regulation of systemic arterial blood pressure;GO:0004672::protein kinase activity;GO:0004674::protein serine/threonine kinase activity;GO:0004860::protein kinase inhibitor activity;GO:0005515::protein binding;GO:0005524::ATP binding;GO:0005737::cytoplasm;GO:0005829…
12	885056	885057	RIPSEQA_peak_299b	12.9826	-17917	865288	867139	ENSG00000285704	AC004765.1	-	1	ENSG00000082805	ERC1	106151	ENSG00000285704	AC004765.1	17917	ENSG00000060237	WNK1	Exon20	Exon20	Exon20	.	GO:0000139::Golgi membrane;GO:0005515::protein binding;GO:0005737::cytoplasm;GO:0005794::Golgi apparatus;GO:0006355::regulation of transcription, DNA-templated;GO:0007252::I-kappaB phosphorylation;GO:0007275::multicellular organismal development;GO:0008385::IkappaB kinase complex;GO:0015031::protein transport;GO:0016020::membrane;GO:0017137::Rab GTPase binding;GO:0030165::PDZ domain binding;GO:00…	.	GO:0000166::nucleotide binding;GO:0000287::magnesium ion binding;GO:0002028::regulation of sodium ion transport;GO:0003084::positive regulation of systemic arterial blood pressure;GO:0004672::protein kinase activity;GO:0004674::protein serine/threonine kinase activity;GO:0004860::protein kinase inhibitor activity;GO:0005515::protein binding;GO:0005524::ATP binding;GO:0005737::cytoplasm;GO:0005829…
12	753803	753804	RIPSEQA_peak_293b	4.17196	880	752923	911451	ENSG00000060237	WNK1	+	1	ENSG00000221439	RNU4ATAC16P	27329	ENSG00000256672	LINC02455	69676	ENSG00000060237	WNK1	Exon1	Exon1	Exon1	GO:0000166::nucleotide binding;GO:0000287::magnesium ion binding;GO:0002028::regulation of sodium ion transport;GO:0003084::positive regulation of systemic arterial blood pressure;GO:0004672::protein kinase activity;GO:0004674::protein serine/threonine kinase activity;GO:0004860::protein kinase inhibitor activity;GO:0005515::protein binding;GO:0005524::ATP binding;GO:0005737::cytoplasm;GO:0005829…	.	.	GO:0000166::nucleotide binding;GO:0000287::magnesium ion binding;GO:0002028::regulation of sodium ion transport;GO:0003084::positive regulation of systemic arterial blood pressure;GO:0004672::protein kinase activity;GO:0004674::protein serine/threonine kinase activity;GO:0004860::protein kinase inhibitor activity;GO:0005515::protein binding;GO:0005524::ATP binding;GO:0005737::cytoplasm;GO:0005829…
12	884827	884828	RIPSEQA_peak_299a	13.6532	-17688	865288	867139	ENSG00000285704	AC004765.1	-	1	ENSG00000082805	ERC1	106380	ENSG00000285704	AC004765.1	17688	ENSG00000060237	WNK1	Exon20	Exon20	Exon20	.	GO:0000139::Golgi membrane;GO:0005515::protein binding;GO:0005737::cytoplasm;GO:0005794::Golgi apparatus;GO:0006355::regulation of transcription, DNA-templated;GO:0007252::I-kappaB phosphorylation;GO:0007275::multicellular organismal development;GO:0008385::IkappaB kinase complex;GO:0015031::protein transport;GO:0016020::membrane;GO:0017137::Rab GTPase binding;GO:0030165::PDZ domain binding;GO:00…	.	GO:0000166::nucleotide binding;GO:0000287::magnesium ion binding;GO:0002028::regulation of sodium ion transport;GO:0003084::positive regulation of systemic arterial blood pressure;GO:0004672::protein kinase activity;GO:0004674::protein serine/threonine kinase activity;GO:0004860::protein kinase inhibitor activity;GO:0005515::protein binding;GO:0005524::ATP binding;GO:0005737::cytoplasm;GO:0005829…
12	861174	861175	RIPSEQA_peak_294	6.39381	5964	865288	867139	ENSG00000285704	AC004765.1	-	1	ENSG00000082805	ERC1	130033	ENSG00000256672	LINC02455	177047	ENSG00000060237	WNK1	Exon7	Exon7	Exon7	.	GO:0000139::Golgi membrane;GO:0005515::protein binding;GO:0005737::cytoplasm;GO:0005794::Golgi apparatus;GO:0006355::regulation of transcription, DNA-templated;GO:0007252::I-kappaB phosphorylation;GO:0007275::multicellular organismal development;GO:0008385::IkappaB kinase complex;GO:0015031::protein transport;GO:0016020::membrane;GO:0017137::Rab GTPase binding;GO:0030165::PDZ domain binding;GO:00…	.	GO:0000166::nucleotide binding;GO:0000287::magnesium ion binding;GO:0002028::regulation of sodium ion transport;GO:0003084::positive regulation of systemic arterial blood pressure;GO:0004672::protein kinase activity;GO:0004674::protein serine/threonine kinase activity;GO:0004860::protein kinase inhibitor activity;GO:0005515::protein binding;GO:0005524::ATP binding;GO:0005737::cytoplasm;GO:0005829…
12	885668	885669	RIPSEQA_peak_299d	1.64564	-18529	865288	867139	ENSG00000285704	AC004765.1	-	1	ENSG00000082805	ERC1	105539	ENSG00000285704	AC004765.1	18529	ENSG00000060237	WNK1	Exon20	Exon20	Exon20	.	GO:0000139::Golgi membrane;GO:0005515::protein binding;GO:0005737::cytoplasm;GO:0005794::Golgi apparatus;GO:0006355::regulation of transcription, DNA-templated;GO:0007252::I-kappaB phosphorylation;GO:0007275::multicellular organismal development;GO:0008385::IkappaB kinase complex;GO:0015031::protein transport;GO:0016020::membrane;GO:0017137::Rab GTPase binding;GO:0030165::PDZ domain binding;GO:00…	.	GO:0000166::nucleotide binding;GO:0000287::magnesium ion binding;GO:0002028::regulation of sodium ion transport;GO:0003084::positive regulation of systemic arterial blood pressure;GO:0004672::protein kinase activity;GO:0004674::protein serine/threonine kinase activity;GO:0004860::protein kinase inhibitor activity;GO:0005515::protein binding;GO:0005524::ATP binding;GO:0005737::cytoplasm;GO:0005829…
12	754236	754237	RIPSEQA_peak_293d	9.48507	1313	752923	911451	ENSG00000060237	WNK1	+	1	ENSG00000221439	RNU4ATAC16P	26896	ENSG00000256672	LINC02455	70109	ENSG00000060237	WNK1	Exon1	Exon1	Exon1	GO:0000166::nucleotide binding;GO:0000287::magnesium ion binding;GO:0002028::regulation of sodium ion transport;GO:0003084::positive regulation of systemic arterial blood pressure;GO:0004672::protein kinase activity;GO:0004674::protein serine/threonine kinase activity;GO:0004860::protein kinase inhibitor activity;GO:0005515::protein binding;GO:0005524::ATP binding;GO:0005737::cytoplasm;GO:0005829…	.	.	GO:0000166::nucleotide binding;GO:0000287::magnesium ion binding;GO:0002028::regulation of sodium ion transport;GO:0003084::positive regulation of systemic arterial blood pressure;GO:0004672::protein kinase activity;GO:0004674::protein serine/threonine kinase activity;GO:0004860::protein kinase inhibitor activity;GO:0005515::protein binding;GO:0005524::ATP binding;GO:0005737::cytoplasm;GO:0005829…
10	68747458	68747459	RIPSEQA_peak_182	10.905	-7713	68755172	68755238	ENSG00000283551	SNORD98	+	1	ENSG00000283551	SNORD98	7713	ENSG00000195401	RF00019	11635	ENSG00000060339	CCAR1	Exon8	Exon8	Exon8	.	.	.	GO:0000398::mRNA splicing, via spliceosome;GO:0000980::RNA polymerase II distal enhancer sequence-specific DNA binding;GO:0003713::transcription coactivator activity;GO:0003714::transcription corepressor activity;GO:0003723::RNA binding;GO:0005515::protein binding;GO:0005634::nucleus;GO:0005654::nucleoplasm;GO:0005737::cytoplasm;GO:0006355::regulation of transcription, DNA-templated;GO:0006915::a…
10	68742458	68742459	RIPSEQA_peak_181	10.905	-6635	68735720	68735823	ENSG00000195401	RF00019	-	1	ENSG00000283551	SNORD98	12713	ENSG00000195401	RF00019	6635	ENSG00000060339	CCAR1	Exon6	Exon6	Exon6	.	.	.	GO:0000398::mRNA splicing, via spliceosome;GO:0000980::RNA polymerase II distal enhancer sequence-specific DNA binding;GO:0003713::transcription coactivator activity;GO:0003714::transcription corepressor activity;GO:0003723::RNA binding;GO:0005515::protein binding;GO:0005634::nucleus;GO:0005654::nucleoplasm;GO:0005737::cytoplasm;GO:0006355::regulation of transcription, DNA-templated;GO:0006915::a…
11	32935035	32935036	RIPSEQA_peak_223a	4.8184	42215	32892820	32980266	ENSG00000060749	QSER1	+	1	ENSG00000121690	DEPDC7	81128	ENSG00000186714	CCDC73	140425	ENSG00000060749	QSER1	Exon4	Exon4	Exon4	.	GO:0003674::molecular_function;GO:0005096::GTPase activator activity;GO:0005575::cellular_component;GO:0005829::cytosol;GO:0008150::biological_process;GO:0035556::intracellular signal transduction;GO:0043547::positive regulation of GTPase activity;GO:0051056::regulation of small GTPase mediated signal transduction	.	.
11	32932576	32932577	RIPSEQA_peak_220c	5.9664	39756	32892820	32980266	ENSG00000060749	QSER1	+	1	ENSG00000121690	DEPDC7	83587	ENSG00000186714	CCDC73	137966	ENSG00000060749	QSER1	Exon4	Exon4	Exon4	.	GO:0003674::molecular_function;GO:0005096::GTPase activator activity;GO:0005575::cellular_component;GO:0005829::cytosol;GO:0008150::biological_process;GO:0035556::intracellular signal transduction;GO:0043547::positive regulation of GTPase activity;GO:0051056::regulation of small GTPase mediated signal transduction	.	.
11	32931866	32931867	RIPSEQA_peak_220a	24.1347	39046	32892820	32980266	ENSG00000060749	QSER1	+	1	ENSG00000121690	DEPDC7	84297	ENSG00000186714	CCDC73	137256	ENSG00000060749	QSER1	Exon4	Exon4	Exon4	.	GO:0003674::molecular_function;GO:0005096::GTPase activator activity;GO:0005575::cellular_component;GO:0005829::cytosol;GO:0008150::biological_process;GO:0035556::intracellular signal transduction;GO:0043547::positive regulation of GTPase activity;GO:0051056::regulation of small GTPase mediated signal transduction	.	.
11	32935230	32935231	RIPSEQA_peak_223b	1.33327	42410	32892820	32980266	ENSG00000060749	QSER1	+	1	ENSG00000121690	DEPDC7	80933	ENSG00000186714	CCDC73	140620	ENSG00000060749	QSER1	Exon4	Exon4	Exon4	.	GO:0003674::molecular_function;GO:0005096::GTPase activator activity;GO:0005575::cellular_component;GO:0005829::cytosol;GO:0008150::biological_process;GO:0035556::intracellular signal transduction;GO:0043547::positive regulation of GTPase activity;GO:0051056::regulation of small GTPase mediated signal transduction	.	.
11	32933165	32933166	RIPSEQA_peak_221	7.21683	40345	32892820	32980266	ENSG00000060749	QSER1	+	1	ENSG00000121690	DEPDC7	82998	ENSG00000186714	CCDC73	138555	ENSG00000060749	QSER1	Exon4	Exon4	Exon4	.	GO:0003674::molecular_function;GO:0005096::GTPase activator activity;GO:0005575::cellular_component;GO:0005829::cytosol;GO:0008150::biological_process;GO:0035556::intracellular signal transduction;GO:0043547::positive regulation of GTPase activity;GO:0051056::regulation of small GTPase mediated signal transduction	.	.
11	32953994	32953995	RIPSEQA_peak_224	7.90496	50350	33004250	33004345	ENSG00000200615	RF00019	-	1	ENSG00000121690	DEPDC7	62169	ENSG00000186714	CCDC73	159384	ENSG00000060749	QSER1	Exon5	Exon5	Exon5	.	GO:0003674::molecular_function;GO:0005096::GTPase activator activity;GO:0005575::cellular_component;GO:0005829::cytosol;GO:0008150::biological_process;GO:0035556::intracellular signal transduction;GO:0043547::positive regulation of GTPase activity;GO:0051056::regulation of small GTPase mediated signal transduction	.	.
11	32932136	32932137	RIPSEQA_peak_220b	19.9783	39316	32892820	32980266	ENSG00000060749	QSER1	+	1	ENSG00000121690	DEPDC7	84027	ENSG00000186714	CCDC73	137526	ENSG00000060749	QSER1	Exon4	Exon4	Exon4	.	GO:0003674::molecular_function;GO:0005096::GTPase activator activity;GO:0005575::cellular_component;GO:0005829::cytosol;GO:0008150::biological_process;GO:0035556::intracellular signal transduction;GO:0043547::positive regulation of GTPase activity;GO:0051056::regulation of small GTPase mediated signal transduction	.	.
11	32933682	32933683	RIPSEQA_peak_222	6.69937	40862	32892820	32980266	ENSG00000060749	QSER1	+	1	ENSG00000121690	DEPDC7	82481	ENSG00000186714	CCDC73	139072	ENSG00000060749	QSER1	Exon4	Exon4	Exon4	.	GO:0003674::molecular_function;GO:0005096::GTPase activator activity;GO:0005575::cellular_component;GO:0005829::cytosol;GO:0008150::biological_process;GO:0035556::intracellular signal transduction;GO:0043547::positive regulation of GTPase activity;GO:0051056::regulation of small GTPase mediated signal transduction	.	.
12	47783652	47783653	RIPSEQA_peak_327	2.32169	-1270	47784923	47786002	ENSG00000268069	AC004466.1	+	1	ENSG00000268069	AC004466.1	1270	ENSG00000079337	RAPGEF3	25007	ENSG00000061273	HDAC7	LastExon	LastExon	LastExon	.	.	GO:0000166::nucleotide binding;GO:0001525::angiogenesis;GO:0005085::guanyl-nucleotide exchange factor activity;GO:0005515::protein binding;GO:0005622::intracellular;GO:0005886::plasma membrane;GO:0005902::microvillus;GO:0007165::signal transduction;GO:0007264::small GTPase mediated signal transduction;GO:0008283::cell proliferation;GO:0012505::endomembrane system;GO:0016020::membrane;GO:0017034::…	GO:0000118::histone deacetylase complex;GO:0000122::negative regulation of transcription from RNA polymerase II promoter;GO:0001570::vasculogenesis;GO:0003682::chromatin binding;GO:0003714::transcription corepressor activity;GO:0004407::histone deacetylase activity;GO:0005080::protein kinase C binding;GO:0005515::protein binding;GO:0005634::nucleus;GO:0005654::nucleoplasm;GO:0005737::cytoplasm;GO…
2	183002193	183002194	RIPSEQA_peak_1071	2.38875	20777	183022859	183022971	ENSG00000202141	RF00019	-	1	ENSG00000162999	DUSP19	76565	ENSG00000162998	FRZB	135031	ENSG00000061676	NCKAP1	Exon5	Exon5	Exon5	.	GO:0004721::phosphoprotein phosphatase activity;GO:0004725::protein tyrosine phosphatase activity;GO:0004860::protein kinase inhibitor activity;GO:0005078::MAP-kinase scaffold activity;GO:0005515::protein binding;GO:0006469::negative regulation of protein kinase activity;GO:0006470::protein dephosphorylation;GO:0008138::protein tyrosine/serine/threonine phosphatase activity;GO:0008579::JUN kinase…	GO:0001501::skeletal system development;GO:0005515::protein binding;GO:0005576::extracellular region;GO:0005615::extracellular space;GO:0005737::cytoplasm;GO:0007275::multicellular organismal development;GO:0008285::negative regulation of cell proliferation;GO:0010721::negative regulation of cell development;GO:0014033::neural crest cell differentiation;GO:0016020::membrane;GO:0016055::Wnt signal…	GO:0000902::cell morphogenesis;GO:0001726::ruffle;GO:0005515::protein binding;GO:0005829::cytosol;GO:0005886::plasma membrane;GO:0005925::focal adhesion;GO:0006915::apoptotic process;GO:0007417::central nervous system development;GO:0010592::positive regulation of lamellipodium assembly;GO:0016020::membrane;GO:0016021::integral component of membrane;GO:0016032::viral process;GO:0016477::cell migr…
2	183038106	183038107	RIPSEQA_peak_1072	12.9983	365	182909115	183038472	ENSG00000061676	NCKAP1	-	1	ENSG00000162999	DUSP19	40652	ENSG00000202141	RF00019	15135	ENSG00000061676	NCKAP1	UTR5	UTR5	UTR5	GO:0000902::cell morphogenesis;GO:0001726::ruffle;GO:0005515::protein binding;GO:0005829::cytosol;GO:0005886::plasma membrane;GO:0005925::focal adhesion;GO:0006915::apoptotic process;GO:0007417::central nervous system development;GO:0010592::positive regulation of lamellipodium assembly;GO:0016020::membrane;GO:0016021::integral component of membrane;GO:0016032::viral process;GO:0016477::cell migr…	GO:0004721::phosphoprotein phosphatase activity;GO:0004725::protein tyrosine phosphatase activity;GO:0004860::protein kinase inhibitor activity;GO:0005078::MAP-kinase scaffold activity;GO:0005515::protein binding;GO:0006469::negative regulation of protein kinase activity;GO:0006470::protein dephosphorylation;GO:0008138::protein tyrosine/serine/threonine phosphatase activity;GO:0008579::JUN kinase…	.	GO:0000902::cell morphogenesis;GO:0001726::ruffle;GO:0005515::protein binding;GO:0005829::cytosol;GO:0005886::plasma membrane;GO:0005925::focal adhesion;GO:0006915::apoptotic process;GO:0007417::central nervous system development;GO:0010592::positive regulation of lamellipodium assembly;GO:0016020::membrane;GO:0016021::integral component of membrane;GO:0016032::viral process;GO:0016477::cell migr…
2	182928214	182928215	RIPSEQA_peak_1070	4.54745	54373	182873841	182873947	ENSG00000207178	RNU6-1122P	+	1	ENSG00000162999	DUSP19	150544	ENSG00000162998	FRZB	61052	ENSG00000061676	NCKAP1	Exon29	Exon29	Exon29	.	GO:0004721::phosphoprotein phosphatase activity;GO:0004725::protein tyrosine phosphatase activity;GO:0004860::protein kinase inhibitor activity;GO:0005078::MAP-kinase scaffold activity;GO:0005515::protein binding;GO:0006469::negative regulation of protein kinase activity;GO:0006470::protein dephosphorylation;GO:0008138::protein tyrosine/serine/threonine phosphatase activity;GO:0008579::JUN kinase…	GO:0001501::skeletal system development;GO:0005515::protein binding;GO:0005576::extracellular region;GO:0005615::extracellular space;GO:0005737::cytoplasm;GO:0007275::multicellular organismal development;GO:0008285::negative regulation of cell proliferation;GO:0010721::negative regulation of cell development;GO:0014033::neural crest cell differentiation;GO:0016020::membrane;GO:0016055::Wnt signal…	GO:0000902::cell morphogenesis;GO:0001726::ruffle;GO:0005515::protein binding;GO:0005829::cytosol;GO:0005886::plasma membrane;GO:0005925::focal adhesion;GO:0006915::apoptotic process;GO:0007417::central nervous system development;GO:0010592::positive regulation of lamellipodium assembly;GO:0016020::membrane;GO:0016021::integral component of membrane;GO:0016032::viral process;GO:0016477::cell migr…
12	131711250	131711251	RIPSEQA_peak_448	3.42886	150	131711100	131778181	ENSG00000061936	SFSWAP	+	1	ENSG00000198598	MMP17	117142	ENSG00000256424	LINC02414	63129	ENSG00000061936	SFSWAP	Exon1	Exon1	Exon1	GO:0000380::alternative mRNA splicing, via spliceosome;GO:0000395::mRNA 5'-splice site recognition;GO:0003723::RNA binding;GO:0005515::protein binding;GO:0005634::nucleus;GO:0006396::RNA processing;GO:0006397::mRNA processing;GO:0008380::RNA splicing;GO:0048025::negative regulation of mRNA splicing, via spliceosome	GO:0001822::kidney development;GO:0004222::metalloendopeptidase activity;GO:0005576::extracellular region;GO:0005886::plasma membrane;GO:0006508::proteolysis;GO:0008047::enzyme activator activity;GO:0008233::peptidase activity;GO:0008237::metallopeptidase activity;GO:0008270::zinc ion binding;GO:0016020::membrane;GO:0016787::hydrolase activity;GO:0031012::extracellular matrix;GO:0031225::anchored…	.	GO:0000380::alternative mRNA splicing, via spliceosome;GO:0000395::mRNA 5'-splice site recognition;GO:0003723::RNA binding;GO:0005515::protein binding;GO:0005634::nucleus;GO:0006396::RNA processing;GO:0006397::mRNA processing;GO:0008380::RNA splicing;GO:0048025::negative regulation of mRNA splicing, via spliceosome
19	55659298	55659299	RIPSEQA_peak_982	3.42886	5152	55654146	55674715	ENSG00000063244	U2AF2	+	1	ENSG00000267096	AC008735.1	11333	ENSG00000179922	ZNF784	34697	ENSG00000063244	U2AF2	Exon2	Exon2	Exon2	GO:0000243::commitment complex;GO:0000398::mRNA splicing, via spliceosome;GO:0000974::Prp19 complex;GO:0003676::nucleic acid binding;GO:0003723::RNA binding;GO:0005515::protein binding;GO:0005634::nucleus;GO:0005654::nucleoplasm;GO:0005681::spliceosomal complex;GO:0006397::mRNA processing;GO:0006405::RNA export from nucleus;GO:0006406::mRNA export from nucleus;GO:0008187::poly-pyrimidine tract bi…	.	GO:0000981::sequence-specific DNA binding RNA polymerase II transcription factor activity;GO:0002244::hematopoietic progenitor cell differentiation;GO:0003676::nucleic acid binding;GO:0003677::DNA binding;GO:0003700::sequence-specific DNA binding transcription factor activity;GO:0005634::nucleus;GO:0043565::sequence-specific DNA binding;GO:0045892::negative regulation of transcription, DNA-templa…	GO:0000243::commitment complex;GO:0000398::mRNA splicing, via spliceosome;GO:0000974::Prp19 complex;GO:0003676::nucleic acid binding;GO:0003723::RNA binding;GO:0005515::protein binding;GO:0005634::nucleus;GO:0005654::nucleoplasm;GO:0005681::spliceosomal complex;GO:0006397::mRNA processing;GO:0006405::RNA export from nucleus;GO:0006406::mRNA export from nucleus;GO:0008187::poly-pyrimidine tract bi…
19	55691833	55691834	RIPSEQA_peak_983	2.57677	2724	55694118	55694558	ENSG00000267117	AC010525.1	-	1	ENSG00000268593	AC008749.1	15716	ENSG00000267523	AC008735.2	17118	ENSG00000063245	EPN1	Exon7	Exon7	Exon7	.	.	.	GO:0001701::in utero embryonic development;GO:0005515::protein binding;GO:0005634::nucleus;GO:0005737::cytoplasm;GO:0005829::cytosol;GO:0005886::plasma membrane;GO:0005905::coated pit;GO:0006897::endocytosis;GO:0007219::Notch signaling pathway;GO:0007565::female pregnancy;GO:0008289::lipid binding;GO:0016020::membrane;GO:0042059::negative regulation of epidermal growth factor receptor signaling p…
7	139716894	139716895	RIPSEQA_peak_1592b	9.6712	60823	139561570	139777718	ENSG00000064393	HIPK2	-	1	ENSG00000059377	TBXAS1	61353	ENSG00000188883	KLRG2	233182	ENSG00000064393	HIPK2	Exon2	Exon2	Exon2	GO:0000122::negative regulation of transcription from RNA polymerase II promoter;GO:0000166::nucleotide binding;GO:0001102::RNA polymerase II activating transcription factor binding;GO:0001654::eye development;GO:0001934::positive regulation of protein phosphorylation;GO:0003713::transcription coactivator activity;GO:0003714::transcription corepressor activity;GO:0004672::protein kinase activity;…	GO:0001516::prostaglandin biosynthetic process;GO:0004497::monooxygenase activity;GO:0004796::thromboxane-A synthase activity;GO:0005506::iron ion binding;GO:0005623::cell;GO:0005783::endoplasmic reticulum;GO:0005789::endoplasmic reticulum membrane;GO:0006629::lipid metabolic process;GO:0006631::fatty acid metabolic process;GO:0006633::fatty acid biosynthetic process;GO:0006690::icosanoid metabol…	GO:0016020::membrane;GO:0016021::integral component of membrane;GO:0030246::carbohydrate binding	GO:0000122::negative regulation of transcription from RNA polymerase II promoter;GO:0000166::nucleotide binding;GO:0001102::RNA polymerase II activating transcription factor binding;GO:0001654::eye development;GO:0001934::positive regulation of protein phosphorylation;GO:0003713::transcription coactivator activity;GO:0003714::transcription corepressor activity;GO:0004672::protein kinase activity;…
7	139631233	139631234	RIPSEQA_peak_1590	1.98368	92080	139539153	139544984	ENSG00000236279	CLEC2L	+	1	ENSG00000059377	TBXAS1	147014	ENSG00000188883	KLRG2	147521	ENSG00000064393	HIPK2	Exon4	Exon4	Exon4	GO:0016020::membrane;GO:0016021::integral component of membrane;GO:0030246::carbohydrate binding	GO:0001516::prostaglandin biosynthetic process;GO:0004497::monooxygenase activity;GO:0004796::thromboxane-A synthase activity;GO:0005506::iron ion binding;GO:0005623::cell;GO:0005783::endoplasmic reticulum;GO:0005789::endoplasmic reticulum membrane;GO:0006629::lipid metabolic process;GO:0006631::fatty acid metabolic process;GO:0006633::fatty acid biosynthetic process;GO:0006690::icosanoid metabol…	GO:0016020::membrane;GO:0016021::integral component of membrane;GO:0030246::carbohydrate binding	GO:0000122::negative regulation of transcription from RNA polymerase II promoter;GO:0000166::nucleotide binding;GO:0001102::RNA polymerase II activating transcription factor binding;GO:0001654::eye development;GO:0001934::positive regulation of protein phosphorylation;GO:0003713::transcription coactivator activity;GO:0003714::transcription corepressor activity;GO:0004672::protein kinase activity;…
7	139573258	139573259	RIPSEQA_peak_1585b	25.6717	34105	139539153	139544984	ENSG00000236279	CLEC2L	+	1	ENSG00000059377	TBXAS1	204989	ENSG00000188883	KLRG2	89546	ENSG00000064393	HIPK2	LastExon	LastExon	LastExon	GO:0016020::membrane;GO:0016021::integral component of membrane;GO:0030246::carbohydrate binding	GO:0001516::prostaglandin biosynthetic process;GO:0004497::monooxygenase activity;GO:0004796::thromboxane-A synthase activity;GO:0005506::iron ion binding;GO:0005623::cell;GO:0005783::endoplasmic reticulum;GO:0005789::endoplasmic reticulum membrane;GO:0006629::lipid metabolic process;GO:0006631::fatty acid metabolic process;GO:0006633::fatty acid biosynthetic process;GO:0006690::icosanoid metabol…	GO:0016020::membrane;GO:0016021::integral component of membrane;GO:0030246::carbohydrate binding	GO:0000122::negative regulation of transcription from RNA polymerase II promoter;GO:0000166::nucleotide binding;GO:0001102::RNA polymerase II activating transcription factor binding;GO:0001654::eye development;GO:0001934::positive regulation of protein phosphorylation;GO:0003713::transcription coactivator activity;GO:0003714::transcription corepressor activity;GO:0004672::protein kinase activity;…
7	139571270	139571271	RIPSEQA_peak_1583b	4.86318	32117	139539153	139544984	ENSG00000236279	CLEC2L	+	1	ENSG00000059377	TBXAS1	206977	ENSG00000188883	KLRG2	87558	ENSG00000064393	HIPK2	UTR3	UTR3	UTR3	GO:0016020::membrane;GO:0016021::integral component of membrane;GO:0030246::carbohydrate binding	GO:0001516::prostaglandin biosynthetic process;GO:0004497::monooxygenase activity;GO:0004796::thromboxane-A synthase activity;GO:0005506::iron ion binding;GO:0005623::cell;GO:0005783::endoplasmic reticulum;GO:0005789::endoplasmic reticulum membrane;GO:0006629::lipid metabolic process;GO:0006631::fatty acid metabolic process;GO:0006633::fatty acid biosynthetic process;GO:0006690::icosanoid metabol…	GO:0016020::membrane;GO:0016021::integral component of membrane;GO:0030246::carbohydrate binding	GO:0000122::negative regulation of transcription from RNA polymerase II promoter;GO:0000166::nucleotide binding;GO:0001102::RNA polymerase II activating transcription factor binding;GO:0001654::eye development;GO:0001934::positive regulation of protein phosphorylation;GO:0003713::transcription coactivator activity;GO:0003714::transcription corepressor activity;GO:0004672::protein kinase activity;…
7	139583958	139583959	RIPSEQA_peak_1586	25.5469	44805	139539153	139544984	ENSG00000236279	CLEC2L	+	1	ENSG00000059377	TBXAS1	194289	ENSG00000188883	KLRG2	100246	ENSG00000064393	HIPK2	Exon13	Exon13	Exon13	GO:0016020::membrane;GO:0016021::integral component of membrane;GO:0030246::carbohydrate binding	GO:0001516::prostaglandin biosynthetic process;GO:0004497::monooxygenase activity;GO:0004796::thromboxane-A synthase activity;GO:0005506::iron ion binding;GO:0005623::cell;GO:0005783::endoplasmic reticulum;GO:0005789::endoplasmic reticulum membrane;GO:0006629::lipid metabolic process;GO:0006631::fatty acid metabolic process;GO:0006633::fatty acid biosynthetic process;GO:0006690::icosanoid metabol…	GO:0016020::membrane;GO:0016021::integral component of membrane;GO:0030246::carbohydrate binding	GO:0000122::negative regulation of transcription from RNA polymerase II promoter;GO:0000166::nucleotide binding;GO:0001102::RNA polymerase II activating transcription factor binding;GO:0001654::eye development;GO:0001934::positive regulation of protein phosphorylation;GO:0003713::transcription coactivator activity;GO:0003714::transcription corepressor activity;GO:0004672::protein kinase activity;…
7	139716684	139716685	RIPSEQA_peak_1592a	7.05867	61033	139561570	139777718	ENSG00000064393	HIPK2	-	1	ENSG00000059377	TBXAS1	61563	ENSG00000188883	KLRG2	232972	ENSG00000064393	HIPK2	Exon2	Exon2	Exon2	GO:0000122::negative regulation of transcription from RNA polymerase II promoter;GO:0000166::nucleotide binding;GO:0001102::RNA polymerase II activating transcription factor binding;GO:0001654::eye development;GO:0001934::positive regulation of protein phosphorylation;GO:0003713::transcription coactivator activity;GO:0003714::transcription corepressor activity;GO:0004672::protein kinase activity;…	GO:0001516::prostaglandin biosynthetic process;GO:0004497::monooxygenase activity;GO:0004796::thromboxane-A synthase activity;GO:0005506::iron ion binding;GO:0005623::cell;GO:0005783::endoplasmic reticulum;GO:0005789::endoplasmic reticulum membrane;GO:0006629::lipid metabolic process;GO:0006631::fatty acid metabolic process;GO:0006633::fatty acid biosynthetic process;GO:0006690::icosanoid metabol…	GO:0016020::membrane;GO:0016021::integral component of membrane;GO:0030246::carbohydrate binding	GO:0000122::negative regulation of transcription from RNA polymerase II promoter;GO:0000166::nucleotide binding;GO:0001102::RNA polymerase II activating transcription factor binding;GO:0001654::eye development;GO:0001934::positive regulation of protein phosphorylation;GO:0003713::transcription coactivator activity;GO:0003714::transcription corepressor activity;GO:0004672::protein kinase activity;…
7	139716101	139716102	RIPSEQA_peak_1591	8.255	61616	139561570	139777718	ENSG00000064393	HIPK2	-	1	ENSG00000059377	TBXAS1	62146	ENSG00000188883	KLRG2	232389	ENSG00000064393	HIPK2	Exon2	Exon2	Exon2	GO:0000122::negative regulation of transcription from RNA polymerase II promoter;GO:0000166::nucleotide binding;GO:0001102::RNA polymerase II activating transcription factor binding;GO:0001654::eye development;GO:0001934::positive regulation of protein phosphorylation;GO:0003713::transcription coactivator activity;GO:0003714::transcription corepressor activity;GO:0004672::protein kinase activity;…	GO:0001516::prostaglandin biosynthetic process;GO:0004497::monooxygenase activity;GO:0004796::thromboxane-A synthase activity;GO:0005506::iron ion binding;GO:0005623::cell;GO:0005783::endoplasmic reticulum;GO:0005789::endoplasmic reticulum membrane;GO:0006629::lipid metabolic process;GO:0006631::fatty acid metabolic process;GO:0006633::fatty acid biosynthetic process;GO:0006690::icosanoid metabol…	GO:0016020::membrane;GO:0016021::integral component of membrane;GO:0030246::carbohydrate binding	GO:0000122::negative regulation of transcription from RNA polymerase II promoter;GO:0000166::nucleotide binding;GO:0001102::RNA polymerase II activating transcription factor binding;GO:0001654::eye development;GO:0001934::positive regulation of protein phosphorylation;GO:0003713::transcription coactivator activity;GO:0003714::transcription corepressor activity;GO:0004672::protein kinase activity;…
7	139596885	139596886	RIPSEQA_peak_1587	17.4168	57732	139539153	139544984	ENSG00000236279	CLEC2L	+	1	ENSG00000059377	TBXAS1	181362	ENSG00000188883	KLRG2	113173	ENSG00000064393	HIPK2	Exon12	Exon12	Exon12	GO:0016020::membrane;GO:0016021::integral component of membrane;GO:0030246::carbohydrate binding	GO:0001516::prostaglandin biosynthetic process;GO:0004497::monooxygenase activity;GO:0004796::thromboxane-A synthase activity;GO:0005506::iron ion binding;GO:0005623::cell;GO:0005783::endoplasmic reticulum;GO:0005789::endoplasmic reticulum membrane;GO:0006629::lipid metabolic process;GO:0006631::fatty acid metabolic process;GO:0006633::fatty acid biosynthetic process;GO:0006690::icosanoid metabol…	GO:0016020::membrane;GO:0016021::integral component of membrane;GO:0030246::carbohydrate binding	GO:0000122::negative regulation of transcription from RNA polymerase II promoter;GO:0000166::nucleotide binding;GO:0001102::RNA polymerase II activating transcription factor binding;GO:0001654::eye development;GO:0001934::positive regulation of protein phosphorylation;GO:0003713::transcription coactivator activity;GO:0003714::transcription corepressor activity;GO:0004672::protein kinase activity;…
7	139573104	139573105	RIPSEQA_peak_1585a	9.26935	33951	139539153	139544984	ENSG00000236279	CLEC2L	+	1	ENSG00000059377	TBXAS1	205143	ENSG00000188883	KLRG2	89392	ENSG00000064393	HIPK2	LastExon	LastExon	LastExon	GO:0016020::membrane;GO:0016021::integral component of membrane;GO:0030246::carbohydrate binding	GO:0001516::prostaglandin biosynthetic process;GO:0004497::monooxygenase activity;GO:0004796::thromboxane-A synthase activity;GO:0005506::iron ion binding;GO:0005623::cell;GO:0005783::endoplasmic reticulum;GO:0005789::endoplasmic reticulum membrane;GO:0006629::lipid metabolic process;GO:0006631::fatty acid metabolic process;GO:0006633::fatty acid biosynthetic process;GO:0006690::icosanoid metabol…	GO:0016020::membrane;GO:0016021::integral component of membrane;GO:0030246::carbohydrate binding	GO:0000122::negative regulation of transcription from RNA polymerase II promoter;GO:0000166::nucleotide binding;GO:0001102::RNA polymerase II activating transcription factor binding;GO:0001654::eye development;GO:0001934::positive regulation of protein phosphorylation;GO:0003713::transcription coactivator activity;GO:0003714::transcription corepressor activity;GO:0004672::protein kinase activity;…
7	139566803	139566804	RIPSEQA_peak_1580a	3.63297	27650	139539153	139544984	ENSG00000236279	CLEC2L	+	1	ENSG00000059377	TBXAS1	211444	ENSG00000188883	KLRG2	83091	ENSG00000064393	HIPK2	UTR3	UTR3	UTR3	GO:0016020::membrane;GO:0016021::integral component of membrane;GO:0030246::carbohydrate binding	GO:0001516::prostaglandin biosynthetic process;GO:0004497::monooxygenase activity;GO:0004796::thromboxane-A synthase activity;GO:0005506::iron ion binding;GO:0005623::cell;GO:0005783::endoplasmic reticulum;GO:0005789::endoplasmic reticulum membrane;GO:0006629::lipid metabolic process;GO:0006631::fatty acid metabolic process;GO:0006633::fatty acid biosynthetic process;GO:0006690::icosanoid metabol…	GO:0016020::membrane;GO:0016021::integral component of membrane;GO:0030246::carbohydrate binding	GO:0000122::negative regulation of transcription from RNA polymerase II promoter;GO:0000166::nucleotide binding;GO:0001102::RNA polymerase II activating transcription factor binding;GO:0001654::eye development;GO:0001934::positive regulation of protein phosphorylation;GO:0003713::transcription coactivator activity;GO:0003714::transcription corepressor activity;GO:0004672::protein kinase activity;…
7	139571497	139571498	RIPSEQA_peak_1583c	8.3398	32344	139539153	139544984	ENSG00000236279	CLEC2L	+	1	ENSG00000059377	TBXAS1	206750	ENSG00000188883	KLRG2	87785	ENSG00000064393	HIPK2	UTR3	UTR3	UTR3	GO:0016020::membrane;GO:0016021::integral component of membrane;GO:0030246::carbohydrate binding	GO:0001516::prostaglandin biosynthetic process;GO:0004497::monooxygenase activity;GO:0004796::thromboxane-A synthase activity;GO:0005506::iron ion binding;GO:0005623::cell;GO:0005783::endoplasmic reticulum;GO:0005789::endoplasmic reticulum membrane;GO:0006629::lipid metabolic process;GO:0006631::fatty acid metabolic process;GO:0006633::fatty acid biosynthetic process;GO:0006690::icosanoid metabol…	GO:0016020::membrane;GO:0016021::integral component of membrane;GO:0030246::carbohydrate binding	GO:0000122::negative regulation of transcription from RNA polymerase II promoter;GO:0000166::nucleotide binding;GO:0001102::RNA polymerase II activating transcription factor binding;GO:0001654::eye development;GO:0001934::positive regulation of protein phosphorylation;GO:0003713::transcription coactivator activity;GO:0003714::transcription corepressor activity;GO:0004672::protein kinase activity;…
7	139600518	139600519	RIPSEQA_peak_1588	10.38	61365	139539153	139544984	ENSG00000236279	CLEC2L	+	1	ENSG00000059377	TBXAS1	177729	ENSG00000188883	KLRG2	116806	ENSG00000064393	HIPK2	Exon11	Exon11	Exon11	GO:0016020::membrane;GO:0016021::integral component of membrane;GO:0030246::carbohydrate binding	GO:0001516::prostaglandin biosynthetic process;GO:0004497::monooxygenase activity;GO:0004796::thromboxane-A synthase activity;GO:0005506::iron ion binding;GO:0005623::cell;GO:0005783::endoplasmic reticulum;GO:0005789::endoplasmic reticulum membrane;GO:0006629::lipid metabolic process;GO:0006631::fatty acid metabolic process;GO:0006633::fatty acid biosynthetic process;GO:0006690::icosanoid metabol…	GO:0016020::membrane;GO:0016021::integral component of membrane;GO:0030246::carbohydrate binding	GO:0000122::negative regulation of transcription from RNA polymerase II promoter;GO:0000166::nucleotide binding;GO:0001102::RNA polymerase II activating transcription factor binding;GO:0001654::eye development;GO:0001934::positive regulation of protein phosphorylation;GO:0003713::transcription coactivator activity;GO:0003714::transcription corepressor activity;GO:0004672::protein kinase activity;…
7	139626689	139626690	RIPSEQA_peak_1589	14.2292	87536	139539153	139544984	ENSG00000236279	CLEC2L	+	1	ENSG00000059377	TBXAS1	151558	ENSG00000188883	KLRG2	142977	ENSG00000064393	HIPK2	Exon6	Exon6	Exon6	GO:0016020::membrane;GO:0016021::integral component of membrane;GO:0030246::carbohydrate binding	GO:0001516::prostaglandin biosynthetic process;GO:0004497::monooxygenase activity;GO:0004796::thromboxane-A synthase activity;GO:0005506::iron ion binding;GO:0005623::cell;GO:0005783::endoplasmic reticulum;GO:0005789::endoplasmic reticulum membrane;GO:0006629::lipid metabolic process;GO:0006631::fatty acid metabolic process;GO:0006633::fatty acid biosynthetic process;GO:0006690::icosanoid metabol…	GO:0016020::membrane;GO:0016021::integral component of membrane;GO:0030246::carbohydrate binding	GO:0000122::negative regulation of transcription from RNA polymerase II promoter;GO:0000166::nucleotide binding;GO:0001102::RNA polymerase II activating transcription factor binding;GO:0001654::eye development;GO:0001934::positive regulation of protein phosphorylation;GO:0003713::transcription coactivator activity;GO:0003714::transcription corepressor activity;GO:0004672::protein kinase activity;…
7	139570933	139570934	RIPSEQA_peak_1583a	3.85788	31780	139539153	139544984	ENSG00000236279	CLEC2L	+	1	ENSG00000059377	TBXAS1	207314	ENSG00000188883	KLRG2	87221	ENSG00000064393	HIPK2	UTR3	UTR3	UTR3	GO:0016020::membrane;GO:0016021::integral component of membrane;GO:0030246::carbohydrate binding	GO:0001516::prostaglandin biosynthetic process;GO:0004497::monooxygenase activity;GO:0004796::thromboxane-A synthase activity;GO:0005506::iron ion binding;GO:0005623::cell;GO:0005783::endoplasmic reticulum;GO:0005789::endoplasmic reticulum membrane;GO:0006629::lipid metabolic process;GO:0006631::fatty acid metabolic process;GO:0006633::fatty acid biosynthetic process;GO:0006690::icosanoid metabol…	GO:0016020::membrane;GO:0016021::integral component of membrane;GO:0030246::carbohydrate binding	GO:0000122::negative regulation of transcription from RNA polymerase II promoter;GO:0000166::nucleotide binding;GO:0001102::RNA polymerase II activating transcription factor binding;GO:0001654::eye development;GO:0001934::positive regulation of protein phosphorylation;GO:0003713::transcription coactivator activity;GO:0003714::transcription corepressor activity;GO:0004672::protein kinase activity;…
7	139569500	139569501	RIPSEQA_peak_1582	4.94488	30347	139539153	139544984	ENSG00000236279	CLEC2L	+	1	ENSG00000059377	TBXAS1	208747	ENSG00000188883	KLRG2	85788	ENSG00000064393	HIPK2	UTR3	UTR3	UTR3	GO:0016020::membrane;GO:0016021::integral component of membrane;GO:0030246::carbohydrate binding	GO:0001516::prostaglandin biosynthetic process;GO:0004497::monooxygenase activity;GO:0004796::thromboxane-A synthase activity;GO:0005506::iron ion binding;GO:0005623::cell;GO:0005783::endoplasmic reticulum;GO:0005789::endoplasmic reticulum membrane;GO:0006629::lipid metabolic process;GO:0006631::fatty acid metabolic process;GO:0006633::fatty acid biosynthetic process;GO:0006690::icosanoid metabol…	GO:0016020::membrane;GO:0016021::integral component of membrane;GO:0030246::carbohydrate binding	GO:0000122::negative regulation of transcription from RNA polymerase II promoter;GO:0000166::nucleotide binding;GO:0001102::RNA polymerase II activating transcription factor binding;GO:0001654::eye development;GO:0001934::positive regulation of protein phosphorylation;GO:0003713::transcription coactivator activity;GO:0003714::transcription corepressor activity;GO:0004672::protein kinase activity;…
7	139572553	139572554	RIPSEQA_peak_1584	8.92264	33400	139539153	139544984	ENSG00000236279	CLEC2L	+	1	ENSG00000059377	TBXAS1	205694	ENSG00000188883	KLRG2	88841	ENSG00000064393	HIPK2	UTR3	UTR3	UTR3	GO:0016020::membrane;GO:0016021::integral component of membrane;GO:0030246::carbohydrate binding	GO:0001516::prostaglandin biosynthetic process;GO:0004497::monooxygenase activity;GO:0004796::thromboxane-A synthase activity;GO:0005506::iron ion binding;GO:0005623::cell;GO:0005783::endoplasmic reticulum;GO:0005789::endoplasmic reticulum membrane;GO:0006629::lipid metabolic process;GO:0006631::fatty acid metabolic process;GO:0006633::fatty acid biosynthetic process;GO:0006690::icosanoid metabol…	GO:0016020::membrane;GO:0016021::integral component of membrane;GO:0030246::carbohydrate binding	GO:0000122::negative regulation of transcription from RNA polymerase II promoter;GO:0000166::nucleotide binding;GO:0001102::RNA polymerase II activating transcription factor binding;GO:0001654::eye development;GO:0001934::positive regulation of protein phosphorylation;GO:0003713::transcription coactivator activity;GO:0003714::transcription corepressor activity;GO:0004672::protein kinase activity;…
7	139566968	139566969	RIPSEQA_peak_1580b	2.56187	27815	139539153	139544984	ENSG00000236279	CLEC2L	+	1	ENSG00000059377	TBXAS1	211279	ENSG00000188883	KLRG2	83256	ENSG00000064393	HIPK2	UTR3	UTR3	UTR3	GO:0016020::membrane;GO:0016021::integral component of membrane;GO:0030246::carbohydrate binding	GO:0001516::prostaglandin biosynthetic process;GO:0004497::monooxygenase activity;GO:0004796::thromboxane-A synthase activity;GO:0005506::iron ion binding;GO:0005623::cell;GO:0005783::endoplasmic reticulum;GO:0005789::endoplasmic reticulum membrane;GO:0006629::lipid metabolic process;GO:0006631::fatty acid metabolic process;GO:0006633::fatty acid biosynthetic process;GO:0006690::icosanoid metabol…	GO:0016020::membrane;GO:0016021::integral component of membrane;GO:0030246::carbohydrate binding	GO:0000122::negative regulation of transcription from RNA polymerase II promoter;GO:0000166::nucleotide binding;GO:0001102::RNA polymerase II activating transcription factor binding;GO:0001654::eye development;GO:0001934::positive regulation of protein phosphorylation;GO:0003713::transcription coactivator activity;GO:0003714::transcription corepressor activity;GO:0004672::protein kinase activity;…
7	139568093	139568094	RIPSEQA_peak_1581	4.52829	28940	139539153	139544984	ENSG00000236279	CLEC2L	+	1	ENSG00000059377	TBXAS1	210154	ENSG00000188883	KLRG2	84381	ENSG00000064393	HIPK2	UTR3	UTR3	UTR3	GO:0016020::membrane;GO:0016021::integral component of membrane;GO:0030246::carbohydrate binding	GO:0001516::prostaglandin biosynthetic process;GO:0004497::monooxygenase activity;GO:0004796::thromboxane-A synthase activity;GO:0005506::iron ion binding;GO:0005623::cell;GO:0005783::endoplasmic reticulum;GO:0005789::endoplasmic reticulum membrane;GO:0006629::lipid metabolic process;GO:0006631::fatty acid metabolic process;GO:0006633::fatty acid biosynthetic process;GO:0006690::icosanoid metabol…	GO:0016020::membrane;GO:0016021::integral component of membrane;GO:0030246::carbohydrate binding	GO:0000122::negative regulation of transcription from RNA polymerase II promoter;GO:0000166::nucleotide binding;GO:0001102::RNA polymerase II activating transcription factor binding;GO:0001654::eye development;GO:0001934::positive regulation of protein phosphorylation;GO:0003713::transcription coactivator activity;GO:0003714::transcription corepressor activity;GO:0004672::protein kinase activity;…
6	52503065	52503066	RIPSEQA_peak_1437	3.95914	73849	52497402	52576915	ENSG00000065308	TRAM2	-	1	ENSG00000225791	TRAM2-AS1	74241	ENSG00000112118	MCM3	218184	ENSG00000065308	TRAM2	UTR3	UTR3	UTR3	GO:0005515::protein binding;GO:0005791::rough endoplasmic reticulum;GO:0006616::SRP-dependent cotranslational protein targeting to membrane, translocation;GO:0015031::protein transport;GO:0016020::membrane;GO:0016021::integral component of membrane;GO:0032964::collagen biosynthetic process;GO:0045048::protein insertion into ER membrane	.	GO:0000082::G1/S transition of mitotic cell cycle;GO:0000166::nucleotide binding;GO:0000784::nuclear chromosome, telomeric region;GO:0003677::DNA binding;GO:0004386::helicase activity;GO:0005515::protein binding;GO:0005524::ATP binding;GO:0005634::nucleus;GO:0005654::nucleoplasm;GO:0005658::alpha DNA polymerase:primase complex;GO:0005737::cytoplasm;GO:0005813::centrosome;GO:0006260::DNA replicati…	GO:0005515::protein binding;GO:0005791::rough endoplasmic reticulum;GO:0006616::SRP-dependent cotranslational protein targeting to membrane, translocation;GO:0015031::protein transport;GO:0016020::membrane;GO:0016021::integral component of membrane;GO:0032964::collagen biosynthetic process;GO:0045048::protein insertion into ER membrane
16	75635750	75635751	RIPSEQA_peak_674	1.43718	11914	75627474	75647665	ENSG00000065427	KARS	-	1	ENSG00000166848	TERF2IP	12035	ENSG00000065457	ADAT1	13284	ENSG00000065427	KARS	Exon7	Exon7	Exon7	GO:0000049::tRNA binding;GO:0000166::nucleotide binding;GO:0000187::activation of MAPK activity;GO:0002276::basophil activation involved in immune response;GO:0002741::positive regulation of cytokine secretion involved in immune response;GO:0003676::nucleic acid binding;GO:0003877::ATP adenylyltransferase activity;GO:0004812::aminoacyl-tRNA ligase activity;GO:0004824::lysine-tRNA ligase activity;…	GO:0000228::nuclear chromosome;GO:0000723::telomere maintenance;GO:0000781::chromosome, telomeric region;GO:0000783::nuclear telomere cap complex;GO:0000784::nuclear chromosome, telomeric region;GO:0001933::negative regulation of protein phosphorylation;GO:0003677::DNA binding;GO:0005515::protein binding;GO:0005634::nucleus;GO:0005635::nuclear envelope;GO:0005654::nucleoplasm;GO:0005694::chromoso…	GO:0003723::RNA binding;GO:0004000::adenosine deaminase activity;GO:0006396::RNA processing;GO:0008033::tRNA processing;GO:0008251::tRNA-specific adenosine deaminase activity;GO:0016787::hydrolase activity;GO:0046872::metal ion binding	GO:0000049::tRNA binding;GO:0000166::nucleotide binding;GO:0000187::activation of MAPK activity;GO:0002276::basophil activation involved in immune response;GO:0002741::positive regulation of cytokine secretion involved in immune response;GO:0003676::nucleic acid binding;GO:0003877::ATP adenylyltransferase activity;GO:0004812::aminoacyl-tRNA ligase activity;GO:0004824::lysine-tRNA ligase activity;…
1	15935083	15935084	RIPSEQA_peak_18	1.62837	-17175	15917698	15917908	ENSG00000270620	AL034555.1	-	1	ENSG00000234607	AL355994.4	34548	ENSG00000270620	AL034555.1	17175	ENSG00000065526	SPEN	Exon11	Exon11	Exon11	.	.	.	GO:0000122::negative regulation of transcription from RNA polymerase II promoter;GO:0001085::RNA polymerase II transcription factor binding;GO:0003676::nucleic acid binding;GO:0003677::DNA binding;GO:0003714::transcription corepressor activity;GO:0003723::RNA binding;GO:0005515::protein binding;GO:0005634::nucleus;GO:0005654::nucleoplasm;GO:0007219::Notch signaling pathway;GO:0016032::viral proce…
1	15937279	15937280	RIPSEQA_peak_19	5.75627	-19371	15917698	15917908	ENSG00000270620	AL034555.1	-	1	ENSG00000234607	AL355994.4	32352	ENSG00000270620	AL034555.1	19371	ENSG00000065526	SPEN	Exon12	Exon12	Exon12	.	.	.	GO:0000122::negative regulation of transcription from RNA polymerase II promoter;GO:0001085::RNA polymerase II transcription factor binding;GO:0003676::nucleic acid binding;GO:0003677::DNA binding;GO:0003714::transcription corepressor activity;GO:0003723::RNA binding;GO:0005515::protein binding;GO:0005634::nucleus;GO:0005654::nucleoplasm;GO:0007219::Notch signaling pathway;GO:0016032::viral proce…
1	15932121	15932122	RIPSEQA_peak_16	2.31624	-14213	15917698	15917908	ENSG00000270620	AL034555.1	-	1	ENSG00000234607	AL355994.4	37510	ENSG00000270620	AL034555.1	14213	ENSG00000065526	SPEN	Exon11	Exon11	Exon11	.	.	.	GO:0000122::negative regulation of transcription from RNA polymerase II promoter;GO:0001085::RNA polymerase II transcription factor binding;GO:0003676::nucleic acid binding;GO:0003677::DNA binding;GO:0003714::transcription corepressor activity;GO:0003723::RNA binding;GO:0005515::protein binding;GO:0005634::nucleus;GO:0005654::nucleoplasm;GO:0007219::Notch signaling pathway;GO:0016032::viral proce…
1	15933418	15933419	RIPSEQA_peak_17	3.25879	-15510	15917698	15917908	ENSG00000270620	AL034555.1	-	1	ENSG00000234607	AL355994.4	36213	ENSG00000270620	AL034555.1	15510	ENSG00000065526	SPEN	Exon11	Exon11	Exon11	.	.	.	GO:0000122::negative regulation of transcription from RNA polymerase II promoter;GO:0001085::RNA polymerase II transcription factor binding;GO:0003676::nucleic acid binding;GO:0003677::DNA binding;GO:0003714::transcription corepressor activity;GO:0003723::RNA binding;GO:0005515::protein binding;GO:0005634::nucleus;GO:0005654::nucleoplasm;GO:0007219::Notch signaling pathway;GO:0016032::viral proce…
3	123657259	123657260	RIPSEQA_peak_1252	8.26478	-33990	123691250	123692407	ENSG00000250174	MYLK-AS2	+	1	ENSG00000250174	MYLK-AS2	33990	ENSG00000206527	HACD2	72074	ENSG00000065534	MYLK	Exon25	Exon25	Exon25	.	.	GO:0005515::protein binding;GO:0005783::endoplasmic reticulum;GO:0005789::endoplasmic reticulum membrane;GO:0006629::lipid metabolic process;GO:0006631::fatty acid metabolic process;GO:0006633::fatty acid biosynthetic process;GO:0016020::membrane;GO:0016021::integral component of membrane;GO:0016829::lyase activity;GO:0018812::3-hydroxyacyl-CoA dehydratase activity;GO:0019899::enzyme binding;GO:0…	GO:0000166::nucleotide binding;GO:0001725::stress fiber;GO:0003779::actin binding;GO:0004672::protein kinase activity;GO:0004674::protein serine/threonine kinase activity;GO:0004687::myosin light chain kinase activity;GO:0005515::protein binding;GO:0005516::calmodulin binding;GO:0005524::ATP binding;GO:0005737::cytoplasm;GO:0005829::cytosol;GO:0005856::cytoskeleton;GO:0005886::plasma membrane;GO:…
3	123700842	123700843	RIPSEQA_peak_1253	8.48563	9592	123691250	123692407	ENSG00000250174	MYLK-AS2	+	1	ENSG00000273123	AC020634.1	15008	ENSG00000206527	HACD2	115657	ENSG00000065534	MYLK	Exon19	Exon19	Exon19	.	.	GO:0005515::protein binding;GO:0005783::endoplasmic reticulum;GO:0005789::endoplasmic reticulum membrane;GO:0006629::lipid metabolic process;GO:0006631::fatty acid metabolic process;GO:0006633::fatty acid biosynthetic process;GO:0016020::membrane;GO:0016021::integral component of membrane;GO:0016829::lyase activity;GO:0018812::3-hydroxyacyl-CoA dehydratase activity;GO:0019899::enzyme binding;GO:0…	GO:0000166::nucleotide binding;GO:0001725::stress fiber;GO:0003779::actin binding;GO:0004672::protein kinase activity;GO:0004674::protein serine/threonine kinase activity;GO:0004687::myosin light chain kinase activity;GO:0005515::protein binding;GO:0005516::calmodulin binding;GO:0005524::ATP binding;GO:0005737::cytoplasm;GO:0005829::cytosol;GO:0005856::cytoskeleton;GO:0005886::plasma membrane;GO:…
7	39951681	39951682	RIPSEQA_peak_1498	3.42886	-1926	39947522	39949755	ENSG00000259826	AC072061.1	-	1	ENSG00000273444	AC006023.2	155606	ENSG00000259826	AC072061.1	1926	ENSG00000065883	CDK13	Exon1	Exon1	Exon1	.	.	.	GO:0000166::nucleotide binding;GO:0000307::cyclin-dependent protein kinase holoenzyme complex;GO:0000380::alternative mRNA splicing, via spliceosome;GO:0000790::nuclear chromatin;GO:0002945::cyclin K-CDK13 complex;GO:0003723::RNA binding;GO:0004672::protein kinase activity;GO:0004674::protein serine/threonine kinase activity;GO:0004693::cyclin-dependent protein serine/threonine kinase activity;GO…
7	39950426	39950427	RIPSEQA_peak_1497	1.41309	-671	39947522	39949755	ENSG00000259826	AC072061.1	-	1	ENSG00000273444	AC006023.2	156861	ENSG00000259826	AC072061.1	671	ENSG00000065883	CDK13	UTR5	UTR5	UTR5	.	.	.	GO:0000166::nucleotide binding;GO:0000307::cyclin-dependent protein kinase holoenzyme complex;GO:0000380::alternative mRNA splicing, via spliceosome;GO:0000790::nuclear chromatin;GO:0002945::cyclin K-CDK13 complex;GO:0003723::RNA binding;GO:0004672::protein kinase activity;GO:0004674::protein serine/threonine kinase activity;GO:0004693::cyclin-dependent protein serine/threonine kinase activity;GO…
12	8047971	8047972	RIPSEQA_peak_318	3.42886	15268	8032703	8055503	ENSG00000065970	FOXJ2	+	1	ENSG00000089818	NECAP1	33923	ENSG00000282080	AC006511.4	28964	ENSG00000065970	FOXJ2	Exon7	Exon7	Exon7	GO:0000978::RNA polymerase II core promoter proximal region sequence-specific DNA binding;GO:0000981::sequence-specific DNA binding RNA polymerase II transcription factor activity;GO:0001077::RNA polymerase II core promoter proximal region sequence-specific DNA binding transcription factor activity involved in positive regulation of transcription;GO:0001650::fibrillar center;GO:0003677::DNA bindi…	GO:0005829::cytosol;GO:0005886::plasma membrane;GO:0005905::coated pit;GO:0006897::endocytosis;GO:0015031::protein transport;GO:0016020::membrane;GO:0030125::clathrin vesicle coat;GO:0030665::clathrin-coated vesicle membrane;GO:0031410::cytoplasmic vesicle;GO:0061024::membrane organization	.	GO:0000978::RNA polymerase II core promoter proximal region sequence-specific DNA binding;GO:0000981::sequence-specific DNA binding RNA polymerase II transcription factor activity;GO:0001077::RNA polymerase II core promoter proximal region sequence-specific DNA binding transcription factor activity involved in positive regulation of transcription;GO:0001650::fibrillar center;GO:0003677::DNA bindi…
12	6329930	6329931	RIPSEQA_peak_307	9.27266	12183	6328757	6342114	ENSG00000067182	TNFRSF1A	-	1	ENSG00000265388	RN7SL391P	14623	ENSG00000256103	ATP5MFP5	59505	ENSG00000067182	TNFRSF1A	Exon9	Exon9	Exon9	GO:0000139::Golgi membrane;GO:0002947::tumor necrosis factor receptor superfamily complex;GO:0003176::aortic valve development;GO:0003177::pulmonary valve development;GO:0003332::negative regulation of extracellular matrix constituent secretion;GO:0005031::tumor necrosis factor-activated receptor activity;GO:0005515::protein binding;GO:0005576::extracellular region;GO:0005615::extracellular space…	.	.	GO:0000139::Golgi membrane;GO:0002947::tumor necrosis factor receptor superfamily complex;GO:0003176::aortic valve development;GO:0003177::pulmonary valve development;GO:0003332::negative regulation of extracellular matrix constituent secretion;GO:0005031::tumor necrosis factor-activated receptor activity;GO:0005515::protein binding;GO:0005576::extracellular region;GO:0005615::extracellular space…
15	43432457	43432458	RIPSEQA_peak_536	2.28337	-40730	43391384	43391727	ENSG00000243871	RN7SL487P	-	1	ENSG00000166963	MAP1A	78500	ENSG00000243871	RN7SL487P	40730	ENSG00000067369	TP53BP1	Exon17	Exon17	Exon17	.	GO:0000226::microtubule cytoskeleton organization;GO:0003779::actin binding;GO:0005198::structural molecule activity;GO:0005515::protein binding;GO:0005737::cytoplasm;GO:0005829::cytosol;GO:0005856::cytoskeleton;GO:0005874::microtubule;GO:0005875::microtubule associated complex;GO:0007409::axonogenesis;GO:0007613::memory;GO:0008017::microtubule binding;GO:0008093::cytoskeletal adaptor activity;GO…	.	GO:0000077::DNA damage checkpoint;GO:0000775::chromosome, centromeric region;GO:0000776::kinetochore;GO:0000777::condensed chromosome kinetochore;GO:0000781::chromosome, telomeric region;GO:0000784::nuclear chromosome, telomeric region;GO:0001102::RNA polymerase II activating transcription factor binding;GO:0002039::p53 binding;GO:0003677::DNA binding;GO:0003684::damaged DNA binding;GO:0003712::t…
17	59169816	59169817	RIPSEQA_peak_795	2.34275	11970	59174983	59181787	ENSG00000266537	SPDYE22P	-	1	ENSG00000265303	AC099850.2	27749	ENSG00000182628	SKA2	14547	ENSG00000068489	PRR11	Exon2	Exon2	Exon2	.	GO:0000184::nuclear-transcribed mRNA catabolic process, nonsense-mediated decay	GO:0000278::mitotic cell cycle;GO:0000775::chromosome, centromeric region;GO:0000776::kinetochore;GO:0000777::condensed chromosome kinetochore;GO:0000940::condensed chromosome outer kinetochore;GO:0005515::protein binding;GO:0005694::chromosome;GO:0005737::cytoplasm;GO:0005819::spindle;GO:0005829::cytosol;GO:0005856::cytoskeleton;GO:0005874::microtubule;GO:0005876::spindle microtubule;GO:0007049:…	GO:0005634::nucleus;GO:0005737::cytoplasm;GO:0007050::cell cycle arrest;GO:0016020::membrane;GO:0051726::regulation of cell cycle
11	608663	608664	RIPSEQA_peak_214	3.33404	7064	612555	615728	ENSG00000185507	IRF7	-	1	ENSG00000069696	DRD4	28629	ENSG00000247095	MIR210HG	40243	ENSG00000070047	PHRF1	Exon14	Exon14	Exon14	GO:0000122::negative regulation of transcription from RNA polymerase II promoter;GO:0000978::RNA polymerase II core promoter proximal region sequence-specific DNA binding;GO:0000981::sequence-specific DNA binding RNA polymerase II transcription factor activity;GO:0000982::RNA polymerase II core promoter proximal region sequence-specific DNA binding transcription factor activity;GO:0002376::immune…	GO:0000187::activation of MAPK activity;GO:0001591::dopamine neurotransmitter receptor activity, coupled via Gi/Go;GO:0001662::behavioral fear response;GO:0001975::response to amphetamine;GO:0004930::G-protein coupled receptor activity;GO:0004952::dopamine neurotransmitter receptor activity;GO:0004993::serotonin receptor activity;GO:0005515::protein binding;GO:0005886::plasma membrane;GO:0005887:…	.	GO:0006366::transcription from RNA polymerase II promoter;GO:0006397::mRNA processing;GO:0016020::membrane;GO:0019904::protein domain specific binding;GO:0046872::metal ion binding;GO:0070063::RNA polymerase binding
5	150553917	150553918	RIPSEQA_peak_1372c	7.77126	45805	150508112	150558211	ENSG00000070614	NDST1	+	1	ENSG00000171992	SYNPO	47162	ENSG00000254333	NDST1-AS1	67949	ENSG00000070614	NDST1	UTR3	UTR3	UTR3	GO:0000139::Golgi membrane;GO:0000271::polysaccharide biosynthetic process;GO:0003279::cardiac septum development;GO:0003824::catalytic activity;GO:0005515::protein binding;GO:0005794::Golgi apparatus;GO:0006024::glycosaminoglycan biosynthetic process;GO:0006477::protein sulfation;GO:0006954::inflammatory response;GO:0007507::heart development;GO:0007585::respiratory gaseous exchange;GO:0008146::…	GO:0001725::stress fiber;GO:0003779::actin binding;GO:0005515::protein binding;GO:0005634::nucleus;GO:0005737::cytoplasm;GO:0005856::cytoskeleton;GO:0005886::plasma membrane;GO:0005923::tight junction;GO:0008542::visual learning;GO:0014069::postsynaptic density;GO:0015629::actin cytoskeleton;GO:0016020::membrane;GO:0030018::Z disc;GO:0030054::cell junction;GO:0032233::positive regulation of actin…	.	GO:0000139::Golgi membrane;GO:0000271::polysaccharide biosynthetic process;GO:0003279::cardiac septum development;GO:0003824::catalytic activity;GO:0005515::protein binding;GO:0005794::Golgi apparatus;GO:0006024::glycosaminoglycan biosynthetic process;GO:0006477::protein sulfation;GO:0006954::inflammatory response;GO:0007507::heart development;GO:0007585::respiratory gaseous exchange;GO:0008146::…
5	150545426	150545427	RIPSEQA_peak_1371	4.5737	37314	150508112	150558211	ENSG00000070614	NDST1	+	1	ENSG00000171992	SYNPO	55653	ENSG00000254333	NDST1-AS1	59458	ENSG00000070614	NDST1	Exon11	Exon11	Exon11	GO:0000139::Golgi membrane;GO:0000271::polysaccharide biosynthetic process;GO:0003279::cardiac septum development;GO:0003824::catalytic activity;GO:0005515::protein binding;GO:0005794::Golgi apparatus;GO:0006024::glycosaminoglycan biosynthetic process;GO:0006477::protein sulfation;GO:0006954::inflammatory response;GO:0007507::heart development;GO:0007585::respiratory gaseous exchange;GO:0008146::…	GO:0001725::stress fiber;GO:0003779::actin binding;GO:0005515::protein binding;GO:0005634::nucleus;GO:0005737::cytoplasm;GO:0005856::cytoskeleton;GO:0005886::plasma membrane;GO:0005923::tight junction;GO:0008542::visual learning;GO:0014069::postsynaptic density;GO:0015629::actin cytoskeleton;GO:0016020::membrane;GO:0030018::Z disc;GO:0030054::cell junction;GO:0032233::positive regulation of actin…	.	GO:0000139::Golgi membrane;GO:0000271::polysaccharide biosynthetic process;GO:0003279::cardiac septum development;GO:0003824::catalytic activity;GO:0005515::protein binding;GO:0005794::Golgi apparatus;GO:0006024::glycosaminoglycan biosynthetic process;GO:0006477::protein sulfation;GO:0006954::inflammatory response;GO:0007507::heart development;GO:0007585::respiratory gaseous exchange;GO:0008146::…
5	150553649	150553650	RIPSEQA_peak_1372b	1.56406	45537	150508112	150558211	ENSG00000070614	NDST1	+	1	ENSG00000171992	SYNPO	47430	ENSG00000254333	NDST1-AS1	67681	ENSG00000070614	NDST1	UTR3	UTR3	UTR3	GO:0000139::Golgi membrane;GO:0000271::polysaccharide biosynthetic process;GO:0003279::cardiac septum development;GO:0003824::catalytic activity;GO:0005515::protein binding;GO:0005794::Golgi apparatus;GO:0006024::glycosaminoglycan biosynthetic process;GO:0006477::protein sulfation;GO:0006954::inflammatory response;GO:0007507::heart development;GO:0007585::respiratory gaseous exchange;GO:0008146::…	GO:0001725::stress fiber;GO:0003779::actin binding;GO:0005515::protein binding;GO:0005634::nucleus;GO:0005737::cytoplasm;GO:0005856::cytoskeleton;GO:0005886::plasma membrane;GO:0005923::tight junction;GO:0008542::visual learning;GO:0014069::postsynaptic density;GO:0015629::actin cytoskeleton;GO:0016020::membrane;GO:0030018::Z disc;GO:0030054::cell junction;GO:0032233::positive regulation of actin…	.	GO:0000139::Golgi membrane;GO:0000271::polysaccharide biosynthetic process;GO:0003279::cardiac septum development;GO:0003824::catalytic activity;GO:0005515::protein binding;GO:0005794::Golgi apparatus;GO:0006024::glycosaminoglycan biosynthetic process;GO:0006477::protein sulfation;GO:0006954::inflammatory response;GO:0007507::heart development;GO:0007585::respiratory gaseous exchange;GO:0008146::…
5	150555934	150555935	RIPSEQA_peak_1375	1.55213	-45145	150601080	150654232	ENSG00000171992	SYNPO	+	1	ENSG00000171992	SYNPO	45145	ENSG00000254333	NDST1-AS1	69966	ENSG00000070614	NDST1	UTR3	UTR3	UTR3	GO:0001725::stress fiber;GO:0003779::actin binding;GO:0005515::protein binding;GO:0005634::nucleus;GO:0005737::cytoplasm;GO:0005856::cytoskeleton;GO:0005886::plasma membrane;GO:0005923::tight junction;GO:0008542::visual learning;GO:0014069::postsynaptic density;GO:0015629::actin cytoskeleton;GO:0016020::membrane;GO:0030018::Z disc;GO:0030054::cell junction;GO:0032233::positive regulation of actin…	GO:0001725::stress fiber;GO:0003779::actin binding;GO:0005515::protein binding;GO:0005634::nucleus;GO:0005737::cytoplasm;GO:0005856::cytoskeleton;GO:0005886::plasma membrane;GO:0005923::tight junction;GO:0008542::visual learning;GO:0014069::postsynaptic density;GO:0015629::actin cytoskeleton;GO:0016020::membrane;GO:0030018::Z disc;GO:0030054::cell junction;GO:0032233::positive regulation of actin…	.	GO:0000139::Golgi membrane;GO:0000271::polysaccharide biosynthetic process;GO:0003279::cardiac septum development;GO:0003824::catalytic activity;GO:0005515::protein binding;GO:0005794::Golgi apparatus;GO:0006024::glycosaminoglycan biosynthetic process;GO:0006477::protein sulfation;GO:0006954::inflammatory response;GO:0007507::heart development;GO:0007585::respiratory gaseous exchange;GO:0008146::…
5	150554645	150554646	RIPSEQA_peak_1373	1.39696	-46434	150601080	150654232	ENSG00000171992	SYNPO	+	1	ENSG00000171992	SYNPO	46434	ENSG00000254333	NDST1-AS1	68677	ENSG00000070614	NDST1	UTR3	UTR3	UTR3	GO:0001725::stress fiber;GO:0003779::actin binding;GO:0005515::protein binding;GO:0005634::nucleus;GO:0005737::cytoplasm;GO:0005856::cytoskeleton;GO:0005886::plasma membrane;GO:0005923::tight junction;GO:0008542::visual learning;GO:0014069::postsynaptic density;GO:0015629::actin cytoskeleton;GO:0016020::membrane;GO:0030018::Z disc;GO:0030054::cell junction;GO:0032233::positive regulation of actin…	GO:0001725::stress fiber;GO:0003779::actin binding;GO:0005515::protein binding;GO:0005634::nucleus;GO:0005737::cytoplasm;GO:0005856::cytoskeleton;GO:0005886::plasma membrane;GO:0005923::tight junction;GO:0008542::visual learning;GO:0014069::postsynaptic density;GO:0015629::actin cytoskeleton;GO:0016020::membrane;GO:0030018::Z disc;GO:0030054::cell junction;GO:0032233::positive regulation of actin…	.	GO:0000139::Golgi membrane;GO:0000271::polysaccharide biosynthetic process;GO:0003279::cardiac septum development;GO:0003824::catalytic activity;GO:0005515::protein binding;GO:0005794::Golgi apparatus;GO:0006024::glycosaminoglycan biosynthetic process;GO:0006477::protein sulfation;GO:0006954::inflammatory response;GO:0007507::heart development;GO:0007585::respiratory gaseous exchange;GO:0008146::…
5	150555157	150555158	RIPSEQA_peak_1374	6.87587	-45922	150601080	150654232	ENSG00000171992	SYNPO	+	1	ENSG00000171992	SYNPO	45922	ENSG00000254333	NDST1-AS1	69189	ENSG00000070614	NDST1	UTR3	UTR3	UTR3	GO:0001725::stress fiber;GO:0003779::actin binding;GO:0005515::protein binding;GO:0005634::nucleus;GO:0005737::cytoplasm;GO:0005856::cytoskeleton;GO:0005886::plasma membrane;GO:0005923::tight junction;GO:0008542::visual learning;GO:0014069::postsynaptic density;GO:0015629::actin cytoskeleton;GO:0016020::membrane;GO:0030018::Z disc;GO:0030054::cell junction;GO:0032233::positive regulation of actin…	GO:0001725::stress fiber;GO:0003779::actin binding;GO:0005515::protein binding;GO:0005634::nucleus;GO:0005737::cytoplasm;GO:0005856::cytoskeleton;GO:0005886::plasma membrane;GO:0005923::tight junction;GO:0008542::visual learning;GO:0014069::postsynaptic density;GO:0015629::actin cytoskeleton;GO:0016020::membrane;GO:0030018::Z disc;GO:0030054::cell junction;GO:0032233::positive regulation of actin…	.	GO:0000139::Golgi membrane;GO:0000271::polysaccharide biosynthetic process;GO:0003279::cardiac septum development;GO:0003824::catalytic activity;GO:0005515::protein binding;GO:0005794::Golgi apparatus;GO:0006024::glycosaminoglycan biosynthetic process;GO:0006477::protein sulfation;GO:0006954::inflammatory response;GO:0007507::heart development;GO:0007585::respiratory gaseous exchange;GO:0008146::…
5	150557402	150557403	RIPSEQA_peak_1376	3.64076	-43677	150601080	150654232	ENSG00000171992	SYNPO	+	1	ENSG00000171992	SYNPO	43677	ENSG00000254333	NDST1-AS1	71434	ENSG00000070614	NDST1	UTR3	UTR3	UTR3	GO:0001725::stress fiber;GO:0003779::actin binding;GO:0005515::protein binding;GO:0005634::nucleus;GO:0005737::cytoplasm;GO:0005856::cytoskeleton;GO:0005886::plasma membrane;GO:0005923::tight junction;GO:0008542::visual learning;GO:0014069::postsynaptic density;GO:0015629::actin cytoskeleton;GO:0016020::membrane;GO:0030018::Z disc;GO:0030054::cell junction;GO:0032233::positive regulation of actin…	GO:0001725::stress fiber;GO:0003779::actin binding;GO:0005515::protein binding;GO:0005634::nucleus;GO:0005737::cytoplasm;GO:0005856::cytoskeleton;GO:0005886::plasma membrane;GO:0005923::tight junction;GO:0008542::visual learning;GO:0014069::postsynaptic density;GO:0015629::actin cytoskeleton;GO:0016020::membrane;GO:0030018::Z disc;GO:0030054::cell junction;GO:0032233::positive regulation of actin…	.	GO:0000139::Golgi membrane;GO:0000271::polysaccharide biosynthetic process;GO:0003279::cardiac septum development;GO:0003824::catalytic activity;GO:0005515::protein binding;GO:0005794::Golgi apparatus;GO:0006024::glycosaminoglycan biosynthetic process;GO:0006477::protein sulfation;GO:0006954::inflammatory response;GO:0007507::heart development;GO:0007585::respiratory gaseous exchange;GO:0008146::…
5	150553391	150553392	RIPSEQA_peak_1372a	7.30947	45279	150508112	150558211	ENSG00000070614	NDST1	+	1	ENSG00000171992	SYNPO	47688	ENSG00000254333	NDST1-AS1	67423	ENSG00000070614	NDST1	UTR3	UTR3	UTR3	GO:0000139::Golgi membrane;GO:0000271::polysaccharide biosynthetic process;GO:0003279::cardiac septum development;GO:0003824::catalytic activity;GO:0005515::protein binding;GO:0005794::Golgi apparatus;GO:0006024::glycosaminoglycan biosynthetic process;GO:0006477::protein sulfation;GO:0006954::inflammatory response;GO:0007507::heart development;GO:0007585::respiratory gaseous exchange;GO:0008146::…	GO:0001725::stress fiber;GO:0003779::actin binding;GO:0005515::protein binding;GO:0005634::nucleus;GO:0005737::cytoplasm;GO:0005856::cytoskeleton;GO:0005886::plasma membrane;GO:0005923::tight junction;GO:0008542::visual learning;GO:0014069::postsynaptic density;GO:0015629::actin cytoskeleton;GO:0016020::membrane;GO:0030018::Z disc;GO:0030054::cell junction;GO:0032233::positive regulation of actin…	.	GO:0000139::Golgi membrane;GO:0000271::polysaccharide biosynthetic process;GO:0003279::cardiac septum development;GO:0003824::catalytic activity;GO:0005515::protein binding;GO:0005794::Golgi apparatus;GO:0006024::glycosaminoglycan biosynthetic process;GO:0006477::protein sulfation;GO:0006954::inflammatory response;GO:0007507::heart development;GO:0007585::respiratory gaseous exchange;GO:0008146::…
5	150527961	150527962	RIPSEQA_peak_1370	3.45214	19849	150508112	150558211	ENSG00000070614	NDST1	+	1	ENSG00000171992	SYNPO	73118	ENSG00000254333	NDST1-AS1	41993	ENSG00000070614	NDST1	Exon3	Exon3	Exon3	GO:0000139::Golgi membrane;GO:0000271::polysaccharide biosynthetic process;GO:0003279::cardiac septum development;GO:0003824::catalytic activity;GO:0005515::protein binding;GO:0005794::Golgi apparatus;GO:0006024::glycosaminoglycan biosynthetic process;GO:0006477::protein sulfation;GO:0006954::inflammatory response;GO:0007507::heart development;GO:0007585::respiratory gaseous exchange;GO:0008146::…	GO:0001725::stress fiber;GO:0003779::actin binding;GO:0005515::protein binding;GO:0005634::nucleus;GO:0005737::cytoplasm;GO:0005856::cytoskeleton;GO:0005886::plasma membrane;GO:0005923::tight junction;GO:0008542::visual learning;GO:0014069::postsynaptic density;GO:0015629::actin cytoskeleton;GO:0016020::membrane;GO:0030018::Z disc;GO:0030054::cell junction;GO:0032233::positive regulation of actin…	.	GO:0000139::Golgi membrane;GO:0000271::polysaccharide biosynthetic process;GO:0003279::cardiac septum development;GO:0003824::catalytic activity;GO:0005515::protein binding;GO:0005794::Golgi apparatus;GO:0006024::glycosaminoglycan biosynthetic process;GO:0006477::protein sulfation;GO:0006954::inflammatory response;GO:0007507::heart development;GO:0007585::respiratory gaseous exchange;GO:0008146::…
8	100709580	100709581	RIPSEQA_peak_1631	36.7136	-6556	100702968	100703024	ENSG00000284570	MIR7705	-	1	ENSG00000212994	RPS26P6	186190	ENSG00000284570	MIR7705	6556	ENSG00000070756	PABPC1	Exon8	Exon8	Exon8	.	.	.	GO:0000184::nuclear-transcribed mRNA catabolic process, nonsense-mediated decay;GO:0000398::mRNA splicing, via spliceosome;GO:0003676::nucleic acid binding;GO:0003723::RNA binding;GO:0003730::mRNA 3'-UTR binding;GO:0005515::protein binding;GO:0005634::nucleus;GO:0005681::spliceosomal complex;GO:0005737::cytoplasm;GO:0005829::cytosol;GO:0005925::focal adhesion;GO:0006378::mRNA polyadenylation;GO:0…
8	100721926	100721927	RIPSEQA_peak_1632b	134.339	785	100702916	100722712	ENSG00000070756	PABPC1	-	1	ENSG00000212994	RPS26P6	173844	ENSG00000284570	MIR7705	18902	ENSG00000070756	PABPC1	UTR5	UTR5	UTR5	GO:0000184::nuclear-transcribed mRNA catabolic process, nonsense-mediated decay;GO:0000398::mRNA splicing, via spliceosome;GO:0003676::nucleic acid binding;GO:0003723::RNA binding;GO:0003730::mRNA 3'-UTR binding;GO:0005515::protein binding;GO:0005634::nucleus;GO:0005681::spliceosomal complex;GO:0005737::cytoplasm;GO:0005829::cytosol;GO:0005925::focal adhesion;GO:0006378::mRNA polyadenylation;GO:0…	.	.	GO:0000184::nuclear-transcribed mRNA catabolic process, nonsense-mediated decay;GO:0000398::mRNA splicing, via spliceosome;GO:0003676::nucleic acid binding;GO:0003723::RNA binding;GO:0003730::mRNA 3'-UTR binding;GO:0005515::protein binding;GO:0005634::nucleus;GO:0005681::spliceosomal complex;GO:0005737::cytoplasm;GO:0005829::cytosol;GO:0005925::focal adhesion;GO:0006378::mRNA polyadenylation;GO:0…
8	100706779	100706780	RIPSEQA_peak_1630	9.34263	-3755	100702968	100703024	ENSG00000284570	MIR7705	-	1	ENSG00000212994	RPS26P6	188991	ENSG00000284570	MIR7705	3755	ENSG00000070756	PABPC1	Exon11	Exon11	Exon11	.	.	.	GO:0000184::nuclear-transcribed mRNA catabolic process, nonsense-mediated decay;GO:0000398::mRNA splicing, via spliceosome;GO:0003676::nucleic acid binding;GO:0003723::RNA binding;GO:0003730::mRNA 3'-UTR binding;GO:0005515::protein binding;GO:0005634::nucleus;GO:0005681::spliceosomal complex;GO:0005737::cytoplasm;GO:0005829::cytosol;GO:0005925::focal adhesion;GO:0006378::mRNA polyadenylation;GO:0…
8	100721501	100721502	RIPSEQA_peak_1632a	7.29561	1210	100702916	100722712	ENSG00000070756	PABPC1	-	1	ENSG00000212994	RPS26P6	174269	ENSG00000284570	MIR7705	18477	ENSG00000070756	PABPC1	Exon1	Exon1	Exon1	GO:0000184::nuclear-transcribed mRNA catabolic process, nonsense-mediated decay;GO:0000398::mRNA splicing, via spliceosome;GO:0003676::nucleic acid binding;GO:0003723::RNA binding;GO:0003730::mRNA 3'-UTR binding;GO:0005515::protein binding;GO:0005634::nucleus;GO:0005681::spliceosomal complex;GO:0005737::cytoplasm;GO:0005829::cytosol;GO:0005925::focal adhesion;GO:0006378::mRNA polyadenylation;GO:0…	.	.	GO:0000184::nuclear-transcribed mRNA catabolic process, nonsense-mediated decay;GO:0000398::mRNA splicing, via spliceosome;GO:0003676::nucleic acid binding;GO:0003723::RNA binding;GO:0003730::mRNA 3'-UTR binding;GO:0005515::protein binding;GO:0005634::nucleus;GO:0005681::spliceosomal complex;GO:0005737::cytoplasm;GO:0005829::cytosol;GO:0005925::focal adhesion;GO:0006378::mRNA polyadenylation;GO:0…
5	150375049	150375050	RIPSEQA_peak_1367	9.47937	7476	150367573	150380859	ENSG00000070814	TCOF1	+	1	ENSG00000070614	NDST1	133062	ENSG00000183876	ARSI	72096	ENSG00000070814	TCOF1	Exon5	Exon5	Exon5	GO:0001042::RNA polymerase I core binding;GO:0001501::skeletal system development;GO:0001650::fibrillar center;GO:0003723::RNA binding;GO:0005215::transporter activity;GO:0005515::protein binding;GO:0005634::nucleus;GO:0005730::nucleolus;GO:0005829::cytosol;GO:0006417::regulation of translation;GO:0014029::neural crest formation;GO:0014032::neural crest cell development;GO:0046982::protein hetero…	GO:0000139::Golgi membrane;GO:0000271::polysaccharide biosynthetic process;GO:0003279::cardiac septum development;GO:0003824::catalytic activity;GO:0005515::protein binding;GO:0005794::Golgi apparatus;GO:0006024::glycosaminoglycan biosynthetic process;GO:0006477::protein sulfation;GO:0006954::inflammatory response;GO:0007507::heart development;GO:0007585::respiratory gaseous exchange;GO:0008146::…	GO:0003824::catalytic activity;GO:0004065::arylsulfatase activity;GO:0005515::protein binding;GO:0005576::extracellular region;GO:0005783::endoplasmic reticulum;GO:0005788::endoplasmic reticulum lumen;GO:0008484::sulfuric ester hydrolase activity;GO:0016787::hydrolase activity;GO:0046872::metal ion binding	GO:0001042::RNA polymerase I core binding;GO:0001501::skeletal system development;GO:0001650::fibrillar center;GO:0003723::RNA binding;GO:0005215::transporter activity;GO:0005515::protein binding;GO:0005634::nucleus;GO:0005730::nucleolus;GO:0005829::cytosol;GO:0006417::regulation of translation;GO:0014029::neural crest formation;GO:0014032::neural crest cell development;GO:0046982::protein hetero…
5	150372092	150372093	RIPSEQA_peak_1366	12.1819	4519	150367573	150380859	ENSG00000070814	TCOF1	+	1	ENSG00000070614	NDST1	136019	ENSG00000183876	ARSI	69139	ENSG00000070814	TCOF1	Exon3	Exon3	Exon3	GO:0001042::RNA polymerase I core binding;GO:0001501::skeletal system development;GO:0001650::fibrillar center;GO:0003723::RNA binding;GO:0005215::transporter activity;GO:0005515::protein binding;GO:0005634::nucleus;GO:0005730::nucleolus;GO:0005829::cytosol;GO:0006417::regulation of translation;GO:0014029::neural crest formation;GO:0014032::neural crest cell development;GO:0046982::protein hetero…	GO:0000139::Golgi membrane;GO:0000271::polysaccharide biosynthetic process;GO:0003279::cardiac septum development;GO:0003824::catalytic activity;GO:0005515::protein binding;GO:0005794::Golgi apparatus;GO:0006024::glycosaminoglycan biosynthetic process;GO:0006477::protein sulfation;GO:0006954::inflammatory response;GO:0007507::heart development;GO:0007585::respiratory gaseous exchange;GO:0008146::…	GO:0003824::catalytic activity;GO:0004065::arylsulfatase activity;GO:0005515::protein binding;GO:0005576::extracellular region;GO:0005783::endoplasmic reticulum;GO:0005788::endoplasmic reticulum lumen;GO:0008484::sulfuric ester hydrolase activity;GO:0016787::hydrolase activity;GO:0046872::metal ion binding	GO:0001042::RNA polymerase I core binding;GO:0001501::skeletal system development;GO:0001650::fibrillar center;GO:0003723::RNA binding;GO:0005215::transporter activity;GO:0005515::protein binding;GO:0005634::nucleus;GO:0005730::nucleolus;GO:0005829::cytosol;GO:0006417::regulation of translation;GO:0014029::neural crest formation;GO:0014032::neural crest cell development;GO:0046982::protein hetero…
5	150376245	150376246	RIPSEQA_peak_1368	2.82722	8672	150367573	150380859	ENSG00000070814	TCOF1	+	1	ENSG00000070614	NDST1	131866	ENSG00000183876	ARSI	73292	ENSG00000070814	TCOF1	Exon6	Exon6	Exon6	GO:0001042::RNA polymerase I core binding;GO:0001501::skeletal system development;GO:0001650::fibrillar center;GO:0003723::RNA binding;GO:0005215::transporter activity;GO:0005515::protein binding;GO:0005634::nucleus;GO:0005730::nucleolus;GO:0005829::cytosol;GO:0006417::regulation of translation;GO:0014029::neural crest formation;GO:0014032::neural crest cell development;GO:0046982::protein hetero…	GO:0000139::Golgi membrane;GO:0000271::polysaccharide biosynthetic process;GO:0003279::cardiac septum development;GO:0003824::catalytic activity;GO:0005515::protein binding;GO:0005794::Golgi apparatus;GO:0006024::glycosaminoglycan biosynthetic process;GO:0006477::protein sulfation;GO:0006954::inflammatory response;GO:0007507::heart development;GO:0007585::respiratory gaseous exchange;GO:0008146::…	GO:0003824::catalytic activity;GO:0004065::arylsulfatase activity;GO:0005515::protein binding;GO:0005576::extracellular region;GO:0005783::endoplasmic reticulum;GO:0005788::endoplasmic reticulum lumen;GO:0008484::sulfuric ester hydrolase activity;GO:0016787::hydrolase activity;GO:0046872::metal ion binding	GO:0001042::RNA polymerase I core binding;GO:0001501::skeletal system development;GO:0001650::fibrillar center;GO:0003723::RNA binding;GO:0005215::transporter activity;GO:0005515::protein binding;GO:0005634::nucleus;GO:0005730::nucleolus;GO:0005829::cytosol;GO:0006417::regulation of translation;GO:0014029::neural crest formation;GO:0014032::neural crest cell development;GO:0046982::protein hetero…
2	101856055	101856056	RIPSEQA_peak_1035	12.9802	-106000	101962056	101987167	ENSG00000281162	LINC01127	+	1	ENSG00000281162	LINC01127	106000	ENSG00000232556	AC092570.2	334079	ENSG00000071054	MAP4K4	Exon13	Exon13	Exon13	.	.	.	GO:0000165::MAPK cascade;GO:0000166::nucleotide binding;GO:0001953::negative regulation of cell-matrix adhesion;GO:0004111::creatine kinase activity;GO:0004672::protein kinase activity;GO:0004674::protein serine/threonine kinase activity;GO:0005515::protein binding;GO:0005524::ATP binding;GO:0005737::cytoplasm;GO:0005925::focal adhesion;GO:0006468::protein phosphorylation;GO:0008017::microtubule …
4	10088665	10088666	RIPSEQA_peak_1294	3.44783	4353	10075149	10093019	ENSG00000071127	WDR1	-	1	ENSG00000250613	AC110768.2	322330	ENSG00000264931	MIR3138	9973	ENSG00000071127	WDR1	Exon2	Exon2	Exon2	GO:0002102::podosome;GO:0002446::neutrophil mediated immunity;GO:0002576::platelet degranulation;GO:0003779::actin binding;GO:0005576::extracellular region;GO:0005737::cytoplasm;GO:0005829::cytosol;GO:0005856::cytoskeleton;GO:0005884::actin filament;GO:0005886::plasma membrane;GO:0005911::cell-cell junction;GO:0007605::sensory perception of sound;GO:0008360::regulation of cell shape;GO:0030036::a…	.	.	GO:0002102::podosome;GO:0002446::neutrophil mediated immunity;GO:0002576::platelet degranulation;GO:0003779::actin binding;GO:0005576::extracellular region;GO:0005737::cytoplasm;GO:0005829::cytosol;GO:0005856::cytoskeleton;GO:0005884::actin filament;GO:0005886::plasma membrane;GO:0005911::cell-cell junction;GO:0007605::sensory perception of sound;GO:0008360::regulation of cell shape;GO:0030036::a…
19	1619183	1619184	RIPSEQA_peak_841	10.38	-2588	1616492	1616595	ENSG00000252933	RNU6-1223P	-	1	ENSG00000275642	RF00017	104931	ENSG00000252933	RNU6-1223P	2588	ENSG00000071564	TCF3	Exon16	Exon16	Exon16	.	.	.	GO:0000122::negative regulation of transcription from RNA polymerase II promoter;GO:0000790::nuclear chromatin;GO:0000978::RNA polymerase II core promoter proximal region sequence-specific DNA binding;GO:0000981::sequence-specific DNA binding RNA polymerase II transcription factor activity;GO:0001078::RNA polymerase II core promoter proximal region sequence-specific DNA binding transcription fact…
19	1589972	1589973	RIPSEQA_peak_840	3.42886	2828	1573596	1592801	ENSG00000071655	MBD3	-	2	ENSG00000275642	RF00017	134142	ENSG00000239367	RN7SL477P	19112	ENSG00000071655	MBD3	Intron1	Intron1	Intron1	GO:0000122::negative regulation of transcription from RNA polymerase II promoter;GO:0000785::chromatin;GO:0000790::nuclear chromatin;GO:0000792::heterochromatin;GO:0000978::RNA polymerase II core promoter proximal region sequence-specific DNA binding;GO:0000980::RNA polymerase II distal enhancer sequence-specific DNA binding;GO:0001701::in utero embryonic development;GO:0003677::DNA binding;GO:00…	.	.	GO:0000122::negative regulation of transcription from RNA polymerase II promoter;GO:0000785::chromatin;GO:0000790::nuclear chromatin;GO:0000792::heterochromatin;GO:0000978::RNA polymerase II core promoter proximal region sequence-specific DNA binding;GO:0000980::RNA polymerase II distal enhancer sequence-specific DNA binding;GO:0001701::in utero embryonic development;GO:0003677::DNA binding;GO:00…
19	14150671	14150672	RIPSEQA_peak_896	1.80323	13492	14137179	14171264	ENSG00000267169	AC022098.1	+	2	ENSG00000240803	RN7SL231P	62380	ENSG00000105011	ASF1B	13715	ENSG00000072071	ADGRL1	UTR3	UTR3	UTR3	.	.	GO:0000785::chromatin;GO:0000790::nuclear chromatin;GO:0005515::protein binding;GO:0005634::nucleus;GO:0005654::nucleoplasm;GO:0006325::chromatin organization;GO:0006333::chromatin assembly or disassembly;GO:0006334::nucleosome assembly;GO:0006335::DNA replication-dependent nucleosome assembly;GO:0006336::DNA replication-independent nucleosome assembly;GO:0007275::multicellular organismal develop…	GO:0004888::transmembrane signaling receptor activity;GO:0004930::G-protein coupled receptor activity;GO:0005515::protein binding;GO:0005622::intracellular;GO:0005886::plasma membrane;GO:0005887::integral component of plasma membrane;GO:0007157::heterophilic cell-cell adhesion via plasma membrane cell adhesion molecules;GO:0007165::signal transduction;GO:0007166::cell surface receptor signaling p…
19	14151126	14151127	RIPSEQA_peak_897	1.49114	13947	14137179	14171264	ENSG00000267169	AC022098.1	+	2	ENSG00000240803	RN7SL231P	61925	ENSG00000105011	ASF1B	14170	ENSG00000072071	ADGRL1	LastExon	LastExon	LastExon	.	.	GO:0000785::chromatin;GO:0000790::nuclear chromatin;GO:0005515::protein binding;GO:0005634::nucleus;GO:0005654::nucleoplasm;GO:0006325::chromatin organization;GO:0006333::chromatin assembly or disassembly;GO:0006334::nucleosome assembly;GO:0006335::DNA replication-dependent nucleosome assembly;GO:0006336::DNA replication-independent nucleosome assembly;GO:0007275::multicellular organismal develop…	GO:0004888::transmembrane signaling receptor activity;GO:0004930::G-protein coupled receptor activity;GO:0005515::protein binding;GO:0005622::intracellular;GO:0005886::plasma membrane;GO:0005887::integral component of plasma membrane;GO:0007157::heterophilic cell-cell adhesion via plasma membrane cell adhesion molecules;GO:0007165::signal transduction;GO:0007166::cell surface receptor signaling p…
5	132896783	132896784	RIPSEQA_peak_1351a	3.55695	24461	132872322	132875046	ENSG00000164406	LEAP2	+	1	ENSG00000235253	AC010240.2	46148	ENSG00000164404	GDF9	30146	ENSG00000072364	AFF4	Exon11	Exon11	Exon11	GO:0005576::extracellular region;GO:0019730::antimicrobial humoral response;GO:0042742::defense response to bacterium	.	GO:0001555::oocyte growth;GO:0005125::cytokine activity;GO:0005160::transforming growth factor beta receptor binding;GO:0005576::extracellular region;GO:0005615::extracellular space;GO:0005737::cytoplasm;GO:0007179::transforming growth factor beta receptor signaling pathway;GO:0007292::female gamete generation;GO:0008083::growth factor activity;GO:0008284::positive regulation of cell proliferatio…	GO:0001650::fibrillar center;GO:0003690::double-stranded DNA binding;GO:0003700::sequence-specific DNA binding transcription factor activity;GO:0005515::protein binding;GO:0005634::nucleus;GO:0005654::nucleoplasm;GO:0006355::regulation of transcription, DNA-templated;GO:0006366::transcription from RNA polymerase II promoter;GO:0006368::transcription elongation from RNA polymerase II promoter;GO:0…
5	132934270	132934271	RIPSEQA_peak_1352a	4.46351	-8661	132942932	132945050	ENSG00000235253	AC010240.2	+	1	ENSG00000235253	AC010240.2	8661	ENSG00000164404	GDF9	67633	ENSG00000072364	AFF4	Exon3	Exon3	Exon3	.	.	GO:0001555::oocyte growth;GO:0005125::cytokine activity;GO:0005160::transforming growth factor beta receptor binding;GO:0005576::extracellular region;GO:0005615::extracellular space;GO:0005737::cytoplasm;GO:0007179::transforming growth factor beta receptor signaling pathway;GO:0007292::female gamete generation;GO:0008083::growth factor activity;GO:0008284::positive regulation of cell proliferatio…	GO:0001650::fibrillar center;GO:0003690::double-stranded DNA binding;GO:0003700::sequence-specific DNA binding transcription factor activity;GO:0005515::protein binding;GO:0005634::nucleus;GO:0005654::nucleoplasm;GO:0006355::regulation of transcription, DNA-templated;GO:0006366::transcription from RNA polymerase II promoter;GO:0006368::transcription elongation from RNA polymerase II promoter;GO:0…
5	132896967	132896968	RIPSEQA_peak_1351b	3.72649	24645	132872322	132875046	ENSG00000164406	LEAP2	+	1	ENSG00000235253	AC010240.2	45964	ENSG00000164404	GDF9	30330	ENSG00000072364	AFF4	Exon11	Exon11	Exon11	GO:0005576::extracellular region;GO:0019730::antimicrobial humoral response;GO:0042742::defense response to bacterium	.	GO:0001555::oocyte growth;GO:0005125::cytokine activity;GO:0005160::transforming growth factor beta receptor binding;GO:0005576::extracellular region;GO:0005615::extracellular space;GO:0005737::cytoplasm;GO:0007179::transforming growth factor beta receptor signaling pathway;GO:0007292::female gamete generation;GO:0008083::growth factor activity;GO:0008284::positive regulation of cell proliferatio…	GO:0001650::fibrillar center;GO:0003690::double-stranded DNA binding;GO:0003700::sequence-specific DNA binding transcription factor activity;GO:0005515::protein binding;GO:0005634::nucleus;GO:0005654::nucleoplasm;GO:0006355::regulation of transcription, DNA-templated;GO:0006366::transcription from RNA polymerase II promoter;GO:0006368::transcription elongation from RNA polymerase II promoter;GO:0…
5	132896460	132896461	RIPSEQA_peak_1350	5.3516	24138	132872322	132875046	ENSG00000164406	LEAP2	+	1	ENSG00000235253	AC010240.2	46471	ENSG00000164404	GDF9	29823	ENSG00000072364	AFF4	Exon11	Exon11	Exon11	GO:0005576::extracellular region;GO:0019730::antimicrobial humoral response;GO:0042742::defense response to bacterium	.	GO:0001555::oocyte growth;GO:0005125::cytokine activity;GO:0005160::transforming growth factor beta receptor binding;GO:0005576::extracellular region;GO:0005615::extracellular space;GO:0005737::cytoplasm;GO:0007179::transforming growth factor beta receptor signaling pathway;GO:0007292::female gamete generation;GO:0008083::growth factor activity;GO:0008284::positive regulation of cell proliferatio…	GO:0001650::fibrillar center;GO:0003690::double-stranded DNA binding;GO:0003700::sequence-specific DNA binding transcription factor activity;GO:0005515::protein binding;GO:0005634::nucleus;GO:0005654::nucleoplasm;GO:0006355::regulation of transcription, DNA-templated;GO:0006366::transcription from RNA polymerase II promoter;GO:0006368::transcription elongation from RNA polymerase II promoter;GO:0…
5	132934471	132934472	RIPSEQA_peak_1352b	1.39861	-8460	132942932	132945050	ENSG00000235253	AC010240.2	+	1	ENSG00000235253	AC010240.2	8460	ENSG00000164404	GDF9	67834	ENSG00000072364	AFF4	Exon3	Exon3	Exon3	.	.	GO:0001555::oocyte growth;GO:0005125::cytokine activity;GO:0005160::transforming growth factor beta receptor binding;GO:0005576::extracellular region;GO:0005615::extracellular space;GO:0005737::cytoplasm;GO:0007179::transforming growth factor beta receptor signaling pathway;GO:0007292::female gamete generation;GO:0008083::growth factor activity;GO:0008284::positive regulation of cell proliferatio…	GO:0001650::fibrillar center;GO:0003690::double-stranded DNA binding;GO:0003700::sequence-specific DNA binding transcription factor activity;GO:0005515::protein binding;GO:0005634::nucleus;GO:0005654::nucleoplasm;GO:0006355::regulation of transcription, DNA-templated;GO:0006366::transcription from RNA polymerase II promoter;GO:0006368::transcription elongation from RNA polymerase II promoter;GO:0…
5	132934786	132934787	RIPSEQA_peak_1353	3.74317	-8145	132942932	132945050	ENSG00000235253	AC010240.2	+	1	ENSG00000235253	AC010240.2	8145	ENSG00000164404	GDF9	68149	ENSG00000072364	AFF4	Exon3	Exon3	Exon3	.	.	GO:0001555::oocyte growth;GO:0005125::cytokine activity;GO:0005160::transforming growth factor beta receptor binding;GO:0005576::extracellular region;GO:0005615::extracellular space;GO:0005737::cytoplasm;GO:0007179::transforming growth factor beta receptor signaling pathway;GO:0007292::female gamete generation;GO:0008083::growth factor activity;GO:0008284::positive regulation of cell proliferatio…	GO:0001650::fibrillar center;GO:0003690::double-stranded DNA binding;GO:0003700::sequence-specific DNA binding transcription factor activity;GO:0005515::protein binding;GO:0005634::nucleus;GO:0005654::nucleoplasm;GO:0006355::regulation of transcription, DNA-templated;GO:0006366::transcription from RNA polymerase II promoter;GO:0006368::transcription elongation from RNA polymerase II promoter;GO:0…
5	132897164	132897165	RIPSEQA_peak_1351c	3.40318	24842	132872322	132875046	ENSG00000164406	LEAP2	+	1	ENSG00000235253	AC010240.2	45767	ENSG00000164404	GDF9	30527	ENSG00000072364	AFF4	Exon11	Exon11	Exon11	GO:0005576::extracellular region;GO:0019730::antimicrobial humoral response;GO:0042742::defense response to bacterium	.	GO:0001555::oocyte growth;GO:0005125::cytokine activity;GO:0005160::transforming growth factor beta receptor binding;GO:0005576::extracellular region;GO:0005615::extracellular space;GO:0005737::cytoplasm;GO:0007179::transforming growth factor beta receptor signaling pathway;GO:0007292::female gamete generation;GO:0008083::growth factor activity;GO:0008284::positive regulation of cell proliferatio…	GO:0001650::fibrillar center;GO:0003690::double-stranded DNA binding;GO:0003700::sequence-specific DNA binding transcription factor activity;GO:0005515::protein binding;GO:0005634::nucleus;GO:0005654::nucleoplasm;GO:0006355::regulation of transcription, DNA-templated;GO:0006366::transcription from RNA polymerase II promoter;GO:0006368::transcription elongation from RNA polymerase II promoter;GO:0…
16	68191122	68191123	RIPSEQA_peak_655	2.98348	1835	68189287	68189421	ENSG00000212445	RF00554	+	1	ENSG00000262514	AC020978.6	8672	ENSG00000201850	RF00019	101579	ENSG00000072736	NFATC3	Exon9	Exon9	Exon9	.	.	.	GO:0000978::RNA polymerase II core promoter proximal region sequence-specific DNA binding;GO:0000981::sequence-specific DNA binding RNA polymerase II transcription factor activity;GO:0001077::RNA polymerase II core promoter proximal region sequence-specific DNA binding transcription factor activity involved in positive regulation of transcription;GO:0001227::RNA polymerase II transcription regula…
16	68122725	68122726	RIPSEQA_peak_654	10.5403	-33182	68089449	68089543	ENSG00000201850	RF00019	-	1	ENSG00000212445	RF00554	66561	ENSG00000201850	RF00019	33182	ENSG00000072736	NFATC3	Exon2	Exon2	Exon2	.	.	.	GO:0000978::RNA polymerase II core promoter proximal region sequence-specific DNA binding;GO:0000981::sequence-specific DNA binding RNA polymerase II transcription factor activity;GO:0001077::RNA polymerase II core promoter proximal region sequence-specific DNA binding transcription factor activity involved in positive regulation of transcription;GO:0001227::RNA polymerase II transcription regula…
16	68191586	68191587	RIPSEQA_peak_656	3.06508	2299	68189287	68189421	ENSG00000212445	RF00554	+	1	ENSG00000262514	AC020978.6	8208	ENSG00000201850	RF00019	102043	ENSG00000072736	NFATC3	Exon9	Exon9	Exon9	.	.	.	GO:0000978::RNA polymerase II core promoter proximal region sequence-specific DNA binding;GO:0000981::sequence-specific DNA binding RNA polymerase II transcription factor activity;GO:0001077::RNA polymerase II core promoter proximal region sequence-specific DNA binding transcription factor activity involved in positive regulation of transcription;GO:0001227::RNA polymerase II transcription regula…
4	5811931	5811932	RIPSEQA_peak_1288a	3.98059	81126	5820764	5893058	ENSG00000072832	CRMP1	-	1	ENSG00000249896	LINC02495	388801	ENSG00000173040	EVC2	102383	ENSG00000072840	EVC	UTR3	UTR3	UTR3	GO:0000226::microtubule cytoskeleton organization;GO:0005515::protein binding;GO:0005737::cytoplasm;GO:0005813::centrosome;GO:0005815::microtubule organizing center;GO:0005819::spindle;GO:0005829::cytosol;GO:0005856::cytoskeleton;GO:0006139::nucleobase-containing compound metabolic process;GO:0007399::nervous system development;GO:0007411::axon guidance;GO:0010977::negative regulation of neuron p…	.	GO:0005634::nucleus;GO:0005737::cytoplasm;GO:0005856::cytoskeleton;GO:0005886::plasma membrane;GO:0005929::cilium;GO:0007224::smoothened signaling pathway;GO:0016020::membrane;GO:0016021::integral component of membrane;GO:0042995::cell projection;GO:0060170::ciliary membrane;GO:0098797::NA	GO:0001501::skeletal system development;GO:0003416::endochondral bone growth;GO:0005737::cytoplasm;GO:0005856::cytoskeleton;GO:0005886::plasma membrane;GO:0005929::cilium;GO:0007224::smoothened signaling pathway;GO:0007517::muscle organ development;GO:0016020::membrane;GO:0016021::integral component of membrane;GO:0036064::ciliary basal body;GO:0042995::cell projection;GO:0045880::positive regula…
4	5812228	5812229	RIPSEQA_peak_1288b	5.26154	80829	5820764	5893058	ENSG00000072832	CRMP1	-	1	ENSG00000249896	LINC02495	388504	ENSG00000173040	EVC2	102680	ENSG00000072840	EVC	UTR3	UTR3	UTR3	GO:0000226::microtubule cytoskeleton organization;GO:0005515::protein binding;GO:0005737::cytoplasm;GO:0005813::centrosome;GO:0005815::microtubule organizing center;GO:0005819::spindle;GO:0005829::cytosol;GO:0005856::cytoskeleton;GO:0006139::nucleobase-containing compound metabolic process;GO:0007399::nervous system development;GO:0007411::axon guidance;GO:0010977::negative regulation of neuron p…	.	GO:0005634::nucleus;GO:0005737::cytoplasm;GO:0005856::cytoskeleton;GO:0005886::plasma membrane;GO:0005929::cilium;GO:0007224::smoothened signaling pathway;GO:0016020::membrane;GO:0016021::integral component of membrane;GO:0042995::cell projection;GO:0060170::ciliary membrane;GO:0098797::NA	GO:0001501::skeletal system development;GO:0003416::endochondral bone growth;GO:0005737::cytoplasm;GO:0005856::cytoskeleton;GO:0005886::plasma membrane;GO:0005929::cilium;GO:0007224::smoothened signaling pathway;GO:0007517::muscle organ development;GO:0016020::membrane;GO:0016021::integral component of membrane;GO:0036064::ciliary basal body;GO:0042995::cell projection;GO:0045880::positive regula…
2	120986466	120986467	RIPSEQA_peak_1044	5.57082	54243	121040610	121040710	ENSG00000201584	RF00019	-	1	ENSG00000236145	AC079988.1	191860	ENSG00000271709	AC017033.1	119063	ENSG00000074047	GLI2	Exon13	Exon13	Exon13	.	.	.	GO:0000122::negative regulation of transcription from RNA polymerase II promoter;GO:0000978::RNA polymerase II core promoter proximal region sequence-specific DNA binding;GO:0000981::sequence-specific DNA binding RNA polymerase II transcription factor activity;GO:0001077::RNA polymerase II core promoter proximal region sequence-specific DNA binding transcription factor activity involved in positi…
2	120989630	120989631	RIPSEQA_peak_1046b	3.24872	51079	121040610	121040710	ENSG00000201584	RF00019	-	1	ENSG00000236145	AC079988.1	188696	ENSG00000271709	AC017033.1	122227	ENSG00000074047	GLI2	LastExon	LastExon	LastExon	.	.	.	GO:0000122::negative regulation of transcription from RNA polymerase II promoter;GO:0000978::RNA polymerase II core promoter proximal region sequence-specific DNA binding;GO:0000981::sequence-specific DNA binding RNA polymerase II transcription factor activity;GO:0001077::RNA polymerase II core promoter proximal region sequence-specific DNA binding transcription factor activity involved in positi…
2	120990351	120990352	RIPSEQA_peak_1047	3.40318	50358	121040610	121040710	ENSG00000201584	RF00019	-	1	ENSG00000236145	AC079988.1	187975	ENSG00000271709	AC017033.1	122948	ENSG00000074047	GLI2	LastExon	LastExon	LastExon	.	.	.	GO:0000122::negative regulation of transcription from RNA polymerase II promoter;GO:0000978::RNA polymerase II core promoter proximal region sequence-specific DNA binding;GO:0000981::sequence-specific DNA binding RNA polymerase II transcription factor activity;GO:0001077::RNA polymerase II core promoter proximal region sequence-specific DNA binding transcription factor activity involved in positi…
2	120988329	120988330	RIPSEQA_peak_1045	4.47679	52380	121040610	121040710	ENSG00000201584	RF00019	-	1	ENSG00000236145	AC079988.1	189997	ENSG00000271709	AC017033.1	120926	ENSG00000074047	GLI2	LastExon	LastExon	LastExon	.	.	.	GO:0000122::negative regulation of transcription from RNA polymerase II promoter;GO:0000978::RNA polymerase II core promoter proximal region sequence-specific DNA binding;GO:0000981::sequence-specific DNA binding RNA polymerase II transcription factor activity;GO:0001077::RNA polymerase II core promoter proximal region sequence-specific DNA binding transcription factor activity involved in positi…
2	120989472	120989473	RIPSEQA_peak_1046a	3.42886	51237	121040610	121040710	ENSG00000201584	RF00019	-	1	ENSG00000236145	AC079988.1	188854	ENSG00000271709	AC017033.1	122069	ENSG00000074047	GLI2	LastExon	LastExon	LastExon	.	.	.	GO:0000122::negative regulation of transcription from RNA polymerase II promoter;GO:0000978::RNA polymerase II core promoter proximal region sequence-specific DNA binding;GO:0000981::sequence-specific DNA binding RNA polymerase II transcription factor activity;GO:0001077::RNA polymerase II core promoter proximal region sequence-specific DNA binding transcription factor activity involved in positi…
3	127689977	127689978	RIPSEQA_peak_1255b	9.97139	14491	127675486	127680911	ENSG00000114626	ABTB1	+	1	ENSG00000187715	KBTBD12	225254	ENSG00000285600	AC023593.1	60928	ENSG00000074416	MGLL	UTR3	UTR3	UTR3	GO:0003746::translation elongation factor activity;GO:0005515::protein binding;GO:0005730::nucleolus;GO:0005737::cytoplasm;GO:0005829::cytosol;GO:0005886::plasma membrane;GO:0006412::translation;GO:0006414::translational elongation	.	.	GO:0004622::lysophospholipase activity;GO:0005654::nucleoplasm;GO:0005737::cytoplasm;GO:0005789::endoplasmic reticulum membrane;GO:0005829::cytosol;GO:0005886::plasma membrane;GO:0006629::lipid metabolic process;GO:0006631::fatty acid metabolic process;GO:0006633::fatty acid biosynthetic process;GO:0006954::inflammatory response;GO:0009966::regulation of signal transduction;GO:0016020::membrane;G…
3	127689628	127689629	RIPSEQA_peak_1255a	5.38562	14142	127675486	127680911	ENSG00000114626	ABTB1	+	1	ENSG00000187715	KBTBD12	225603	ENSG00000285600	AC023593.1	60579	ENSG00000074416	MGLL	UTR3	UTR3	UTR3	GO:0003746::translation elongation factor activity;GO:0005515::protein binding;GO:0005730::nucleolus;GO:0005737::cytoplasm;GO:0005829::cytosol;GO:0005886::plasma membrane;GO:0006412::translation;GO:0006414::translational elongation	.	.	GO:0004622::lysophospholipase activity;GO:0005654::nucleoplasm;GO:0005737::cytoplasm;GO:0005789::endoplasmic reticulum membrane;GO:0005829::cytosol;GO:0005886::plasma membrane;GO:0006629::lipid metabolic process;GO:0006631::fatty acid metabolic process;GO:0006633::fatty acid biosynthetic process;GO:0006954::inflammatory response;GO:0009966::regulation of signal transduction;GO:0016020::membrane;G…
3	127690886	127690887	RIPSEQA_peak_1255e	2.80798	15400	127675486	127680911	ENSG00000114626	ABTB1	+	1	ENSG00000187715	KBTBD12	224345	ENSG00000285600	AC023593.1	61837	ENSG00000074416	MGLL	UTR3	UTR3	UTR3	GO:0003746::translation elongation factor activity;GO:0005515::protein binding;GO:0005730::nucleolus;GO:0005737::cytoplasm;GO:0005829::cytosol;GO:0005886::plasma membrane;GO:0006412::translation;GO:0006414::translational elongation	.	.	GO:0004622::lysophospholipase activity;GO:0005654::nucleoplasm;GO:0005737::cytoplasm;GO:0005789::endoplasmic reticulum membrane;GO:0005829::cytosol;GO:0005886::plasma membrane;GO:0006629::lipid metabolic process;GO:0006631::fatty acid metabolic process;GO:0006633::fatty acid biosynthetic process;GO:0006954::inflammatory response;GO:0009966::regulation of signal transduction;GO:0016020::membrane;G…
3	127691132	127691133	RIPSEQA_peak_1255f	2.52868	15646	127675486	127680911	ENSG00000114626	ABTB1	+	1	ENSG00000187715	KBTBD12	224099	ENSG00000285600	AC023593.1	62083	ENSG00000074416	MGLL	UTR3	UTR3	UTR3	GO:0003746::translation elongation factor activity;GO:0005515::protein binding;GO:0005730::nucleolus;GO:0005737::cytoplasm;GO:0005829::cytosol;GO:0005886::plasma membrane;GO:0006412::translation;GO:0006414::translational elongation	.	.	GO:0004622::lysophospholipase activity;GO:0005654::nucleoplasm;GO:0005737::cytoplasm;GO:0005789::endoplasmic reticulum membrane;GO:0005829::cytosol;GO:0005886::plasma membrane;GO:0006629::lipid metabolic process;GO:0006631::fatty acid metabolic process;GO:0006633::fatty acid biosynthetic process;GO:0006954::inflammatory response;GO:0009966::regulation of signal transduction;GO:0016020::membrane;G…
3	127690299	127690300	RIPSEQA_peak_1255c	2.24306	14813	127675486	127680911	ENSG00000114626	ABTB1	+	1	ENSG00000187715	KBTBD12	224932	ENSG00000285600	AC023593.1	61250	ENSG00000074416	MGLL	UTR3	UTR3	UTR3	GO:0003746::translation elongation factor activity;GO:0005515::protein binding;GO:0005730::nucleolus;GO:0005737::cytoplasm;GO:0005829::cytosol;GO:0005886::plasma membrane;GO:0006412::translation;GO:0006414::translational elongation	.	.	GO:0004622::lysophospholipase activity;GO:0005654::nucleoplasm;GO:0005737::cytoplasm;GO:0005789::endoplasmic reticulum membrane;GO:0005829::cytosol;GO:0005886::plasma membrane;GO:0006629::lipid metabolic process;GO:0006631::fatty acid metabolic process;GO:0006633::fatty acid biosynthetic process;GO:0006954::inflammatory response;GO:0009966::regulation of signal transduction;GO:0016020::membrane;G…
3	127691526	127691527	RIPSEQA_peak_1256	3.8794	16040	127675486	127680911	ENSG00000114626	ABTB1	+	1	ENSG00000187715	KBTBD12	223705	ENSG00000285600	AC023593.1	62477	ENSG00000074416	MGLL	UTR3	UTR3	UTR3	GO:0003746::translation elongation factor activity;GO:0005515::protein binding;GO:0005730::nucleolus;GO:0005737::cytoplasm;GO:0005829::cytosol;GO:0005886::plasma membrane;GO:0006412::translation;GO:0006414::translational elongation	.	.	GO:0004622::lysophospholipase activity;GO:0005654::nucleoplasm;GO:0005737::cytoplasm;GO:0005789::endoplasmic reticulum membrane;GO:0005829::cytosol;GO:0005886::plasma membrane;GO:0006629::lipid metabolic process;GO:0006631::fatty acid metabolic process;GO:0006633::fatty acid biosynthetic process;GO:0006954::inflammatory response;GO:0009966::regulation of signal transduction;GO:0016020::membrane;G…
3	127690543	127690544	RIPSEQA_peak_1255d	7.33356	15057	127675486	127680911	ENSG00000114626	ABTB1	+	1	ENSG00000187715	KBTBD12	224688	ENSG00000285600	AC023593.1	61494	ENSG00000074416	MGLL	UTR3	UTR3	UTR3	GO:0003746::translation elongation factor activity;GO:0005515::protein binding;GO:0005730::nucleolus;GO:0005737::cytoplasm;GO:0005829::cytosol;GO:0005886::plasma membrane;GO:0006412::translation;GO:0006414::translational elongation	.	.	GO:0004622::lysophospholipase activity;GO:0005654::nucleoplasm;GO:0005737::cytoplasm;GO:0005789::endoplasmic reticulum membrane;GO:0005829::cytosol;GO:0005886::plasma membrane;GO:0006629::lipid metabolic process;GO:0006631::fatty acid metabolic process;GO:0006633::fatty acid biosynthetic process;GO:0006954::inflammatory response;GO:0009966::regulation of signal transduction;GO:0016020::membrane;G…
1	20942186	20942187	RIPSEQA_peak_22	6.68593	46245	20988314	20988432	ENSG00000221808	MIR1256	-	1	ENSG00000235112	HSPE1P27	219288	ENSG00000127483	HP1BP3	167181	ENSG00000075151	EIF4G3	Exon12	Exon12	Exon12	.	.	GO:0000786::nucleosome;GO:0003677::DNA binding;GO:0003682::chromatin binding;GO:0005515::protein binding;GO:0005634::nucleus;GO:0005694::chromosome;GO:0006334::nucleosome assembly;GO:0006355::regulation of transcription, DNA-templated;GO:0016607::nuclear speck;GO:0031491::nucleosome binding;GO:0042127::regulation of cell proliferation;GO:0070828::heterochromatin organization;GO:0071456::cellular …	GO:0000339::RNA cap binding;GO:0003723::RNA binding;GO:0003729::mRNA binding;GO:0003743::translation initiation factor activity;GO:0005829::cytosol;GO:0006412::translation;GO:0006413::translational initiation;GO:0006417::regulation of translation;GO:0006446::regulation of translational initiation;GO:0008135::translation factor activity, nucleic acid binding;GO:0016281::eukaryotic translation init…
1	20981141	20981142	RIPSEQA_peak_23	4.47679	7290	20988314	20988432	ENSG00000221808	MIR1256	-	1	ENSG00000235112	HSPE1P27	180333	ENSG00000127483	HP1BP3	206136	ENSG00000075151	EIF4G3	Exon7	Exon7	Exon7	.	.	GO:0000786::nucleosome;GO:0003677::DNA binding;GO:0003682::chromatin binding;GO:0005515::protein binding;GO:0005634::nucleus;GO:0005694::chromosome;GO:0006334::nucleosome assembly;GO:0006355::regulation of transcription, DNA-templated;GO:0016607::nuclear speck;GO:0031491::nucleosome binding;GO:0042127::regulation of cell proliferation;GO:0070828::heterochromatin organization;GO:0071456::cellular …	GO:0000339::RNA cap binding;GO:0003723::RNA binding;GO:0003729::mRNA binding;GO:0003743::translation initiation factor activity;GO:0005829::cytosol;GO:0006412::translation;GO:0006413::translational initiation;GO:0006417::regulation of translation;GO:0006446::regulation of translational initiation;GO:0008135::translation factor activity, nucleic acid binding;GO:0016281::eukaryotic translation init…
2	70768047	70768048	RIPSEQA_peak_1024	11.2623	129	70656784	70768177	ENSG00000075340	ADD2	-	1	ENSG00000228034	HMGN2P21	35109	ENSG00000163235	TGFA	214032	ENSG00000075340	ADD2	UTR5	UTR5	UTR5	GO:0003779::actin binding;GO:0005198::structural molecule activity;GO:0005516::calmodulin binding;GO:0005737::cytoplasm;GO:0005829::cytosol;GO:0005856::cytoskeleton;GO:0005886::plasma membrane;GO:0008290::F-actin capping protein complex;GO:0014069::postsynaptic density;GO:0016020::membrane;GO:0019901::protein kinase binding;GO:0030036::actin cytoskeleton organization;GO:0030097::hemopoiesis;GO:00…	.	GO:0000139::Golgi membrane;GO:0000187::activation of MAPK activity;GO:0001525::angiogenesis;GO:0005154::epidermal growth factor receptor binding;GO:0005515::protein binding;GO:0005576::extracellular region;GO:0005615::extracellular space;GO:0005634::nucleus;GO:0005789::endoplasmic reticulum membrane;GO:0005886::plasma membrane;GO:0006357::regulation of transcription from RNA polymerase II promote…	GO:0003779::actin binding;GO:0005198::structural molecule activity;GO:0005516::calmodulin binding;GO:0005737::cytoplasm;GO:0005829::cytosol;GO:0005856::cytoskeleton;GO:0005886::plasma membrane;GO:0008290::F-actin capping protein complex;GO:0014069::postsynaptic density;GO:0016020::membrane;GO:0019901::protein kinase binding;GO:0030036::actin cytoskeleton organization;GO:0030097::hemopoiesis;GO:00…
1	178466018	178466019	RIPSEQA_peak_118	9.12197	-18389	178484408	178484682	ENSG00000264809	RF00017	+	1	ENSG00000264809	RF00017	18389	ENSG00000270575	AL160281.1	271309	ENSG00000075391	RASAL2	Exon14	Exon14	Exon14	.	.	.	GO:0000165::MAPK cascade;GO:0005096::GTPase activator activity;GO:0005515::protein binding;GO:0005829::cytosol;GO:0007165::signal transduction;GO:0043087::regulation of GTPase activity;GO:0043547::positive regulation of GTPase activity
3	172247660	172247661	RIPSEQA_peak_1272	19.4598	10334	172237326	172237591	ENSG00000243398	RN7SL141P	+	1	ENSG00000224611	AC007919.1	274567	ENSG00000237483	RPS27AP8	21788	ENSG00000075420	FNDC3B	Exon5	Exon5	Exon5	.	.	.	GO:0003723::RNA binding;GO:0016020::membrane;GO:0016021::integral component of membrane
2	28415018	28415019	RIPSEQA_peak_992	3.24351	-10926	28425945	28426719	ENSG00000270210	AC104695.2	+	1	ENSG00000270210	AC104695.2	10926	ENSG00000229951	FLJ31356	20346	ENSG00000075426	FOSL2	UTR3	UTR3	UTR3	.	.	.	GO:0000977::RNA polymerase II regulatory region sequence-specific DNA binding;GO:0000978::RNA polymerase II core promoter proximal region sequence-specific DNA binding;GO:0000981::sequence-specific DNA binding RNA polymerase II transcription factor activity;GO:0001228::RNA polymerase II transcription regulatory region sequence-specific DNA binding transcription factor activity involved in positiv…
2	28393199	28393200	RIPSEQA_peak_991	1.54175	341	28392858	28417312	ENSG00000075426	FOSL2	+	2	ENSG00000270640	AC104695.3	3615	ENSG00000223522	AC093690.1	82740	ENSG00000075426	FOSL2	UTR5	UTR5	UTR5	GO:0000977::RNA polymerase II regulatory region sequence-specific DNA binding;GO:0000978::RNA polymerase II core promoter proximal region sequence-specific DNA binding;GO:0000981::sequence-specific DNA binding RNA polymerase II transcription factor activity;GO:0001228::RNA polymerase II transcription regulatory region sequence-specific DNA binding transcription factor activity involved in positiv…	.	.	GO:0000977::RNA polymerase II regulatory region sequence-specific DNA binding;GO:0000978::RNA polymerase II core promoter proximal region sequence-specific DNA binding;GO:0000981::sequence-specific DNA binding RNA polymerase II transcription factor activity;GO:0001228::RNA polymerase II transcription regulatory region sequence-specific DNA binding transcription factor activity involved in positiv…
7	5603343	5603344	RIPSEQA_peak_1480	7.01835	10520	5592823	5606655	ENSG00000075618	FSCN1	+	1	ENSG00000235944	ZNF815P	219863	ENSG00000075624	ACTB	72742	ENSG00000075618	FSCN1	Exon2	Exon2	Exon2	GO:0001725::stress fiber;GO:0001726::ruffle;GO:0002102::podosome;GO:0003723::RNA binding;GO:0003779::actin binding;GO:0005515::protein binding;GO:0005737::cytoplasm;GO:0005829::cytosol;GO:0005856::cytoskeleton;GO:0005902::microvillus;GO:0005911::cell-cell junction;GO:0007015::actin filament organization;GO:0007043::cell-cell junction assembly;GO:0007163::establishment or maintenance of cell polar…	.	GO:0000079::regulation of cyclin-dependent protein serine/threonine kinase activity;GO:0000166::nucleotide binding;GO:0000790::nuclear chromatin;GO:0000978::RNA polymerase II core promoter proximal region sequence-specific DNA binding;GO:0000980::RNA polymerase II distal enhancer sequence-specific DNA binding;GO:0001895::retina homeostasis;GO:0005200::structural constituent of cytoskeleton;GO:000…	GO:0001725::stress fiber;GO:0001726::ruffle;GO:0002102::podosome;GO:0003723::RNA binding;GO:0003779::actin binding;GO:0005515::protein binding;GO:0005737::cytoplasm;GO:0005829::cytosol;GO:0005856::cytoskeleton;GO:0005902::microvillus;GO:0005911::cell-cell junction;GO:0007015::actin filament organization;GO:0007043::cell-cell junction assembly;GO:0007163::establishment or maintenance of cell polar…
7	5605474	5605475	RIPSEQA_peak_1481a	6.84576	12651	5592823	5606655	ENSG00000075618	FSCN1	+	1	ENSG00000235944	ZNF815P	217732	ENSG00000075624	ACTB	74873	ENSG00000075618	FSCN1	UTR3	UTR3	UTR3	GO:0001725::stress fiber;GO:0001726::ruffle;GO:0002102::podosome;GO:0003723::RNA binding;GO:0003779::actin binding;GO:0005515::protein binding;GO:0005737::cytoplasm;GO:0005829::cytosol;GO:0005856::cytoskeleton;GO:0005902::microvillus;GO:0005911::cell-cell junction;GO:0007015::actin filament organization;GO:0007043::cell-cell junction assembly;GO:0007163::establishment or maintenance of cell polar…	.	GO:0000079::regulation of cyclin-dependent protein serine/threonine kinase activity;GO:0000166::nucleotide binding;GO:0000790::nuclear chromatin;GO:0000978::RNA polymerase II core promoter proximal region sequence-specific DNA binding;GO:0000980::RNA polymerase II distal enhancer sequence-specific DNA binding;GO:0001895::retina homeostasis;GO:0005200::structural constituent of cytoskeleton;GO:000…	GO:0001725::stress fiber;GO:0001726::ruffle;GO:0002102::podosome;GO:0003723::RNA binding;GO:0003779::actin binding;GO:0005515::protein binding;GO:0005737::cytoplasm;GO:0005829::cytosol;GO:0005856::cytoskeleton;GO:0005902::microvillus;GO:0005911::cell-cell junction;GO:0007015::actin filament organization;GO:0007043::cell-cell junction assembly;GO:0007163::establishment or maintenance of cell polar…
7	5592983	5592984	RIPSEQA_peak_1478	20.3146	160	5592823	5606655	ENSG00000075618	FSCN1	+	1	ENSG00000235944	ZNF815P	230223	ENSG00000075624	ACTB	62382	ENSG00000075618	FSCN1	Exon1	Exon1	Exon1	GO:0001725::stress fiber;GO:0001726::ruffle;GO:0002102::podosome;GO:0003723::RNA binding;GO:0003779::actin binding;GO:0005515::protein binding;GO:0005737::cytoplasm;GO:0005829::cytosol;GO:0005856::cytoskeleton;GO:0005902::microvillus;GO:0005911::cell-cell junction;GO:0007015::actin filament organization;GO:0007043::cell-cell junction assembly;GO:0007163::establishment or maintenance of cell polar…	.	GO:0000079::regulation of cyclin-dependent protein serine/threonine kinase activity;GO:0000166::nucleotide binding;GO:0000790::nuclear chromatin;GO:0000978::RNA polymerase II core promoter proximal region sequence-specific DNA binding;GO:0000980::RNA polymerase II distal enhancer sequence-specific DNA binding;GO:0001895::retina homeostasis;GO:0005200::structural constituent of cytoskeleton;GO:000…	GO:0001725::stress fiber;GO:0001726::ruffle;GO:0002102::podosome;GO:0003723::RNA binding;GO:0003779::actin binding;GO:0005515::protein binding;GO:0005737::cytoplasm;GO:0005829::cytosol;GO:0005856::cytoskeleton;GO:0005902::microvillus;GO:0005911::cell-cell junction;GO:0007015::actin filament organization;GO:0007043::cell-cell junction assembly;GO:0007163::establishment or maintenance of cell polar…
7	5605688	5605689	RIPSEQA_peak_1481b	1.67354	12865	5592823	5606655	ENSG00000075618	FSCN1	+	1	ENSG00000235944	ZNF815P	217518	ENSG00000075624	ACTB	75087	ENSG00000075618	FSCN1	UTR3	UTR3	UTR3	GO:0001725::stress fiber;GO:0001726::ruffle;GO:0002102::podosome;GO:0003723::RNA binding;GO:0003779::actin binding;GO:0005515::protein binding;GO:0005737::cytoplasm;GO:0005829::cytosol;GO:0005856::cytoskeleton;GO:0005902::microvillus;GO:0005911::cell-cell junction;GO:0007015::actin filament organization;GO:0007043::cell-cell junction assembly;GO:0007163::establishment or maintenance of cell polar…	.	GO:0000079::regulation of cyclin-dependent protein serine/threonine kinase activity;GO:0000166::nucleotide binding;GO:0000790::nuclear chromatin;GO:0000978::RNA polymerase II core promoter proximal region sequence-specific DNA binding;GO:0000980::RNA polymerase II distal enhancer sequence-specific DNA binding;GO:0001895::retina homeostasis;GO:0005200::structural constituent of cytoskeleton;GO:000…	GO:0001725::stress fiber;GO:0001726::ruffle;GO:0002102::podosome;GO:0003723::RNA binding;GO:0003779::actin binding;GO:0005515::protein binding;GO:0005737::cytoplasm;GO:0005829::cytosol;GO:0005856::cytoskeleton;GO:0005902::microvillus;GO:0005911::cell-cell junction;GO:0007015::actin filament organization;GO:0007043::cell-cell junction assembly;GO:0007163::establishment or maintenance of cell polar…
7	5593412	5593413	RIPSEQA_peak_1479	12.1348	589	5592823	5606655	ENSG00000075618	FSCN1	+	1	ENSG00000235944	ZNF815P	229794	ENSG00000075624	ACTB	62811	ENSG00000075618	FSCN1	Exon1	Exon1	Exon1	GO:0001725::stress fiber;GO:0001726::ruffle;GO:0002102::podosome;GO:0003723::RNA binding;GO:0003779::actin binding;GO:0005515::protein binding;GO:0005737::cytoplasm;GO:0005829::cytosol;GO:0005856::cytoskeleton;GO:0005902::microvillus;GO:0005911::cell-cell junction;GO:0007015::actin filament organization;GO:0007043::cell-cell junction assembly;GO:0007163::establishment or maintenance of cell polar…	.	GO:0000079::regulation of cyclin-dependent protein serine/threonine kinase activity;GO:0000166::nucleotide binding;GO:0000790::nuclear chromatin;GO:0000978::RNA polymerase II core promoter proximal region sequence-specific DNA binding;GO:0000980::RNA polymerase II distal enhancer sequence-specific DNA binding;GO:0001895::retina homeostasis;GO:0005200::structural constituent of cytoskeleton;GO:000…	GO:0001725::stress fiber;GO:0001726::ruffle;GO:0002102::podosome;GO:0003723::RNA binding;GO:0003779::actin binding;GO:0005515::protein binding;GO:0005737::cytoplasm;GO:0005829::cytosol;GO:0005856::cytoskeleton;GO:0005902::microvillus;GO:0005911::cell-cell junction;GO:0007015::actin filament organization;GO:0007043::cell-cell junction assembly;GO:0007163::establishment or maintenance of cell polar…
7	5606392	5606393	RIPSEQA_peak_1482	1.94058	13569	5592823	5606655	ENSG00000075618	FSCN1	+	1	ENSG00000235944	ZNF815P	216814	ENSG00000075624	ACTB	75791	ENSG00000075618	FSCN1	UTR3	UTR3	UTR3	GO:0001725::stress fiber;GO:0001726::ruffle;GO:0002102::podosome;GO:0003723::RNA binding;GO:0003779::actin binding;GO:0005515::protein binding;GO:0005737::cytoplasm;GO:0005829::cytosol;GO:0005856::cytoskeleton;GO:0005902::microvillus;GO:0005911::cell-cell junction;GO:0007015::actin filament organization;GO:0007043::cell-cell junction assembly;GO:0007163::establishment or maintenance of cell polar…	.	GO:0000079::regulation of cyclin-dependent protein serine/threonine kinase activity;GO:0000166::nucleotide binding;GO:0000790::nuclear chromatin;GO:0000978::RNA polymerase II core promoter proximal region sequence-specific DNA binding;GO:0000980::RNA polymerase II distal enhancer sequence-specific DNA binding;GO:0001895::retina homeostasis;GO:0005200::structural constituent of cytoskeleton;GO:000…	GO:0001725::stress fiber;GO:0001726::ruffle;GO:0002102::podosome;GO:0003723::RNA binding;GO:0003779::actin binding;GO:0005515::protein binding;GO:0005737::cytoplasm;GO:0005829::cytosol;GO:0005856::cytoskeleton;GO:0005902::microvillus;GO:0005911::cell-cell junction;GO:0007015::actin filament organization;GO:0007043::cell-cell junction assembly;GO:0007163::establishment or maintenance of cell polar…
3	128813560	128813561	RIPSEQA_peak_1257	1.58156	-14359	128798841	128799201	ENSG00000239483	RPS15AP16	-	1	ENSG00000250796	AC112484.2	56063	ENSG00000239483	RPS15AP16	14359	ENSG00000075785	RAB7A	UTR3	UTR3	UTR3	.	.	.	GO:0000045::autophagic vacuole assembly;GO:0000166::nucleotide binding;GO:0000421::autophagic vacuole membrane;GO:0003924::GTPase activity;GO:0005515::protein binding;GO:0005525::GTP binding;GO:0005737::cytoplasm;GO:0005764::lysosome;GO:0005765::lysosomal membrane;GO:0005768::endosome;GO:0005770::late endosome;GO:0005774::vacuolar membrane;GO:0005794::Golgi apparatus;GO:0005811::lipid particle;GO…
12	108560957	108560958	RIPSEQA_peak_391	2.45093	431	108522580	108561389	ENSG00000075856	SART3	-	1	ENSG00000136003	ISCU	1624	ENSG00000247213	LINC01498	68372	ENSG00000075856	SART3	Exon1	Exon1	Exon1	GO:0000244::spliceosomal tri-snRNP complex assembly;GO:0000381::regulation of alternative mRNA splicing, via spliceosome;GO:0000387::spliceosomal snRNP assembly;GO:0000398::mRNA splicing, via spliceosome;GO:0000902::cell morphogenesis;GO:0003676::nucleic acid binding;GO:0003723::RNA binding;GO:0005515::protein binding;GO:0005634::nucleus;GO:0005654::nucleoplasm;GO:0005691::U6atac snRNP;GO:0005737…	GO:0005506::iron ion binding;GO:0005515::protein binding;GO:0005634::nucleus;GO:0005737::cytoplasm;GO:0005739::mitochondrion;GO:0005759::mitochondrial matrix;GO:0005829::cytosol;GO:0006879::cellular iron ion homeostasis;GO:0008198::ferrous iron binding;GO:0016226::iron-sulfur cluster assembly;GO:0032947::protein complex scaffold;GO:0036455::iron-sulfur transferase activity;GO:0044281::small molec…	.	GO:0000244::spliceosomal tri-snRNP complex assembly;GO:0000381::regulation of alternative mRNA splicing, via spliceosome;GO:0000387::spliceosomal snRNP assembly;GO:0000398::mRNA splicing, via spliceosome;GO:0000902::cell morphogenesis;GO:0003676::nucleic acid binding;GO:0003723::RNA binding;GO:0005515::protein binding;GO:0005634::nucleus;GO:0005654::nucleoplasm;GO:0005691::U6atac snRNP;GO:0005737…
12	56605959	56605960	RIPSEQA_peak_371	14.3516	17441	56588518	56588621	ENSG00000201579	RNU6-343P	+	1	ENSG00000025423	HSD17B6	146489	ENSG00000135423	GLS2	117562	ENSG00000076108	BAZ2A	Exon14	Exon14	Exon14	.	GO:0003824::catalytic activity;GO:0004303::estradiol 17-beta-dehydrogenase activity;GO:0004745::retinol dehydrogenase activity;GO:0005622::intracellular;GO:0005768::endosome;GO:0005783::endoplasmic reticulum;GO:0006629::lipid metabolic process;GO:0006702::androgen biosynthetic process;GO:0006710::androgen catabolic process;GO:0008202::steroid metabolic process;GO:0009055::electron carrier activit…	GO:0004359::glutaminase activity;GO:0005515::protein binding;GO:0005739::mitochondrion;GO:0005759::mitochondrial matrix;GO:0006520::cellular amino acid metabolic process;GO:0006537::glutamate biosynthetic process;GO:0006541::glutamine metabolic process;GO:0006543::glutamine catabolic process;GO:0008652::cellular amino acid biosynthetic process;GO:0014047::glutamate secretion;GO:0016787::hydrolase…	GO:0000183::chromatin silencing at rDNA;GO:0001164::RNA polymerase I CORE element sequence-specific DNA binding;GO:0001188::RNA polymerase I transcriptional preinitiation complex assembly;GO:0003677::DNA binding;GO:0003723::RNA binding;GO:0005515::protein binding;GO:0005634::nucleus;GO:0005677::chromatin silencing complex;GO:0005730::nucleolus;GO:0005829::cytosol;GO:0006306::DNA methylation;GO:00…
12	56615311	56615312	RIPSEQA_peak_373	11.093	21054	56595596	56636366	ENSG00000076108	BAZ2A	-	1	ENSG00000025423	HSD17B6	137137	ENSG00000135423	GLS2	126914	ENSG00000076108	BAZ2A	Exon3	Exon3	Exon3	GO:0000183::chromatin silencing at rDNA;GO:0001164::RNA polymerase I CORE element sequence-specific DNA binding;GO:0001188::RNA polymerase I transcriptional preinitiation complex assembly;GO:0003677::DNA binding;GO:0003723::RNA binding;GO:0005515::protein binding;GO:0005634::nucleus;GO:0005677::chromatin silencing complex;GO:0005730::nucleolus;GO:0005829::cytosol;GO:0006306::DNA methylation;GO:00…	GO:0003824::catalytic activity;GO:0004303::estradiol 17-beta-dehydrogenase activity;GO:0004745::retinol dehydrogenase activity;GO:0005622::intracellular;GO:0005768::endosome;GO:0005783::endoplasmic reticulum;GO:0006629::lipid metabolic process;GO:0006702::androgen biosynthetic process;GO:0006710::androgen catabolic process;GO:0008202::steroid metabolic process;GO:0009055::electron carrier activit…	GO:0004359::glutaminase activity;GO:0005515::protein binding;GO:0005739::mitochondrion;GO:0005759::mitochondrial matrix;GO:0006520::cellular amino acid metabolic process;GO:0006537::glutamate biosynthetic process;GO:0006541::glutamine metabolic process;GO:0006543::glutamine catabolic process;GO:0008652::cellular amino acid biosynthetic process;GO:0014047::glutamate secretion;GO:0016787::hydrolase…	GO:0000183::chromatin silencing at rDNA;GO:0001164::RNA polymerase I CORE element sequence-specific DNA binding;GO:0001188::RNA polymerase I transcriptional preinitiation complex assembly;GO:0003677::DNA binding;GO:0003723::RNA binding;GO:0005515::protein binding;GO:0005634::nucleus;GO:0005677::chromatin silencing complex;GO:0005730::nucleolus;GO:0005829::cytosol;GO:0006306::DNA methylation;GO:00…
12	56612107	56612108	RIPSEQA_peak_372b	5.74264	23589	56588518	56588621	ENSG00000201579	RNU6-343P	+	1	ENSG00000025423	HSD17B6	140341	ENSG00000135423	GLS2	123710	ENSG00000076108	BAZ2A	Exon7	Exon7	Exon7	.	GO:0003824::catalytic activity;GO:0004303::estradiol 17-beta-dehydrogenase activity;GO:0004745::retinol dehydrogenase activity;GO:0005622::intracellular;GO:0005768::endosome;GO:0005783::endoplasmic reticulum;GO:0006629::lipid metabolic process;GO:0006702::androgen biosynthetic process;GO:0006710::androgen catabolic process;GO:0008202::steroid metabolic process;GO:0009055::electron carrier activit…	GO:0004359::glutaminase activity;GO:0005515::protein binding;GO:0005739::mitochondrion;GO:0005759::mitochondrial matrix;GO:0006520::cellular amino acid metabolic process;GO:0006537::glutamate biosynthetic process;GO:0006541::glutamine metabolic process;GO:0006543::glutamine catabolic process;GO:0008652::cellular amino acid biosynthetic process;GO:0014047::glutamate secretion;GO:0016787::hydrolase…	GO:0000183::chromatin silencing at rDNA;GO:0001164::RNA polymerase I CORE element sequence-specific DNA binding;GO:0001188::RNA polymerase I transcriptional preinitiation complex assembly;GO:0003677::DNA binding;GO:0003723::RNA binding;GO:0005515::protein binding;GO:0005634::nucleus;GO:0005677::chromatin silencing complex;GO:0005730::nucleolus;GO:0005829::cytosol;GO:0006306::DNA methylation;GO:00…
12	56611931	56611932	RIPSEQA_peak_372a	1.39279	23413	56588518	56588621	ENSG00000201579	RNU6-343P	+	1	ENSG00000025423	HSD17B6	140517	ENSG00000135423	GLS2	123534	ENSG00000076108	BAZ2A	Exon7	Exon7	Exon7	.	GO:0003824::catalytic activity;GO:0004303::estradiol 17-beta-dehydrogenase activity;GO:0004745::retinol dehydrogenase activity;GO:0005622::intracellular;GO:0005768::endosome;GO:0005783::endoplasmic reticulum;GO:0006629::lipid metabolic process;GO:0006702::androgen biosynthetic process;GO:0006710::androgen catabolic process;GO:0008202::steroid metabolic process;GO:0009055::electron carrier activit…	GO:0004359::glutaminase activity;GO:0005515::protein binding;GO:0005739::mitochondrion;GO:0005759::mitochondrial matrix;GO:0006520::cellular amino acid metabolic process;GO:0006537::glutamate biosynthetic process;GO:0006541::glutamine metabolic process;GO:0006543::glutamine catabolic process;GO:0008652::cellular amino acid biosynthetic process;GO:0014047::glutamate secretion;GO:0016787::hydrolase…	GO:0000183::chromatin silencing at rDNA;GO:0001164::RNA polymerase I CORE element sequence-specific DNA binding;GO:0001188::RNA polymerase I transcriptional preinitiation complex assembly;GO:0003677::DNA binding;GO:0003723::RNA binding;GO:0005515::protein binding;GO:0005634::nucleus;GO:0005677::chromatin silencing complex;GO:0005730::nucleolus;GO:0005829::cytosol;GO:0006306::DNA methylation;GO:00…
3	47410775	47410776	RIPSEQA_peak_1232	4.49489	29755	47381020	47413441	ENSG00000076201	PTPN23	+	1	ENSG00000276925	AC099778.2	59001	ENSG00000260236	AC099778.1	29776	ENSG00000076201	PTPN23	Exon20	Exon20	Exon20	GO:0004721::phosphoprotein phosphatase activity;GO:0004725::protein tyrosine phosphatase activity;GO:0005515::protein binding;GO:0005634::nucleus;GO:0005654::nucleoplasm;GO:0005737::cytoplasm;GO:0005768::endosome;GO:0005769::early endosome;GO:0005829::cytosol;GO:0005856::cytoskeleton;GO:0005929::cilium;GO:0006470::protein dephosphorylation;GO:0010633::negative regulation of epithelial cell migrat…	.	.	GO:0004721::phosphoprotein phosphatase activity;GO:0004725::protein tyrosine phosphatase activity;GO:0005515::protein binding;GO:0005634::nucleus;GO:0005654::nucleoplasm;GO:0005737::cytoplasm;GO:0005768::endosome;GO:0005769::early endosome;GO:0005829::cytosol;GO:0005856::cytoskeleton;GO:0005929::cilium;GO:0006470::protein dephosphorylation;GO:0010633::negative regulation of epithelial cell migrat…
3	47410246	47410247	RIPSEQA_peak_1231	1.46217	29226	47381020	47413441	ENSG00000076201	PTPN23	+	1	ENSG00000276925	AC099778.2	59530	ENSG00000260236	AC099778.1	29247	ENSG00000076201	PTPN23	Exon20	Exon20	Exon20	GO:0004721::phosphoprotein phosphatase activity;GO:0004725::protein tyrosine phosphatase activity;GO:0005515::protein binding;GO:0005634::nucleus;GO:0005654::nucleoplasm;GO:0005737::cytoplasm;GO:0005768::endosome;GO:0005769::early endosome;GO:0005829::cytosol;GO:0005856::cytoskeleton;GO:0005929::cilium;GO:0006470::protein dephosphorylation;GO:0010633::negative regulation of epithelial cell migrat…	.	.	GO:0004721::phosphoprotein phosphatase activity;GO:0004725::protein tyrosine phosphatase activity;GO:0005515::protein binding;GO:0005634::nucleus;GO:0005654::nucleoplasm;GO:0005737::cytoplasm;GO:0005768::endosome;GO:0005769::early endosome;GO:0005829::cytosol;GO:0005856::cytoskeleton;GO:0005929::cilium;GO:0006470::protein dephosphorylation;GO:0010633::negative regulation of epithelial cell migrat…
19	7912502	7912503	RIPSEQA_peak_883	2.94258	1015	7912648	7913518	ENSG00000268149	AC010336.4	-	1	ENSG00000260001	TGFBR3L	3642	ENSG00000214248	AC010336.1	8960	ENSG00000076984	MAP2K7	UTR3	UTR3	UTR3	.	GO:0016020::membrane;GO:0016021::integral component of membrane	.	GO:0000166::nucleotide binding;GO:0000187::activation of MAPK activity;GO:0000287::magnesium ion binding;GO:0004672::protein kinase activity;GO:0004674::protein serine/threonine kinase activity;GO:0004708::MAP kinase kinase activity;GO:0004713::protein tyrosine kinase activity;GO:0005515::protein binding;GO:0005524::ATP binding;GO:0005634::nucleus;GO:0005737::cytoplasm;GO:0005829::cytosol;GO:0006…
7	100577332	100577333	RIPSEQA_peak_1543	4.51218	1367	100572232	100578700	ENSG00000274272	AC069281.2	-	2	ENSG00000106336	FBXO24	8971	ENSG00000205307	SAP25	3512	ENSG00000077454	LRCH4	Exon4	Exon4	Exon4	.	GO:0000151::ubiquitin ligase complex;GO:0004842::ubiquitin-protein transferase activity;GO:0005515::protein binding;GO:0016567::protein ubiquitination	GO:0005634::nucleus;GO:0005737::cytoplasm;GO:0006355::regulation of transcription, DNA-templated	GO:0005515::protein binding;GO:0007399::nervous system development;GO:0016020::membrane;GO:0016021::integral component of membrane;GO:0016605::PML body
8	38413659	38413660	RIPSEQA_peak_1616	4.5737	-4917	38408048	38408742	ENSG00000272159	AC087623.3	-	1	ENSG00000255201	AC087623.1	8229	ENSG00000272159	AC087623.3	4917	ENSG00000077782	FGFR1	Exon19	Exon19	Exon19	.	.	.	GO:0000122::negative regulation of transcription from RNA polymerase II promoter;GO:0000165::MAPK cascade;GO:0000166::nucleotide binding;GO:0001501::skeletal system development;GO:0001525::angiogenesis;GO:0001657::ureteric bud development;GO:0001701::in utero embryonic development;GO:0001759::organ induction;GO:0001764::neuron migration;GO:0002053::positive regulation of mesenchymal cell prolifer…
10	21733986	21733987	RIPSEQA_peak_155	2.57677	-51305	21785292	21785587	ENSG00000252634	RN7SKP219	+	1	ENSG00000252634	RN7SKP219	51305	ENSG00000201390	RNU6-1141P	72245	ENSG00000078403	MLLT10	Exon21	Exon21	Exon21	.	.	.	GO:0003677::DNA binding;GO:0003682::chromatin binding;GO:0003700::sequence-specific DNA binding transcription factor activity;GO:0005515::protein binding;GO:0005634::nucleus;GO:0005654::nucleoplasm;GO:0005829::cytosol;GO:0031491::nucleosome binding;GO:0032991::macromolecular complex;GO:0042393::histone binding;GO:0045944::positive regulation of transcription from RNA polymerase II promoter;GO:004…
19	1827726	1827727	RIPSEQA_peak_842	4.24416	5580	1822146	1824542	ENSG00000267244	AC012615.6	+	1	ENSG00000267125	AC012615.3	24655	ENSG00000284216	MIR1909	11488	ENSG00000079313	REXO1	Exon2	Exon2	Exon2	.	.	.	GO:0003676::nucleic acid binding;GO:0004518::nuclease activity;GO:0004527::exonuclease activity;GO:0005634::nucleus;GO:0005654::nucleoplasm;GO:0016604::nuclear body;GO:0016787::hydrolase activity;GO:0090305::nucleic acid phosphodiester bond hydrolysis
19	42292709	42292710	RIPSEQA_peak_951	14.4266	10067	42297033	42302777	ENSG00000079462	PAFAH1B3	-	1	ENSG00000188368	PRR19	16064	ENSG00000105722	ERF	37552	ENSG00000079432	CIC	Exon15	Exon15	Exon15	GO:0003847::1-alkyl-2-acetylglycerophosphocholine esterase activity;GO:0004623::phospholipase A2 activity;GO:0005515::protein binding;GO:0005737::cytoplasm;GO:0005829::cytosol;GO:0006629::lipid metabolic process;GO:0007283::spermatogenesis;GO:0007399::nervous system development;GO:0007420::brain development;GO:0016020::membrane;GO:0016042::lipid catabolic process;GO:0016787::hydrolase activity;GO…	GO:0005515::protein binding	GO:0000122::negative regulation of transcription from RNA polymerase II promoter;GO:0000278::mitotic cell cycle;GO:0000981::sequence-specific DNA binding RNA polymerase II transcription factor activity;GO:0001227::RNA polymerase II transcription regulatory region sequence-specific DNA binding transcription factor activity involved in negative regulation of transcription;GO:0003677::DNA binding;GO…	GO:0000122::negative regulation of transcription from RNA polymerase II promoter;GO:0000981::sequence-specific DNA binding RNA polymerase II transcription factor activity;GO:0003677::DNA binding;GO:0003682::chromatin binding;GO:0005515::protein binding;GO:0005634::nucleus;GO:0005654::nucleoplasm;GO:0007420::brain development;GO:0007612::learning;GO:0007613::memory;GO:0032991::macromolecular compl…
19	42291326	42291327	RIPSEQA_peak_949b	2.84834	11450	42297033	42302777	ENSG00000079462	PAFAH1B3	-	1	ENSG00000188368	PRR19	17447	ENSG00000105722	ERF	36169	ENSG00000079432	CIC	Exon11	Exon11	Exon11	GO:0003847::1-alkyl-2-acetylglycerophosphocholine esterase activity;GO:0004623::phospholipase A2 activity;GO:0005515::protein binding;GO:0005737::cytoplasm;GO:0005829::cytosol;GO:0006629::lipid metabolic process;GO:0007283::spermatogenesis;GO:0007399::nervous system development;GO:0007420::brain development;GO:0016020::membrane;GO:0016042::lipid catabolic process;GO:0016787::hydrolase activity;GO…	GO:0005515::protein binding	GO:0000122::negative regulation of transcription from RNA polymerase II promoter;GO:0000278::mitotic cell cycle;GO:0000981::sequence-specific DNA binding RNA polymerase II transcription factor activity;GO:0001227::RNA polymerase II transcription regulatory region sequence-specific DNA binding transcription factor activity involved in negative regulation of transcription;GO:0003677::DNA binding;GO…	GO:0000122::negative regulation of transcription from RNA polymerase II promoter;GO:0000981::sequence-specific DNA binding RNA polymerase II transcription factor activity;GO:0003677::DNA binding;GO:0003682::chromatin binding;GO:0005515::protein binding;GO:0005634::nucleus;GO:0005654::nucleoplasm;GO:0007420::brain development;GO:0007612::learning;GO:0007613::memory;GO:0032991::macromolecular compl…
19	42294982	42294983	RIPSEQA_peak_953	3.42384	7794	42297033	42302777	ENSG00000079462	PAFAH1B3	-	1	ENSG00000188368	PRR19	13791	ENSG00000105722	ERF	39825	ENSG00000079432	CIC	LastExon	LastExon	LastExon	GO:0003847::1-alkyl-2-acetylglycerophosphocholine esterase activity;GO:0004623::phospholipase A2 activity;GO:0005515::protein binding;GO:0005737::cytoplasm;GO:0005829::cytosol;GO:0006629::lipid metabolic process;GO:0007283::spermatogenesis;GO:0007399::nervous system development;GO:0007420::brain development;GO:0016020::membrane;GO:0016042::lipid catabolic process;GO:0016787::hydrolase activity;GO…	GO:0005515::protein binding	GO:0000122::negative regulation of transcription from RNA polymerase II promoter;GO:0000278::mitotic cell cycle;GO:0000981::sequence-specific DNA binding RNA polymerase II transcription factor activity;GO:0001227::RNA polymerase II transcription regulatory region sequence-specific DNA binding transcription factor activity involved in negative regulation of transcription;GO:0003677::DNA binding;GO…	GO:0000122::negative regulation of transcription from RNA polymerase II promoter;GO:0000981::sequence-specific DNA binding RNA polymerase II transcription factor activity;GO:0003677::DNA binding;GO:0003682::chromatin binding;GO:0005515::protein binding;GO:0005634::nucleus;GO:0005654::nucleoplasm;GO:0007420::brain development;GO:0007612::learning;GO:0007613::memory;GO:0032991::macromolecular compl…
19	42272066	42272067	RIPSEQA_peak_945	3.64897	3529	42268537	42295796	ENSG00000079432	CIC	+	1	ENSG00000188368	PRR19	36707	ENSG00000105722	ERF	16909	ENSG00000079432	CIC	Exon2	Exon2	Exon2	GO:0000122::negative regulation of transcription from RNA polymerase II promoter;GO:0000981::sequence-specific DNA binding RNA polymerase II transcription factor activity;GO:0003677::DNA binding;GO:0003682::chromatin binding;GO:0005515::protein binding;GO:0005634::nucleus;GO:0005654::nucleoplasm;GO:0007420::brain development;GO:0007612::learning;GO:0007613::memory;GO:0032991::macromolecular compl…	GO:0005515::protein binding	GO:0000122::negative regulation of transcription from RNA polymerase II promoter;GO:0000278::mitotic cell cycle;GO:0000981::sequence-specific DNA binding RNA polymerase II transcription factor activity;GO:0001227::RNA polymerase II transcription regulatory region sequence-specific DNA binding transcription factor activity involved in negative regulation of transcription;GO:0003677::DNA binding;GO…	GO:0000122::negative regulation of transcription from RNA polymerase II promoter;GO:0000981::sequence-specific DNA binding RNA polymerase II transcription factor activity;GO:0003677::DNA binding;GO:0003682::chromatin binding;GO:0005515::protein binding;GO:0005634::nucleus;GO:0005654::nucleoplasm;GO:0007420::brain development;GO:0007612::learning;GO:0007613::memory;GO:0032991::macromolecular compl…
19	42292139	42292140	RIPSEQA_peak_950	7.15842	10637	42297033	42302777	ENSG00000079462	PAFAH1B3	-	1	ENSG00000188368	PRR19	16634	ENSG00000105722	ERF	36982	ENSG00000079432	CIC	Exon13	Exon13	Exon13	GO:0003847::1-alkyl-2-acetylglycerophosphocholine esterase activity;GO:0004623::phospholipase A2 activity;GO:0005515::protein binding;GO:0005737::cytoplasm;GO:0005829::cytosol;GO:0006629::lipid metabolic process;GO:0007283::spermatogenesis;GO:0007399::nervous system development;GO:0007420::brain development;GO:0016020::membrane;GO:0016042::lipid catabolic process;GO:0016787::hydrolase activity;GO…	GO:0005515::protein binding	GO:0000122::negative regulation of transcription from RNA polymerase II promoter;GO:0000278::mitotic cell cycle;GO:0000981::sequence-specific DNA binding RNA polymerase II transcription factor activity;GO:0001227::RNA polymerase II transcription regulatory region sequence-specific DNA binding transcription factor activity involved in negative regulation of transcription;GO:0003677::DNA binding;GO…	GO:0000122::negative regulation of transcription from RNA polymerase II promoter;GO:0000981::sequence-specific DNA binding RNA polymerase II transcription factor activity;GO:0003677::DNA binding;GO:0003682::chromatin binding;GO:0005515::protein binding;GO:0005634::nucleus;GO:0005654::nucleoplasm;GO:0007420::brain development;GO:0007612::learning;GO:0007613::memory;GO:0032991::macromolecular compl…
19	42290401	42290402	RIPSEQA_peak_949a	6.87098	12375	42297033	42302777	ENSG00000079462	PAFAH1B3	-	1	ENSG00000188368	PRR19	18372	ENSG00000105722	ERF	35244	ENSG00000079432	CIC	Exon11	Exon11	Exon11	GO:0003847::1-alkyl-2-acetylglycerophosphocholine esterase activity;GO:0004623::phospholipase A2 activity;GO:0005515::protein binding;GO:0005737::cytoplasm;GO:0005829::cytosol;GO:0006629::lipid metabolic process;GO:0007283::spermatogenesis;GO:0007399::nervous system development;GO:0007420::brain development;GO:0016020::membrane;GO:0016042::lipid catabolic process;GO:0016787::hydrolase activity;GO…	GO:0005515::protein binding	GO:0000122::negative regulation of transcription from RNA polymerase II promoter;GO:0000278::mitotic cell cycle;GO:0000981::sequence-specific DNA binding RNA polymerase II transcription factor activity;GO:0001227::RNA polymerase II transcription regulatory region sequence-specific DNA binding transcription factor activity involved in negative regulation of transcription;GO:0003677::DNA binding;GO…	GO:0000122::negative regulation of transcription from RNA polymerase II promoter;GO:0000981::sequence-specific DNA binding RNA polymerase II transcription factor activity;GO:0003677::DNA binding;GO:0003682::chromatin binding;GO:0005515::protein binding;GO:0005634::nucleus;GO:0005654::nucleoplasm;GO:0007420::brain development;GO:0007612::learning;GO:0007613::memory;GO:0032991::macromolecular compl…
19	42287636	42287637	RIPSEQA_peak_947	2.9834	15140	42297033	42302777	ENSG00000079462	PAFAH1B3	-	1	ENSG00000188368	PRR19	21137	ENSG00000105722	ERF	32479	ENSG00000079432	CIC	Exon6	Exon6	Exon6	GO:0003847::1-alkyl-2-acetylglycerophosphocholine esterase activity;GO:0004623::phospholipase A2 activity;GO:0005515::protein binding;GO:0005737::cytoplasm;GO:0005829::cytosol;GO:0006629::lipid metabolic process;GO:0007283::spermatogenesis;GO:0007399::nervous system development;GO:0007420::brain development;GO:0016020::membrane;GO:0016042::lipid catabolic process;GO:0016787::hydrolase activity;GO…	GO:0005515::protein binding	GO:0000122::negative regulation of transcription from RNA polymerase II promoter;GO:0000278::mitotic cell cycle;GO:0000981::sequence-specific DNA binding RNA polymerase II transcription factor activity;GO:0001227::RNA polymerase II transcription regulatory region sequence-specific DNA binding transcription factor activity involved in negative regulation of transcription;GO:0003677::DNA binding;GO…	GO:0000122::negative regulation of transcription from RNA polymerase II promoter;GO:0000981::sequence-specific DNA binding RNA polymerase II transcription factor activity;GO:0003677::DNA binding;GO:0003682::chromatin binding;GO:0005515::protein binding;GO:0005634::nucleus;GO:0005654::nucleoplasm;GO:0007420::brain development;GO:0007612::learning;GO:0007613::memory;GO:0032991::macromolecular compl…
19	42287152	42287153	RIPSEQA_peak_946	5.95106	15624	42297033	42302777	ENSG00000079462	PAFAH1B3	-	1	ENSG00000188368	PRR19	21621	ENSG00000105722	ERF	31995	ENSG00000079432	CIC	Exon4	Exon4	Exon4	GO:0003847::1-alkyl-2-acetylglycerophosphocholine esterase activity;GO:0004623::phospholipase A2 activity;GO:0005515::protein binding;GO:0005737::cytoplasm;GO:0005829::cytosol;GO:0006629::lipid metabolic process;GO:0007283::spermatogenesis;GO:0007399::nervous system development;GO:0007420::brain development;GO:0016020::membrane;GO:0016042::lipid catabolic process;GO:0016787::hydrolase activity;GO…	GO:0005515::protein binding	GO:0000122::negative regulation of transcription from RNA polymerase II promoter;GO:0000278::mitotic cell cycle;GO:0000981::sequence-specific DNA binding RNA polymerase II transcription factor activity;GO:0001227::RNA polymerase II transcription regulatory region sequence-specific DNA binding transcription factor activity involved in negative regulation of transcription;GO:0003677::DNA binding;GO…	GO:0000122::negative regulation of transcription from RNA polymerase II promoter;GO:0000981::sequence-specific DNA binding RNA polymerase II transcription factor activity;GO:0003677::DNA binding;GO:0003682::chromatin binding;GO:0005515::protein binding;GO:0005634::nucleus;GO:0005654::nucleoplasm;GO:0007420::brain development;GO:0007612::learning;GO:0007613::memory;GO:0032991::macromolecular compl…
19	42293218	42293219	RIPSEQA_peak_952	7.6928	9558	42297033	42302777	ENSG00000079462	PAFAH1B3	-	1	ENSG00000188368	PRR19	15555	ENSG00000105722	ERF	38061	ENSG00000079432	CIC	Exon16	Exon16	Exon16	GO:0003847::1-alkyl-2-acetylglycerophosphocholine esterase activity;GO:0004623::phospholipase A2 activity;GO:0005515::protein binding;GO:0005737::cytoplasm;GO:0005829::cytosol;GO:0006629::lipid metabolic process;GO:0007283::spermatogenesis;GO:0007399::nervous system development;GO:0007420::brain development;GO:0016020::membrane;GO:0016042::lipid catabolic process;GO:0016787::hydrolase activity;GO…	GO:0005515::protein binding	GO:0000122::negative regulation of transcription from RNA polymerase II promoter;GO:0000278::mitotic cell cycle;GO:0000981::sequence-specific DNA binding RNA polymerase II transcription factor activity;GO:0001227::RNA polymerase II transcription regulatory region sequence-specific DNA binding transcription factor activity involved in negative regulation of transcription;GO:0003677::DNA binding;GO…	GO:0000122::negative regulation of transcription from RNA polymerase II promoter;GO:0000981::sequence-specific DNA binding RNA polymerase II transcription factor activity;GO:0003677::DNA binding;GO:0003682::chromatin binding;GO:0005515::protein binding;GO:0005634::nucleus;GO:0005654::nucleoplasm;GO:0007420::brain development;GO:0007612::learning;GO:0007613::memory;GO:0032991::macromolecular compl…
19	42289271	42289272	RIPSEQA_peak_948	6.20495	13505	42297033	42302777	ENSG00000079462	PAFAH1B3	-	1	ENSG00000188368	PRR19	19502	ENSG00000105722	ERF	34114	ENSG00000079432	CIC	Exon9	Exon9	Exon9	GO:0003847::1-alkyl-2-acetylglycerophosphocholine esterase activity;GO:0004623::phospholipase A2 activity;GO:0005515::protein binding;GO:0005737::cytoplasm;GO:0005829::cytosol;GO:0006629::lipid metabolic process;GO:0007283::spermatogenesis;GO:0007399::nervous system development;GO:0007420::brain development;GO:0016020::membrane;GO:0016042::lipid catabolic process;GO:0016787::hydrolase activity;GO…	GO:0005515::protein binding	GO:0000122::negative regulation of transcription from RNA polymerase II promoter;GO:0000278::mitotic cell cycle;GO:0000981::sequence-specific DNA binding RNA polymerase II transcription factor activity;GO:0001227::RNA polymerase II transcription regulatory region sequence-specific DNA binding transcription factor activity involved in negative regulation of transcription;GO:0003677::DNA binding;GO…	GO:0000122::negative regulation of transcription from RNA polymerase II promoter;GO:0000981::sequence-specific DNA binding RNA polymerase II transcription factor activity;GO:0003677::DNA binding;GO:0003682::chromatin binding;GO:0005515::protein binding;GO:0005634::nucleus;GO:0005654::nucleoplasm;GO:0007420::brain development;GO:0007612::learning;GO:0007613::memory;GO:0032991::macromolecular compl…
16	30738771	30738772	RIPSEQA_peak_630a	3.12302	-1609	30740381	30744281	ENSG00000281991	TMEM265	+	2	ENSG00000281991	TMEM265	1609	ENSG00000222287	RNU6-1043P	37336	ENSG00000080603	SRCAP	LastExon	LastExon	LastExon	GO:0016020::membrane;GO:0016021::integral component of membrane	GO:0016020::membrane;GO:0016021::integral component of membrane	.	GO:0000166::nucleotide binding;GO:0000812::Swr1 complex;GO:0003677::DNA binding;GO:0003713::transcription coactivator activity;GO:0004386::helicase activity;GO:0004402::histone acetyltransferase activity;GO:0005515::protein binding;GO:0005524::ATP binding;GO:0005634::nucleus;GO:0005654::nucleoplasm;GO:0005794::Golgi apparatus;GO:0006325::chromatin organization;GO:0006338::chromatin remodeling;GO:…
16	30711961	30711962	RIPSEQA_peak_624	2.96321	1424	30710537	30710665	ENSG00000206755	SNORA30	+	2	ENSG00000281991	TMEM265	28419	ENSG00000222287	RNU6-1043P	10526	ENSG00000080603	SRCAP	Exon12	Exon12	Exon12	.	GO:0016020::membrane;GO:0016021::integral component of membrane	.	GO:0000166::nucleotide binding;GO:0000812::Swr1 complex;GO:0003677::DNA binding;GO:0003713::transcription coactivator activity;GO:0004386::helicase activity;GO:0004402::histone acetyltransferase activity;GO:0005515::protein binding;GO:0005524::ATP binding;GO:0005634::nucleus;GO:0005654::nucleoplasm;GO:0005794::Golgi apparatus;GO:0006325::chromatin organization;GO:0006338::chromatin remodeling;GO:…
16	30739526	30739527	RIPSEQA_peak_631	4.17236	-854	30740381	30744281	ENSG00000281991	TMEM265	+	2	ENSG00000281991	TMEM265	854	ENSG00000222287	RNU6-1043P	38091	ENSG00000080603	SRCAP	LastExon	LastExon	LastExon	GO:0016020::membrane;GO:0016021::integral component of membrane	GO:0016020::membrane;GO:0016021::integral component of membrane	.	GO:0000166::nucleotide binding;GO:0000812::Swr1 complex;GO:0003677::DNA binding;GO:0003713::transcription coactivator activity;GO:0004386::helicase activity;GO:0004402::histone acetyltransferase activity;GO:0005515::protein binding;GO:0005524::ATP binding;GO:0005634::nucleus;GO:0005654::nucleoplasm;GO:0005794::Golgi apparatus;GO:0006325::chromatin organization;GO:0006338::chromatin remodeling;GO:…
16	30711665	30711666	RIPSEQA_peak_623	15.0913	1128	30710537	30710665	ENSG00000206755	SNORA30	+	2	ENSG00000281991	TMEM265	28715	ENSG00000222287	RNU6-1043P	10230	ENSG00000080603	SRCAP	Exon11	Exon11	Exon11	.	GO:0016020::membrane;GO:0016021::integral component of membrane	.	GO:0000166::nucleotide binding;GO:0000812::Swr1 complex;GO:0003677::DNA binding;GO:0003713::transcription coactivator activity;GO:0004386::helicase activity;GO:0004402::histone acetyltransferase activity;GO:0005515::protein binding;GO:0005524::ATP binding;GO:0005634::nucleus;GO:0005654::nucleoplasm;GO:0005794::Golgi apparatus;GO:0006325::chromatin organization;GO:0006338::chromatin remodeling;GO:…
16	30721329	30721330	RIPSEQA_peak_626	4.90201	10792	30710537	30710665	ENSG00000206755	SNORA30	+	2	ENSG00000281991	TMEM265	19051	ENSG00000222287	RNU6-1043P	19894	ENSG00000080603	SRCAP	Exon21	Exon21	Exon21	.	GO:0016020::membrane;GO:0016021::integral component of membrane	.	GO:0000166::nucleotide binding;GO:0000812::Swr1 complex;GO:0003677::DNA binding;GO:0003713::transcription coactivator activity;GO:0004386::helicase activity;GO:0004402::histone acetyltransferase activity;GO:0005515::protein binding;GO:0005524::ATP binding;GO:0005634::nucleus;GO:0005654::nucleoplasm;GO:0005794::Golgi apparatus;GO:0006325::chromatin organization;GO:0006338::chromatin remodeling;GO:…
16	30737334	30737335	RIPSEQA_peak_629b	1.62003	-3046	30740381	30744281	ENSG00000281991	TMEM265	+	2	ENSG00000281991	TMEM265	3046	ENSG00000222287	RNU6-1043P	35899	ENSG00000080603	SRCAP	LastExon	LastExon	LastExon	GO:0016020::membrane;GO:0016021::integral component of membrane	GO:0016020::membrane;GO:0016021::integral component of membrane	.	GO:0000166::nucleotide binding;GO:0000812::Swr1 complex;GO:0003677::DNA binding;GO:0003713::transcription coactivator activity;GO:0004386::helicase activity;GO:0004402::histone acetyltransferase activity;GO:0005515::protein binding;GO:0005524::ATP binding;GO:0005634::nucleus;GO:0005654::nucleoplasm;GO:0005794::Golgi apparatus;GO:0006325::chromatin organization;GO:0006338::chromatin remodeling;GO:…
16	30733671	30733672	RIPSEQA_peak_628	4.14385	-6709	30740381	30744281	ENSG00000281991	TMEM265	+	2	ENSG00000281991	TMEM265	6709	ENSG00000222287	RNU6-1043P	32236	ENSG00000080603	SRCAP	Exon29	Exon29	Exon29	GO:0016020::membrane;GO:0016021::integral component of membrane	GO:0016020::membrane;GO:0016021::integral component of membrane	.	GO:0000166::nucleotide binding;GO:0000812::Swr1 complex;GO:0003677::DNA binding;GO:0003713::transcription coactivator activity;GO:0004386::helicase activity;GO:0004402::histone acetyltransferase activity;GO:0005515::protein binding;GO:0005524::ATP binding;GO:0005634::nucleus;GO:0005654::nucleoplasm;GO:0005794::Golgi apparatus;GO:0006325::chromatin organization;GO:0006338::chromatin remodeling;GO:…
16	30738988	30738989	RIPSEQA_peak_630b	5.05915	-1392	30740381	30744281	ENSG00000281991	TMEM265	+	2	ENSG00000281991	TMEM265	1392	ENSG00000222287	RNU6-1043P	37553	ENSG00000080603	SRCAP	LastExon	LastExon	LastExon	GO:0016020::membrane;GO:0016021::integral component of membrane	GO:0016020::membrane;GO:0016021::integral component of membrane	.	GO:0000166::nucleotide binding;GO:0000812::Swr1 complex;GO:0003677::DNA binding;GO:0003713::transcription coactivator activity;GO:0004386::helicase activity;GO:0004402::histone acetyltransferase activity;GO:0005515::protein binding;GO:0005524::ATP binding;GO:0005634::nucleus;GO:0005654::nucleoplasm;GO:0005794::Golgi apparatus;GO:0006325::chromatin organization;GO:0006338::chromatin remodeling;GO:…
16	30737195	30737196	RIPSEQA_peak_629a	8.95877	-3185	30740381	30744281	ENSG00000281991	TMEM265	+	2	ENSG00000281991	TMEM265	3185	ENSG00000222287	RNU6-1043P	35760	ENSG00000080603	SRCAP	LastExon	LastExon	LastExon	GO:0016020::membrane;GO:0016021::integral component of membrane	GO:0016020::membrane;GO:0016021::integral component of membrane	.	GO:0000166::nucleotide binding;GO:0000812::Swr1 complex;GO:0003677::DNA binding;GO:0003713::transcription coactivator activity;GO:0004386::helicase activity;GO:0004402::histone acetyltransferase activity;GO:0005515::protein binding;GO:0005524::ATP binding;GO:0005634::nucleus;GO:0005654::nucleoplasm;GO:0005794::Golgi apparatus;GO:0006325::chromatin organization;GO:0006338::chromatin remodeling;GO:…
16	30710009	30710010	RIPSEQA_peak_622	5.30458	-527	30710537	30710665	ENSG00000206755	SNORA30	+	2	ENSG00000206755	SNORA30	527	ENSG00000222287	RNU6-1043P	8574	ENSG00000080603	SRCAP	Exon8	Exon8	Exon8	.	.	.	GO:0000166::nucleotide binding;GO:0000812::Swr1 complex;GO:0003677::DNA binding;GO:0003713::transcription coactivator activity;GO:0004386::helicase activity;GO:0004402::histone acetyltransferase activity;GO:0005515::protein binding;GO:0005524::ATP binding;GO:0005634::nucleus;GO:0005654::nucleoplasm;GO:0005794::Golgi apparatus;GO:0006325::chromatin organization;GO:0006338::chromatin remodeling;GO:…
16	30720916	30720917	RIPSEQA_peak_625	3.8794	10379	30710537	30710665	ENSG00000206755	SNORA30	+	2	ENSG00000281991	TMEM265	19464	ENSG00000222287	RNU6-1043P	19481	ENSG00000080603	SRCAP	Exon20	Exon20	Exon20	.	GO:0016020::membrane;GO:0016021::integral component of membrane	.	GO:0000166::nucleotide binding;GO:0000812::Swr1 complex;GO:0003677::DNA binding;GO:0003713::transcription coactivator activity;GO:0004386::helicase activity;GO:0004402::histone acetyltransferase activity;GO:0005515::protein binding;GO:0005524::ATP binding;GO:0005634::nucleus;GO:0005654::nucleoplasm;GO:0005794::Golgi apparatus;GO:0006325::chromatin organization;GO:0006338::chromatin remodeling;GO:…
16	30700729	30700730	RIPSEQA_peak_621	12.9983	705	30701337	30701435	ENSG00000222287	RNU6-1043P	-	1	ENSG00000282034	AC106886.5	3337	ENSG00000261840	AC093249.6	1671	ENSG00000080603	SRCAP	UTR5	UTR5	UTR5	.	GO:0000812::Swr1 complex;GO:0003677::DNA binding;GO:0005524::ATP binding;GO:0006338::chromatin remodeling;GO:0016458::gene silencing;GO:0016887::ATPase activity;GO:0042393::histone binding;GO:0043044::ATP-dependent chromatin remodeling;GO:0043486::histone exchange	.	GO:0000166::nucleotide binding;GO:0000812::Swr1 complex;GO:0003677::DNA binding;GO:0003713::transcription coactivator activity;GO:0004386::helicase activity;GO:0004402::histone acetyltransferase activity;GO:0005515::protein binding;GO:0005524::ATP binding;GO:0005634::nucleus;GO:0005654::nucleoplasm;GO:0005794::Golgi apparatus;GO:0006325::chromatin organization;GO:0006338::chromatin remodeling;GO:…
16	30723151	30723152	RIPSEQA_peak_627	3.21105	12614	30710537	30710665	ENSG00000206755	SNORA30	+	2	ENSG00000281991	TMEM265	17229	ENSG00000222287	RNU6-1043P	21716	ENSG00000080603	SRCAP	Exon24	Exon24	Exon24	.	GO:0016020::membrane;GO:0016021::integral component of membrane	.	GO:0000166::nucleotide binding;GO:0000812::Swr1 complex;GO:0003677::DNA binding;GO:0003713::transcription coactivator activity;GO:0004386::helicase activity;GO:0004402::histone acetyltransferase activity;GO:0005515::protein binding;GO:0005524::ATP binding;GO:0005634::nucleus;GO:0005654::nucleoplasm;GO:0005794::Golgi apparatus;GO:0006325::chromatin organization;GO:0006338::chromatin remodeling;GO:…
7	135395773	135395774	RIPSEQA_peak_1579	21.7114	-48687	135444461	135444925	ENSG00000227073	SDHDP2	+	1	ENSG00000227073	SDHDP2	48687	ENSG00000276067	AC009542.2	106566	ENSG00000080802	CNOT4	Exon9	Exon9	Exon9	.	.	.	GO:0000289::nuclear-transcribed mRNA poly(A) tail shortening;GO:0003676::nucleic acid binding;GO:0003723::RNA binding;GO:0004842::ubiquitin-protein transferase activity;GO:0005515::protein binding;GO:0005634::nucleus;GO:0005737::cytoplasm;GO:0005829::cytosol;GO:0006511::ubiquitin-dependent protein catabolic process;GO:0006977::DNA damage response, signal transduction by p53 class mediator resulti…
7	135394171	135394172	RIPSEQA_peak_1578	12.9802	-50289	135444461	135444925	ENSG00000227073	SDHDP2	+	1	ENSG00000227073	SDHDP2	50289	ENSG00000276067	AC009542.2	104964	ENSG00000080802	CNOT4	Exon10	Exon10	Exon10	.	.	.	GO:0000289::nuclear-transcribed mRNA poly(A) tail shortening;GO:0003676::nucleic acid binding;GO:0003723::RNA binding;GO:0004842::ubiquitin-protein transferase activity;GO:0005515::protein binding;GO:0005634::nucleus;GO:0005737::cytoplasm;GO:0005829::cytosol;GO:0006511::ubiquitin-dependent protein catabolic process;GO:0006977::DNA damage response, signal transduction by p53 class mediator resulti…
14	102084844	102084845	RIPSEQA_peak_496	64.1003	-7372	102077180	102077472	ENSG00000240457	RN7SL472P	-	1	ENSG00000140153	WDR20	55030	ENSG00000240457	RN7SL472P	7372	ENSG00000080824	HSP90AA1	Exon6	Exon6	Exon6	.	GO:0005515::protein binding;GO:0005654::nucleoplasm;GO:0016579::protein deubiquitination;GO:0036459::ubiquitinyl hydrolase activity	.	GO:0000086::G2/M transition of mitotic cell cycle;GO:0000166::nucleotide binding;GO:0001934::positive regulation of protein phosphorylation;GO:0003723::RNA binding;GO:0004713::protein tyrosine kinase activity;GO:0005515::protein binding;GO:0005524::ATP binding;GO:0005576::extracellular region;GO:0005634::nucleus;GO:0005654::nucleoplasm;GO:0005737::cytoplasm;GO:0005829::cytosol;GO:0005886::plasma …
20	36526955	36526956	RIPSEQA_peak_1133	6.87098	-14528	36541484	36551447	ENSG00000101335	MYL9	+	2	ENSG00000101335	MYL9	14528	ENSG00000232406	AL121895.1	371222	ENSG00000080845	DLGAP4	LastExon	LastExon	LastExon	GO:0001725::stress fiber;GO:0005509::calcium ion binding;GO:0005829::cytosol;GO:0005859::muscle myosin complex;GO:0006936::muscle contraction;GO:0006937::regulation of muscle contraction;GO:0008307::structural constituent of muscle;GO:0016459::myosin complex;GO:0016460::myosin II complex;GO:0030018::Z disc;GO:0032036::myosin heavy chain binding;GO:0045652::regulation of megakaryocyte differentiat…	GO:0001725::stress fiber;GO:0005509::calcium ion binding;GO:0005829::cytosol;GO:0005859::muscle myosin complex;GO:0006936::muscle contraction;GO:0006937::regulation of muscle contraction;GO:0008307::structural constituent of muscle;GO:0016459::myosin complex;GO:0016460::myosin II complex;GO:0030018::Z disc;GO:0032036::myosin heavy chain binding;GO:0045652::regulation of megakaryocyte differentiat…	.	GO:0005515::protein binding;GO:0005886::plasma membrane;GO:0016020::membrane;GO:0023052::signaling;GO:0045202::synapse
8	41934231	41934232	RIPSEQA_peak_1617	4.11701	-37469	41653225	41896762	ENSG00000029534	ANK1	-	1	ENSG00000244235	AC103724.1	167086	ENSG00000029534	ANK1	37469	ENSG00000083168	KAT6A	LastExon	LastExon	LastExon	GO:0005198::structural molecule activity;GO:0005200::structural constituent of cytoskeleton;GO:0005515::protein binding;GO:0005634::nucleus;GO:0005737::cytoplasm;GO:0005829::cytosol;GO:0005856::cytoskeleton;GO:0005886::plasma membrane;GO:0006887::exocytosis;GO:0006888::ER to Golgi vesicle-mediated transport;GO:0007010::cytoskeleton organization;GO:0007165::signal transduction;GO:0008093::cytoskel…	.	GO:0005198::structural molecule activity;GO:0005200::structural constituent of cytoskeleton;GO:0005515::protein binding;GO:0005634::nucleus;GO:0005737::cytoplasm;GO:0005829::cytosol;GO:0005856::cytoskeleton;GO:0005886::plasma membrane;GO:0006887::exocytosis;GO:0006888::ER to Golgi vesicle-mediated transport;GO:0007010::cytoskeleton organization;GO:0007165::signal transduction;GO:0008093::cytoskel…	GO:0000123::histone acetyltransferase complex;GO:0000786::nucleosome;GO:0000790::nuclear chromatin;GO:0003677::DNA binding;GO:0003713::transcription coactivator activity;GO:0004402::histone acetyltransferase activity;GO:0005515::protein binding;GO:0005634::nucleus;GO:0005654::nucleoplasm;GO:0005730::nucleolus;GO:0005829::cytosol;GO:0006323::DNA packaging;GO:0006325::chromatin organization;GO:0006…
4	186621396	186621397	RIPSEQA_peak_1318	1.93745	-65829	186533655	186555567	ENSG00000168412	MTNR1A	-	1	ENSG00000250829	AC108865.1	269572	ENSG00000168412	MTNR1A	65829	ENSG00000083857	FAT1	Exon10	Exon10	Exon10	GO:0004930::G-protein coupled receptor activity;GO:0005515::protein binding;GO:0005886::plasma membrane;GO:0005887::integral component of plasma membrane;GO:0007165::signal transduction;GO:0007186::G-protein coupled receptor signaling pathway;GO:0007187::G-protein coupled receptor signaling pathway, coupled to cyclic nucleotide second messenger;GO:0007193::adenylate cyclase-inhibiting G-protein c…	.	GO:0004930::G-protein coupled receptor activity;GO:0005515::protein binding;GO:0005886::plasma membrane;GO:0005887::integral component of plasma membrane;GO:0007165::signal transduction;GO:0007186::G-protein coupled receptor signaling pathway;GO:0007187::G-protein coupled receptor signaling pathway, coupled to cyclic nucleotide second messenger;GO:0007193::adenylate cyclase-inhibiting G-protein c…	GO:0005509::calcium ion binding;GO:0005515::protein binding;GO:0005634::nucleus;GO:0005737::cytoplasm;GO:0005886::plasma membrane;GO:0005887::integral component of plasma membrane;GO:0005911::cell-cell junction;GO:0005925::focal adhesion;GO:0007015::actin filament organization;GO:0007155::cell adhesion;GO:0007156::homophilic cell adhesion via plasma membrane adhesion molecules;GO:0007163::establi…
4	186596758	186596759	RIPSEQA_peak_1317	3.21105	-41191	186533655	186555567	ENSG00000168412	MTNR1A	-	1	ENSG00000250829	AC108865.1	294210	ENSG00000168412	MTNR1A	41191	ENSG00000083857	FAT1	Exon25	Exon25	Exon25	GO:0004930::G-protein coupled receptor activity;GO:0005515::protein binding;GO:0005886::plasma membrane;GO:0005887::integral component of plasma membrane;GO:0007165::signal transduction;GO:0007186::G-protein coupled receptor signaling pathway;GO:0007187::G-protein coupled receptor signaling pathway, coupled to cyclic nucleotide second messenger;GO:0007193::adenylate cyclase-inhibiting G-protein c…	.	GO:0004930::G-protein coupled receptor activity;GO:0005515::protein binding;GO:0005886::plasma membrane;GO:0005887::integral component of plasma membrane;GO:0007165::signal transduction;GO:0007186::G-protein coupled receptor signaling pathway;GO:0007187::G-protein coupled receptor signaling pathway, coupled to cyclic nucleotide second messenger;GO:0007193::adenylate cyclase-inhibiting G-protein c…	GO:0005509::calcium ion binding;GO:0005515::protein binding;GO:0005634::nucleus;GO:0005737::cytoplasm;GO:0005886::plasma membrane;GO:0005887::integral component of plasma membrane;GO:0005911::cell-cell junction;GO:0005925::focal adhesion;GO:0007015::actin filament organization;GO:0007155::cell adhesion;GO:0007156::homophilic cell adhesion via plasma membrane adhesion molecules;GO:0007163::establi…
4	186709677	186709678	RIPSEQA_peak_1319	1.54175	14177	186587783	186723855	ENSG00000083857	FAT1	-	1	ENSG00000250829	AC108865.1	181291	ENSG00000168412	MTNR1A	154110	ENSG00000083857	FAT1	Exon2	Exon2	Exon2	GO:0005509::calcium ion binding;GO:0005515::protein binding;GO:0005634::nucleus;GO:0005737::cytoplasm;GO:0005886::plasma membrane;GO:0005887::integral component of plasma membrane;GO:0005911::cell-cell junction;GO:0005925::focal adhesion;GO:0007015::actin filament organization;GO:0007155::cell adhesion;GO:0007156::homophilic cell adhesion via plasma membrane adhesion molecules;GO:0007163::establi…	.	GO:0004930::G-protein coupled receptor activity;GO:0005515::protein binding;GO:0005886::plasma membrane;GO:0005887::integral component of plasma membrane;GO:0007165::signal transduction;GO:0007186::G-protein coupled receptor signaling pathway;GO:0007187::G-protein coupled receptor signaling pathway, coupled to cyclic nucleotide second messenger;GO:0007193::adenylate cyclase-inhibiting G-protein c…	GO:0005509::calcium ion binding;GO:0005515::protein binding;GO:0005634::nucleus;GO:0005737::cytoplasm;GO:0005886::plasma membrane;GO:0005887::integral component of plasma membrane;GO:0005911::cell-cell junction;GO:0005925::focal adhesion;GO:0007015::actin filament organization;GO:0007155::cell adhesion;GO:0007156::homophilic cell adhesion via plasma membrane adhesion molecules;GO:0007163::establi…
12	108788411	108788412	RIPSEQA_peak_392	3.42384	9499	108778912	108779166	ENSG00000280110	AC087893.2	+	1	ENSG00000110887	DAO	91728	ENSG00000273499	RF00561	10140	ENSG00000084112	SSH1	LastExon	LastExon	LastExon	.	GO:0003884::D-amino-acid oxidase activity;GO:0005102::receptor binding;GO:0005515::protein binding;GO:0005741::mitochondrial outer membrane;GO:0005777::peroxisome;GO:0005778::peroxisomal membrane;GO:0005782::peroxisomal matrix;GO:0005829::cytosol;GO:0006562::proline catabolic process;GO:0006625::protein targeting to peroxisome;GO:0016491::oxidoreductase activity;GO:0034641::cellular nitrogen comp…	.	GO:0000902::cell morphogenesis;GO:0003779::actin binding;GO:0004721::phosphoprotein phosphatase activity;GO:0004725::protein tyrosine phosphatase activity;GO:0005515::protein binding;GO:0005737::cytoplasm;GO:0005829::cytosol;GO:0005856::cytoskeleton;GO:0005886::plasma membrane;GO:0006470::protein dephosphorylation;GO:0008064::regulation of actin polymerization or depolymerization;GO:0008138::prot…
2	25980515	25980516	RIPSEQA_peak_988	2.9834	1981	25926602	25982497	ENSG00000084731	KIF3C	-	1	ENSG00000237629	UQCRHP2	14278	ENSG00000217718	NDUFB4P4	93309	ENSG00000084731	KIF3C	Exon1	Exon1	Exon1	GO:0000166::nucleotide binding;GO:0003774::motor activity;GO:0003777::microtubule motor activity;GO:0005524::ATP binding;GO:0005737::cytoplasm;GO:0005829::cytosol;GO:0005856::cytoskeleton;GO:0005871::kinesin complex;GO:0005874::microtubule;GO:0005929::cilium;GO:0006890::retrograde vesicle-mediated transport, Golgi to ER;GO:0007018::microtubule-based movement;GO:0008017::microtubule binding;GO:001…	.	.	GO:0000166::nucleotide binding;GO:0003774::motor activity;GO:0003777::microtubule motor activity;GO:0005524::ATP binding;GO:0005737::cytoplasm;GO:0005829::cytosol;GO:0005856::cytoskeleton;GO:0005871::kinesin complex;GO:0005874::microtubule;GO:0005929::cilium;GO:0006890::retrograde vesicle-mediated transport, Golgi to ER;GO:0007018::microtubule-based movement;GO:0008017::microtubule binding;GO:001…
16	3142366	3142367	RIPSEQA_peak_571	2.31624	-1852	3144219	3147088	ENSG00000228146	CASP16P	+	1	ENSG00000228146	CASP16P	1852	ENSG00000263072	ZNF213-AS1	7497	ENSG00000085644	ZNF213	LastExon	LastExon	LastExon	.	.	.	GO:0000981::sequence-specific DNA binding RNA polymerase II transcription factor activity;GO:0003676::nucleic acid binding;GO:0003677::DNA binding;GO:0003700::sequence-specific DNA binding transcription factor activity;GO:0005622::intracellular;GO:0005634::nucleus;GO:0006355::regulation of transcription, DNA-templated;GO:0006357::regulation of transcription from RNA polymerase II promoter;GO:0046…
19	16525352	16525353	RIPSEQA_peak_911	4.23355	14631	16539688	16539984	ENSG00000240106	RN7SL146P	-	2	ENSG00000269399	AC008764.6	17393	ENSG00000269058	CALR3	29160	ENSG00000085872	CHERP	Exon10	Exon10	Exon10	.	.	GO:0005509::calcium ion binding;GO:0005635::nuclear envelope;GO:0005783::endoplasmic reticulum;GO:0005788::endoplasmic reticulum lumen;GO:0006457::protein folding;GO:0007283::spermatogenesis;GO:0008150::biological_process;GO:0030154::cell differentiation;GO:0030246::carbohydrate binding;GO:0044183::protein binding involved in protein folding;GO:0046872::metal ion binding;GO:0051082::unfolded prot…	GO:0000398::mRNA splicing, via spliceosome;GO:0003676::nucleic acid binding;GO:0003723::RNA binding;GO:0005515::protein binding;GO:0005623::cell;GO:0005654::nucleoplasm;GO:0005737::cytoplasm;GO:0005783::endoplasmic reticulum;GO:0006396::RNA processing;GO:0006874::cellular calcium ion homeostasis;GO:0007399::nervous system development;GO:0008285::negative regulation of cell proliferation;GO:001602…
19	16520278	16520279	RIPSEQA_peak_910	1.49114	19705	16539688	16539984	ENSG00000240106	RN7SL146P	-	3	ENSG00000269399	AC008764.6	22467	ENSG00000269058	CALR3	24086	ENSG00000085872	CHERP	Intron14	Intron14	Intron14	.	.	GO:0005509::calcium ion binding;GO:0005635::nuclear envelope;GO:0005783::endoplasmic reticulum;GO:0005788::endoplasmic reticulum lumen;GO:0006457::protein folding;GO:0007283::spermatogenesis;GO:0008150::biological_process;GO:0030154::cell differentiation;GO:0030246::carbohydrate binding;GO:0044183::protein binding involved in protein folding;GO:0046872::metal ion binding;GO:0051082::unfolded prot…	GO:0000398::mRNA splicing, via spliceosome;GO:0003676::nucleic acid binding;GO:0003723::RNA binding;GO:0005515::protein binding;GO:0005623::cell;GO:0005654::nucleoplasm;GO:0005737::cytoplasm;GO:0005783::endoplasmic reticulum;GO:0006396::RNA processing;GO:0006874::cellular calcium ion homeostasis;GO:0007399::nervous system development;GO:0008285::negative regulation of cell proliferation;GO:001602…
X	53589716	53589717	RIPSEQA_peak_1746	4.47679	-32442	53557192	53557274	ENSG00000208012	MIRLET7F2	-	1	ENSG00000224735	BX323845.1	169309	ENSG00000208012	MIRLET7F2	32442	ENSG00000086758	HUWE1	Exon35	Exon35	Exon35	GO:0005615::extracellular space;GO:0030512::negative regulation of transforming growth factor beta receptor signaling pathway;GO:0032007::negative regulation of TOR signaling;GO:0035195::gene silencing by miRNA;GO:0051898::negative regulation of protein kinase B signaling;GO:0090050::positive regulation of cell migration involved in sprouting angiogenesis;GO:1903231::mRNA binding involved in post…	.	GO:0005615::extracellular space;GO:0030512::negative regulation of transforming growth factor beta receptor signaling pathway;GO:0032007::negative regulation of TOR signaling;GO:0035195::gene silencing by miRNA;GO:0051898::negative regulation of protein kinase B signaling;GO:0090050::positive regulation of cell migration involved in sprouting angiogenesis;GO:1903231::mRNA binding involved in post…	GO:0000209::protein polyubiquitination;GO:0003677::DNA binding;GO:0003723::RNA binding;GO:0004842::ubiquitin-protein transferase activity;GO:0005515::protein binding;GO:0005576::extracellular region;GO:0005634::nucleus;GO:0005654::nucleoplasm;GO:0005737::cytoplasm;GO:0005829::cytosol;GO:0006281::DNA repair;GO:0006284::base-excision repair;GO:0006511::ubiquitin-dependent protein catabolic process;…
X	53575731	53575732	RIPSEQA_peak_1743	2.31624	-18457	53557192	53557274	ENSG00000208012	MIRLET7F2	-	1	ENSG00000224735	BX323845.1	183294	ENSG00000208012	MIRLET7F2	18457	ENSG00000086758	HUWE1	Exon44	Exon44	Exon44	GO:0005615::extracellular space;GO:0030512::negative regulation of transforming growth factor beta receptor signaling pathway;GO:0032007::negative regulation of TOR signaling;GO:0035195::gene silencing by miRNA;GO:0051898::negative regulation of protein kinase B signaling;GO:0090050::positive regulation of cell migration involved in sprouting angiogenesis;GO:1903231::mRNA binding involved in post…	.	GO:0005615::extracellular space;GO:0030512::negative regulation of transforming growth factor beta receptor signaling pathway;GO:0032007::negative regulation of TOR signaling;GO:0035195::gene silencing by miRNA;GO:0051898::negative regulation of protein kinase B signaling;GO:0090050::positive regulation of cell migration involved in sprouting angiogenesis;GO:1903231::mRNA binding involved in post…	GO:0000209::protein polyubiquitination;GO:0003677::DNA binding;GO:0003723::RNA binding;GO:0004842::ubiquitin-protein transferase activity;GO:0005515::protein binding;GO:0005576::extracellular region;GO:0005634::nucleus;GO:0005654::nucleoplasm;GO:0005737::cytoplasm;GO:0005829::cytosol;GO:0006281::DNA repair;GO:0006284::base-excision repair;GO:0006511::ubiquitin-dependent protein catabolic process;…
X	53548138	53548139	RIPSEQA_peak_1736c	5.43849	8202	53556223	53556341	ENSG00000271886	MIR98	-	1	ENSG00000224735	BX323845.1	210887	ENSG00000235416	AC233728.2	91109	ENSG00000086758	HUWE1	Exon67	Exon67	Exon67	GO:0005615::extracellular space;GO:0035195::gene silencing by miRNA;GO:1903231::mRNA binding involved in posttranscriptional gene silencing;GO:1905563::NA	.	.	GO:0000209::protein polyubiquitination;GO:0003677::DNA binding;GO:0003723::RNA binding;GO:0004842::ubiquitin-protein transferase activity;GO:0005515::protein binding;GO:0005576::extracellular region;GO:0005634::nucleus;GO:0005654::nucleoplasm;GO:0005737::cytoplasm;GO:0005829::cytosol;GO:0006281::DNA repair;GO:0006284::base-excision repair;GO:0006511::ubiquitin-dependent protein catabolic process;…
X	53551034	53551035	RIPSEQA_peak_1738	12.2805	5306	53556223	53556341	ENSG00000271886	MIR98	-	1	ENSG00000224735	BX323845.1	207991	ENSG00000235416	AC233728.2	94005	ENSG00000086758	HUWE1	Exon64	Exon64	Exon64	GO:0005615::extracellular space;GO:0035195::gene silencing by miRNA;GO:1903231::mRNA binding involved in posttranscriptional gene silencing;GO:1905563::NA	.	.	GO:0000209::protein polyubiquitination;GO:0003677::DNA binding;GO:0003723::RNA binding;GO:0004842::ubiquitin-protein transferase activity;GO:0005515::protein binding;GO:0005576::extracellular region;GO:0005634::nucleus;GO:0005654::nucleoplasm;GO:0005737::cytoplasm;GO:0005829::cytosol;GO:0006281::DNA repair;GO:0006284::base-excision repair;GO:0006511::ubiquitin-dependent protein catabolic process;…
X	53583732	53583733	RIPSEQA_peak_1744	3.06508	-26458	53557192	53557274	ENSG00000208012	MIRLET7F2	-	1	ENSG00000224735	BX323845.1	175293	ENSG00000208012	MIRLET7F2	26458	ENSG00000086758	HUWE1	Exon41	Exon41	Exon41	GO:0005615::extracellular space;GO:0030512::negative regulation of transforming growth factor beta receptor signaling pathway;GO:0032007::negative regulation of TOR signaling;GO:0035195::gene silencing by miRNA;GO:0051898::negative regulation of protein kinase B signaling;GO:0090050::positive regulation of cell migration involved in sprouting angiogenesis;GO:1903231::mRNA binding involved in post…	.	GO:0005615::extracellular space;GO:0030512::negative regulation of transforming growth factor beta receptor signaling pathway;GO:0032007::negative regulation of TOR signaling;GO:0035195::gene silencing by miRNA;GO:0051898::negative regulation of protein kinase B signaling;GO:0090050::positive regulation of cell migration involved in sprouting angiogenesis;GO:1903231::mRNA binding involved in post…	GO:0000209::protein polyubiquitination;GO:0003677::DNA binding;GO:0003723::RNA binding;GO:0004842::ubiquitin-protein transferase activity;GO:0005515::protein binding;GO:0005576::extracellular region;GO:0005634::nucleus;GO:0005654::nucleoplasm;GO:0005737::cytoplasm;GO:0005829::cytosol;GO:0006281::DNA repair;GO:0006284::base-excision repair;GO:0006511::ubiquitin-dependent protein catabolic process;…
X	53547951	53547952	RIPSEQA_peak_1736b	4.23355	8389	53556223	53556341	ENSG00000271886	MIR98	-	1	ENSG00000224735	BX323845.1	211074	ENSG00000235416	AC233728.2	90922	ENSG00000086758	HUWE1	Exon67	Exon67	Exon67	GO:0005615::extracellular space;GO:0035195::gene silencing by miRNA;GO:1903231::mRNA binding involved in posttranscriptional gene silencing;GO:1905563::NA	.	.	GO:0000209::protein polyubiquitination;GO:0003677::DNA binding;GO:0003723::RNA binding;GO:0004842::ubiquitin-protein transferase activity;GO:0005515::protein binding;GO:0005576::extracellular region;GO:0005634::nucleus;GO:0005654::nucleoplasm;GO:0005737::cytoplasm;GO:0005829::cytosol;GO:0006281::DNA repair;GO:0006284::base-excision repair;GO:0006511::ubiquitin-dependent protein catabolic process;…
X	53573847	53573848	RIPSEQA_peak_1742	12.9983	-16573	53557192	53557274	ENSG00000208012	MIRLET7F2	-	1	ENSG00000224735	BX323845.1	185178	ENSG00000208012	MIRLET7F2	16573	ENSG00000086758	HUWE1	Exon46	Exon46	Exon46	GO:0005615::extracellular space;GO:0030512::negative regulation of transforming growth factor beta receptor signaling pathway;GO:0032007::negative regulation of TOR signaling;GO:0035195::gene silencing by miRNA;GO:0051898::negative regulation of protein kinase B signaling;GO:0090050::positive regulation of cell migration involved in sprouting angiogenesis;GO:1903231::mRNA binding involved in post…	.	GO:0005615::extracellular space;GO:0030512::negative regulation of transforming growth factor beta receptor signaling pathway;GO:0032007::negative regulation of TOR signaling;GO:0035195::gene silencing by miRNA;GO:0051898::negative regulation of protein kinase B signaling;GO:0090050::positive regulation of cell migration involved in sprouting angiogenesis;GO:1903231::mRNA binding involved in post…	GO:0000209::protein polyubiquitination;GO:0003677::DNA binding;GO:0003723::RNA binding;GO:0004842::ubiquitin-protein transferase activity;GO:0005515::protein binding;GO:0005576::extracellular region;GO:0005634::nucleus;GO:0005654::nucleoplasm;GO:0005737::cytoplasm;GO:0005829::cytosol;GO:0006281::DNA repair;GO:0006284::base-excision repair;GO:0006511::ubiquitin-dependent protein catabolic process;…
X	53549088	53549089	RIPSEQA_peak_1737a	18.0279	7252	53556223	53556341	ENSG00000271886	MIR98	-	1	ENSG00000224735	BX323845.1	209937	ENSG00000235416	AC233728.2	92059	ENSG00000086758	HUWE1	Exon66	Exon66	Exon66	GO:0005615::extracellular space;GO:0035195::gene silencing by miRNA;GO:1903231::mRNA binding involved in posttranscriptional gene silencing;GO:1905563::NA	.	.	GO:0000209::protein polyubiquitination;GO:0003677::DNA binding;GO:0003723::RNA binding;GO:0004842::ubiquitin-protein transferase activity;GO:0005515::protein binding;GO:0005576::extracellular region;GO:0005634::nucleus;GO:0005654::nucleoplasm;GO:0005737::cytoplasm;GO:0005829::cytosol;GO:0006281::DNA repair;GO:0006284::base-excision repair;GO:0006511::ubiquitin-dependent protein catabolic process;…
X	53558735	53558736	RIPSEQA_peak_1739	9.12197	-1461	53557192	53557274	ENSG00000208012	MIRLET7F2	-	1	ENSG00000224735	BX323845.1	200290	ENSG00000208012	MIRLET7F2	1461	ENSG00000086758	HUWE1	Exon58	Exon58	Exon58	GO:0005615::extracellular space;GO:0030512::negative regulation of transforming growth factor beta receptor signaling pathway;GO:0032007::negative regulation of TOR signaling;GO:0035195::gene silencing by miRNA;GO:0051898::negative regulation of protein kinase B signaling;GO:0090050::positive regulation of cell migration involved in sprouting angiogenesis;GO:1903231::mRNA binding involved in post…	.	GO:0005615::extracellular space;GO:0030512::negative regulation of transforming growth factor beta receptor signaling pathway;GO:0032007::negative regulation of TOR signaling;GO:0035195::gene silencing by miRNA;GO:0051898::negative regulation of protein kinase B signaling;GO:0090050::positive regulation of cell migration involved in sprouting angiogenesis;GO:1903231::mRNA binding involved in post…	GO:0000209::protein polyubiquitination;GO:0003677::DNA binding;GO:0003723::RNA binding;GO:0004842::ubiquitin-protein transferase activity;GO:0005515::protein binding;GO:0005576::extracellular region;GO:0005634::nucleus;GO:0005654::nucleoplasm;GO:0005737::cytoplasm;GO:0005829::cytosol;GO:0006281::DNA repair;GO:0006284::base-excision repair;GO:0006511::ubiquitin-dependent protein catabolic process;…
X	53559444	53559445	RIPSEQA_peak_1740	10.0045	-2170	53557192	53557274	ENSG00000208012	MIRLET7F2	-	1	ENSG00000224735	BX323845.1	199581	ENSG00000208012	MIRLET7F2	2170	ENSG00000086758	HUWE1	Exon56	Exon56	Exon56	GO:0005615::extracellular space;GO:0030512::negative regulation of transforming growth factor beta receptor signaling pathway;GO:0032007::negative regulation of TOR signaling;GO:0035195::gene silencing by miRNA;GO:0051898::negative regulation of protein kinase B signaling;GO:0090050::positive regulation of cell migration involved in sprouting angiogenesis;GO:1903231::mRNA binding involved in post…	.	GO:0005615::extracellular space;GO:0030512::negative regulation of transforming growth factor beta receptor signaling pathway;GO:0032007::negative regulation of TOR signaling;GO:0035195::gene silencing by miRNA;GO:0051898::negative regulation of protein kinase B signaling;GO:0090050::positive regulation of cell migration involved in sprouting angiogenesis;GO:1903231::mRNA binding involved in post…	GO:0000209::protein polyubiquitination;GO:0003677::DNA binding;GO:0003723::RNA binding;GO:0004842::ubiquitin-protein transferase activity;GO:0005515::protein binding;GO:0005576::extracellular region;GO:0005634::nucleus;GO:0005654::nucleoplasm;GO:0005737::cytoplasm;GO:0005829::cytosol;GO:0006281::DNA repair;GO:0006284::base-excision repair;GO:0006511::ubiquitin-dependent protein catabolic process;…
X	53536563	53536564	RIPSEQA_peak_1734	4.5737	19777	53556223	53556341	ENSG00000271886	MIR98	-	1	ENSG00000224735	BX323845.1	222462	ENSG00000235416	AC233728.2	79534	ENSG00000086758	HUWE1	Exon78	Exon78	Exon78	GO:0005615::extracellular space;GO:0035195::gene silencing by miRNA;GO:1903231::mRNA binding involved in posttranscriptional gene silencing;GO:1905563::NA	.	.	GO:0000209::protein polyubiquitination;GO:0003677::DNA binding;GO:0003723::RNA binding;GO:0004842::ubiquitin-protein transferase activity;GO:0005515::protein binding;GO:0005576::extracellular region;GO:0005634::nucleus;GO:0005654::nucleoplasm;GO:0005737::cytoplasm;GO:0005829::cytosol;GO:0006281::DNA repair;GO:0006284::base-excision repair;GO:0006511::ubiquitin-dependent protein catabolic process;…
X	53549418	53549419	RIPSEQA_peak_1737b	4.5737	6922	53556223	53556341	ENSG00000271886	MIR98	-	1	ENSG00000224735	BX323845.1	209607	ENSG00000235416	AC233728.2	92389	ENSG00000086758	HUWE1	Exon66	Exon66	Exon66	GO:0005615::extracellular space;GO:0035195::gene silencing by miRNA;GO:1903231::mRNA binding involved in posttranscriptional gene silencing;GO:1905563::NA	.	.	GO:0000209::protein polyubiquitination;GO:0003677::DNA binding;GO:0003723::RNA binding;GO:0004842::ubiquitin-protein transferase activity;GO:0005515::protein binding;GO:0005576::extracellular region;GO:0005634::nucleus;GO:0005654::nucleoplasm;GO:0005737::cytoplasm;GO:0005829::cytosol;GO:0006281::DNA repair;GO:0006284::base-excision repair;GO:0006511::ubiquitin-dependent protein catabolic process;…
X	53546512	53546513	RIPSEQA_peak_1735	8.26478	9828	53556223	53556341	ENSG00000271886	MIR98	-	1	ENSG00000224735	BX323845.1	212513	ENSG00000235416	AC233728.2	89483	ENSG00000086758	HUWE1	Exon69	Exon69	Exon69	GO:0005615::extracellular space;GO:0035195::gene silencing by miRNA;GO:1903231::mRNA binding involved in posttranscriptional gene silencing;GO:1905563::NA	.	.	GO:0000209::protein polyubiquitination;GO:0003677::DNA binding;GO:0003723::RNA binding;GO:0004842::ubiquitin-protein transferase activity;GO:0005515::protein binding;GO:0005576::extracellular region;GO:0005634::nucleus;GO:0005654::nucleoplasm;GO:0005737::cytoplasm;GO:0005829::cytosol;GO:0006281::DNA repair;GO:0006284::base-excision repair;GO:0006511::ubiquitin-dependent protein catabolic process;…
X	53547814	53547815	RIPSEQA_peak_1736a	7.36417	8526	53556223	53556341	ENSG00000271886	MIR98	-	1	ENSG00000224735	BX323845.1	211211	ENSG00000235416	AC233728.2	90785	ENSG00000086758	HUWE1	Exon67	Exon67	Exon67	GO:0005615::extracellular space;GO:0035195::gene silencing by miRNA;GO:1903231::mRNA binding involved in posttranscriptional gene silencing;GO:1905563::NA	.	.	GO:0000209::protein polyubiquitination;GO:0003677::DNA binding;GO:0003723::RNA binding;GO:0004842::ubiquitin-protein transferase activity;GO:0005515::protein binding;GO:0005576::extracellular region;GO:0005634::nucleus;GO:0005654::nucleoplasm;GO:0005737::cytoplasm;GO:0005829::cytosol;GO:0006281::DNA repair;GO:0006284::base-excision repair;GO:0006511::ubiquitin-dependent protein catabolic process;…
X	53561852	53561853	RIPSEQA_peak_1741	8.95877	-4578	53557192	53557274	ENSG00000208012	MIRLET7F2	-	1	ENSG00000224735	BX323845.1	197173	ENSG00000208012	MIRLET7F2	4578	ENSG00000086758	HUWE1	Exon54	Exon54	Exon54	GO:0005615::extracellular space;GO:0030512::negative regulation of transforming growth factor beta receptor signaling pathway;GO:0032007::negative regulation of TOR signaling;GO:0035195::gene silencing by miRNA;GO:0051898::negative regulation of protein kinase B signaling;GO:0090050::positive regulation of cell migration involved in sprouting angiogenesis;GO:1903231::mRNA binding involved in post…	.	GO:0005615::extracellular space;GO:0030512::negative regulation of transforming growth factor beta receptor signaling pathway;GO:0032007::negative regulation of TOR signaling;GO:0035195::gene silencing by miRNA;GO:0051898::negative regulation of protein kinase B signaling;GO:0090050::positive regulation of cell migration involved in sprouting angiogenesis;GO:1903231::mRNA binding involved in post…	GO:0000209::protein polyubiquitination;GO:0003677::DNA binding;GO:0003723::RNA binding;GO:0004842::ubiquitin-protein transferase activity;GO:0005515::protein binding;GO:0005576::extracellular region;GO:0005634::nucleus;GO:0005654::nucleoplasm;GO:0005737::cytoplasm;GO:0005829::cytosol;GO:0006281::DNA repair;GO:0006284::base-excision repair;GO:0006511::ubiquitin-dependent protein catabolic process;…
X	53584262	53584263	RIPSEQA_peak_1745	7.9703	-26988	53557192	53557274	ENSG00000208012	MIRLET7F2	-	1	ENSG00000224735	BX323845.1	174763	ENSG00000208012	MIRLET7F2	26988	ENSG00000086758	HUWE1	Exon40	Exon40	Exon40	GO:0005615::extracellular space;GO:0030512::negative regulation of transforming growth factor beta receptor signaling pathway;GO:0032007::negative regulation of TOR signaling;GO:0035195::gene silencing by miRNA;GO:0051898::negative regulation of protein kinase B signaling;GO:0090050::positive regulation of cell migration involved in sprouting angiogenesis;GO:1903231::mRNA binding involved in post…	.	GO:0005615::extracellular space;GO:0030512::negative regulation of transforming growth factor beta receptor signaling pathway;GO:0032007::negative regulation of TOR signaling;GO:0035195::gene silencing by miRNA;GO:0051898::negative regulation of protein kinase B signaling;GO:0090050::positive regulation of cell migration involved in sprouting angiogenesis;GO:1903231::mRNA binding involved in post…	GO:0000209::protein polyubiquitination;GO:0003677::DNA binding;GO:0003723::RNA binding;GO:0004842::ubiquitin-protein transferase activity;GO:0005515::protein binding;GO:0005576::extracellular region;GO:0005634::nucleus;GO:0005654::nucleoplasm;GO:0005737::cytoplasm;GO:0005829::cytosol;GO:0006281::DNA repair;GO:0006284::base-excision repair;GO:0006511::ubiquitin-dependent protein catabolic process;…
7	100867522	100867523	RIPSEQA_peak_1544	26.6654	384	100867138	100873454	ENSG00000087077	TRIP6	+	1	ENSG00000283821	MIR6875	513	ENSG00000236305	SLC12A9-AS1	14906	ENSG00000087077	TRIP6	Exon1	Exon1	Exon1	GO:0003723::RNA binding;GO:0005149::interleukin-1 receptor binding;GO:0005515::protein binding;GO:0005634::nucleus;GO:0005737::cytoplasm;GO:0005829::cytosol;GO:0005856::cytoskeleton;GO:0005886::plasma membrane;GO:0005925::focal adhesion;GO:0007155::cell adhesion;GO:0019900::kinase binding;GO:0030054::cell junction;GO:0030335::positive regulation of cell migration;GO:0046872::metal ion binding;GO:…	.	.	GO:0003723::RNA binding;GO:0005149::interleukin-1 receptor binding;GO:0005515::protein binding;GO:0005634::nucleus;GO:0005737::cytoplasm;GO:0005829::cytosol;GO:0005856::cytoskeleton;GO:0005886::plasma membrane;GO:0005925::focal adhesion;GO:0007155::cell adhesion;GO:0019900::kinase binding;GO:0030054::cell junction;GO:0030335::positive regulation of cell migration;GO:0046872::metal ion binding;GO:…
7	100884991	100884992	RIPSEQA_peak_1545	2.31652	4726	100888723	100889718	ENSG00000176125	UFSP1	-	1	ENSG00000235926	RPS29P15	43378	ENSG00000236305	SLC12A9-AS1	32375	ENSG00000087087	SRRT	Exon9	Exon9	Exon9	GO:0003674::molecular_function;GO:0006508::proteolysis;GO:0008150::biological_process;GO:0008234::cysteine-type peptidase activity;GO:0071567::UFM1 hydrolase activity	.	.	GO:0000398::mRNA splicing, via spliceosome;GO:0003676::nucleic acid binding;GO:0003677::DNA binding;GO:0003723::RNA binding;GO:0005515::protein binding;GO:0005634::nucleus;GO:0005654::nucleoplasm;GO:0005737::cytoplasm;GO:0006355::regulation of transcription, DNA-templated;GO:0008283::cell proliferation;GO:0031047::gene silencing by RNA;GO:0031053::primary miRNA processing;GO:0032991::macromolecul…
19	54137881	54137882	RIPSEQA_peak_975	7.90496	119	54137762	54155680	ENSG00000088038	CNOT3	+	1	ENSG00000170892	TSEN34	52461	ENSG00000237017	AC245052.4	12538	ENSG00000088038	CNOT3	Exon1	Exon1	Exon1	GO:0000289::nuclear-transcribed mRNA poly(A) tail shortening;GO:0000932::cytoplasmic mRNA processing body;GO:0001829::trophectodermal cell differentiation;GO:0005515::protein binding;GO:0005634::nucleus;GO:0005737::cytoplasm;GO:0005829::cytosol;GO:0006355::regulation of transcription, DNA-templated;GO:0006417::regulation of translation;GO:0006977::DNA damage response, signal transduction by p53 c…	GO:0000213::tRNA-intron endonuclease activity;GO:0000214::tRNA-intron endonuclease complex;GO:0000379::tRNA-type intron splice site recognition and cleavage;GO:0003676::nucleic acid binding;GO:0004518::nuclease activity;GO:0004519::endonuclease activity;GO:0005634::nucleus;GO:0005654::nucleoplasm;GO:0005730::nucleolus;GO:0006388::tRNA splicing, via endonucleolytic cleavage and ligation;GO:0006397…	.	GO:0000289::nuclear-transcribed mRNA poly(A) tail shortening;GO:0000932::cytoplasmic mRNA processing body;GO:0001829::trophectodermal cell differentiation;GO:0005515::protein binding;GO:0005634::nucleus;GO:0005737::cytoplasm;GO:0005829::cytosol;GO:0006355::regulation of transcription, DNA-templated;GO:0006417::regulation of translation;GO:0006977::DNA damage response, signal transduction by p53 c…
19	6415867	6415868	RIPSEQA_peak_876b	5.47731	643	6416410	6416511	ENSG00000284159	MIR3940	-	1	ENSG00000130545	CRB3	47909	ENSG00000125651	GTF2F1	22407	ENSG00000088247	KHSRP	Exon16	Exon16	Exon16	.	GO:0005515::protein binding;GO:0005886::plasma membrane;GO:0005923::tight junction;GO:0016020::membrane;GO:0016021::integral component of membrane;GO:0016324::apical plasma membrane;GO:0017124::SH3 domain binding;GO:0019904::protein domain specific binding;GO:0030054::cell junction;GO:0032991::macromolecular complex;GO:0045177::apical part of cell;GO:0070062::extracellular vesicular exosome;GO:00…	GO:0000398::mRNA splicing, via spliceosome;GO:0003677::DNA binding;GO:0003713::transcription coactivator activity;GO:0003723::RNA binding;GO:0005515::protein binding;GO:0005634::nucleus;GO:0005654::nucleoplasm;GO:0005669::transcription factor TFIID complex;GO:0005674::transcription factor TFIIF complex;GO:0006366::transcription from RNA polymerase II promoter;GO:0006367::transcription initiation …	GO:0000178::exosome (RNase complex);GO:0000375::RNA splicing, via transesterification reactions;GO:0003676::nucleic acid binding;GO:0003677::DNA binding;GO:0003723::RNA binding;GO:0003729::mRNA binding;GO:0005515::protein binding;GO:0005634::nucleus;GO:0005654::nucleoplasm;GO:0005737::cytoplasm;GO:0005829::cytosol;GO:0006355::regulation of transcription, DNA-templated;GO:0006397::mRNA processing;…
19	6415640	6415641	RIPSEQA_peak_876a	22.9735	870	6416410	6416511	ENSG00000284159	MIR3940	-	1	ENSG00000130545	CRB3	48136	ENSG00000125651	GTF2F1	22180	ENSG00000088247	KHSRP	Exon17	Exon17	Exon17	.	GO:0005515::protein binding;GO:0005886::plasma membrane;GO:0005923::tight junction;GO:0016020::membrane;GO:0016021::integral component of membrane;GO:0016324::apical plasma membrane;GO:0017124::SH3 domain binding;GO:0019904::protein domain specific binding;GO:0030054::cell junction;GO:0032991::macromolecular complex;GO:0045177::apical part of cell;GO:0070062::extracellular vesicular exosome;GO:00…	GO:0000398::mRNA splicing, via spliceosome;GO:0003677::DNA binding;GO:0003713::transcription coactivator activity;GO:0003723::RNA binding;GO:0005515::protein binding;GO:0005634::nucleus;GO:0005654::nucleoplasm;GO:0005669::transcription factor TFIID complex;GO:0005674::transcription factor TFIIF complex;GO:0006366::transcription from RNA polymerase II promoter;GO:0006367::transcription initiation …	GO:0000178::exosome (RNase complex);GO:0000375::RNA splicing, via transesterification reactions;GO:0003676::nucleic acid binding;GO:0003677::DNA binding;GO:0003723::RNA binding;GO:0003729::mRNA binding;GO:0005515::protein binding;GO:0005634::nucleus;GO:0005654::nucleoplasm;GO:0005737::cytoplasm;GO:0005829::cytosol;GO:0006355::regulation of transcription, DNA-templated;GO:0006397::mRNA processing;…
19	6416573	6416574	RIPSEQA_peak_877	3.92052	-62	6416410	6416511	ENSG00000284159	MIR3940	-	1	ENSG00000130545	CRB3	47203	ENSG00000284159	MIR3940	62	ENSG00000088247	KHSRP	Exon14	Exon14	Exon14	.	GO:0005515::protein binding;GO:0005886::plasma membrane;GO:0005923::tight junction;GO:0016020::membrane;GO:0016021::integral component of membrane;GO:0016324::apical plasma membrane;GO:0017124::SH3 domain binding;GO:0019904::protein domain specific binding;GO:0030054::cell junction;GO:0032991::macromolecular complex;GO:0045177::apical part of cell;GO:0070062::extracellular vesicular exosome;GO:00…	.	GO:0000178::exosome (RNase complex);GO:0000375::RNA splicing, via transesterification reactions;GO:0003676::nucleic acid binding;GO:0003677::DNA binding;GO:0003723::RNA binding;GO:0003729::mRNA binding;GO:0005515::protein binding;GO:0005634::nucleus;GO:0005654::nucleoplasm;GO:0005737::cytoplasm;GO:0005829::cytosol;GO:0006355::regulation of transcription, DNA-templated;GO:0006397::mRNA processing;…
19	6418786	6418787	RIPSEQA_peak_878	14.3117	-2275	6416410	6416511	ENSG00000284159	MIR3940	-	1	ENSG00000130545	CRB3	44990	ENSG00000284159	MIR3940	2275	ENSG00000088247	KHSRP	Exon8	Exon8	Exon8	.	GO:0005515::protein binding;GO:0005886::plasma membrane;GO:0005923::tight junction;GO:0016020::membrane;GO:0016021::integral component of membrane;GO:0016324::apical plasma membrane;GO:0017124::SH3 domain binding;GO:0019904::protein domain specific binding;GO:0030054::cell junction;GO:0032991::macromolecular complex;GO:0045177::apical part of cell;GO:0070062::extracellular vesicular exosome;GO:00…	.	GO:0000178::exosome (RNase complex);GO:0000375::RNA splicing, via transesterification reactions;GO:0003676::nucleic acid binding;GO:0003677::DNA binding;GO:0003723::RNA binding;GO:0003729::mRNA binding;GO:0005515::protein binding;GO:0005634::nucleus;GO:0005654::nucleoplasm;GO:0005737::cytoplasm;GO:0005829::cytosol;GO:0006355::regulation of transcription, DNA-templated;GO:0006397::mRNA processing;…
20	3861429	3861430	RIPSEQA_peak_1105	7.90496	14586	3846843	3876110	ENSG00000088888	MAVS	+	1	ENSG00000125779	PANK2	27957	ENSG00000125817	CENPB	74739	ENSG00000088888	MAVS	Exon4	Exon4	Exon4	GO:0001934::positive regulation of protein phosphorylation;GO:0002218::activation of innate immune response;GO:0002230::positive regulation of defense response to virus by host;GO:0002376::immune system process;GO:0002735::positive regulation of myeloid dendritic cell cytokine production;GO:0005515::protein binding;GO:0005739::mitochondrion;GO:0005741::mitochondrial outer membrane;GO:0005777::per…	GO:0000166::nucleotide binding;GO:0004594::pantothenate kinase activity;GO:0005524::ATP binding;GO:0005634::nucleus;GO:0005737::cytoplasm;GO:0005739::mitochondrion;GO:0005758::mitochondrial intermembrane space;GO:0005829::cytosol;GO:0007286::spermatid development;GO:0009060::aerobic respiration;GO:0009108::coenzyme biosynthetic process;GO:0015937::coenzyme A biosynthetic process;GO:0015939::panto…	GO:0000775::chromosome, centromeric region;GO:0000780::condensed nuclear chromosome, centromeric region;GO:0003676::nucleic acid binding;GO:0003677::DNA binding;GO:0003682::chromatin binding;GO:0003696::satellite DNA binding;GO:0005634::nucleus;GO:0005694::chromosome;GO:0016604::nuclear body;GO:0019237::centromeric DNA binding;GO:0031618::nuclear pericentric heterochromatin;GO:0043565::sequence-s…	GO:0001934::positive regulation of protein phosphorylation;GO:0002218::activation of innate immune response;GO:0002230::positive regulation of defense response to virus by host;GO:0002376::immune system process;GO:0002735::positive regulation of myeloid dendritic cell cytokine production;GO:0005515::protein binding;GO:0005739::mitochondrion;GO:0005741::mitochondrial outer membrane;GO:0005777::per…
20	3873980	3873981	RIPSEQA_peak_1107	1.31906	14887	3888239	3888868	ENSG00000229539	AL353194.1	-	1	ENSG00000125779	PANK2	15406	ENSG00000125817	CENPB	87290	ENSG00000088888	MAVS	UTR3	UTR3	UTR3	.	GO:0000166::nucleotide binding;GO:0004594::pantothenate kinase activity;GO:0005524::ATP binding;GO:0005634::nucleus;GO:0005737::cytoplasm;GO:0005739::mitochondrion;GO:0005758::mitochondrial intermembrane space;GO:0005829::cytosol;GO:0007286::spermatid development;GO:0009060::aerobic respiration;GO:0009108::coenzyme biosynthetic process;GO:0015937::coenzyme A biosynthetic process;GO:0015939::panto…	GO:0000775::chromosome, centromeric region;GO:0000780::condensed nuclear chromosome, centromeric region;GO:0003676::nucleic acid binding;GO:0003677::DNA binding;GO:0003682::chromatin binding;GO:0003696::satellite DNA binding;GO:0005634::nucleus;GO:0005694::chromosome;GO:0016604::nuclear body;GO:0019237::centromeric DNA binding;GO:0031618::nuclear pericentric heterochromatin;GO:0043565::sequence-s…	GO:0001934::positive regulation of protein phosphorylation;GO:0002218::activation of innate immune response;GO:0002230::positive regulation of defense response to virus by host;GO:0002376::immune system process;GO:0002735::positive regulation of myeloid dendritic cell cytokine production;GO:0005515::protein binding;GO:0005739::mitochondrion;GO:0005741::mitochondrial outer membrane;GO:0005777::per…
20	3874766	3874767	RIPSEQA_peak_1108	1.70142	14101	3888239	3888868	ENSG00000229539	AL353194.1	-	1	ENSG00000125779	PANK2	14620	ENSG00000125817	CENPB	88076	ENSG00000088888	MAVS	UTR3	UTR3	UTR3	.	GO:0000166::nucleotide binding;GO:0004594::pantothenate kinase activity;GO:0005524::ATP binding;GO:0005634::nucleus;GO:0005737::cytoplasm;GO:0005739::mitochondrion;GO:0005758::mitochondrial intermembrane space;GO:0005829::cytosol;GO:0007286::spermatid development;GO:0009060::aerobic respiration;GO:0009108::coenzyme biosynthetic process;GO:0015937::coenzyme A biosynthetic process;GO:0015939::panto…	GO:0000775::chromosome, centromeric region;GO:0000780::condensed nuclear chromosome, centromeric region;GO:0003676::nucleic acid binding;GO:0003677::DNA binding;GO:0003682::chromatin binding;GO:0003696::satellite DNA binding;GO:0005634::nucleus;GO:0005694::chromosome;GO:0016604::nuclear body;GO:0019237::centromeric DNA binding;GO:0031618::nuclear pericentric heterochromatin;GO:0043565::sequence-s…	GO:0001934::positive regulation of protein phosphorylation;GO:0002218::activation of innate immune response;GO:0002230::positive regulation of defense response to virus by host;GO:0002376::immune system process;GO:0002735::positive regulation of myeloid dendritic cell cytokine production;GO:0005515::protein binding;GO:0005739::mitochondrion;GO:0005741::mitochondrial outer membrane;GO:0005777::per…
20	3866568	3866569	RIPSEQA_peak_1106	3.28664	19725	3846843	3876110	ENSG00000088888	MAVS	+	1	ENSG00000125779	PANK2	22818	ENSG00000125817	CENPB	79878	ENSG00000088888	MAVS	UTR3	UTR3	UTR3	GO:0001934::positive regulation of protein phosphorylation;GO:0002218::activation of innate immune response;GO:0002230::positive regulation of defense response to virus by host;GO:0002376::immune system process;GO:0002735::positive regulation of myeloid dendritic cell cytokine production;GO:0005515::protein binding;GO:0005739::mitochondrion;GO:0005741::mitochondrial outer membrane;GO:0005777::per…	GO:0000166::nucleotide binding;GO:0004594::pantothenate kinase activity;GO:0005524::ATP binding;GO:0005634::nucleus;GO:0005737::cytoplasm;GO:0005739::mitochondrion;GO:0005758::mitochondrial intermembrane space;GO:0005829::cytosol;GO:0007286::spermatid development;GO:0009060::aerobic respiration;GO:0009108::coenzyme biosynthetic process;GO:0015937::coenzyme A biosynthetic process;GO:0015939::panto…	GO:0000775::chromosome, centromeric region;GO:0000780::condensed nuclear chromosome, centromeric region;GO:0003676::nucleic acid binding;GO:0003677::DNA binding;GO:0003682::chromatin binding;GO:0003696::satellite DNA binding;GO:0005634::nucleus;GO:0005694::chromosome;GO:0016604::nuclear body;GO:0019237::centromeric DNA binding;GO:0031618::nuclear pericentric heterochromatin;GO:0043565::sequence-s…	GO:0001934::positive regulation of protein phosphorylation;GO:0002218::activation of innate immune response;GO:0002230::positive regulation of defense response to virus by host;GO:0002376::immune system process;GO:0002735::positive regulation of myeloid dendritic cell cytokine production;GO:0005515::protein binding;GO:0005739::mitochondrion;GO:0005741::mitochondrial outer membrane;GO:0005777::per…
12	113334911	113334912	RIPSEQA_peak_399	2.45093	118	113298759	113335030	ENSG00000089060	SLC8B1	-	1	ENSG00000151176	PLBD2	23658	ENSG00000166578	IQCD	113884	ENSG00000089060	SLC8B1	Intron1	Intron1	Intron1	GO:0005432::calcium:sodium antiporter activity;GO:0005739::mitochondrion;GO:0005743::mitochondrial inner membrane;GO:0005886::plasma membrane;GO:0006811::ion transport;GO:0006814::sodium ion transport;GO:0006816::calcium ion transport;GO:0006851::mitochondrial calcium ion transport;GO:0015297::antiporter activity;GO:0015368::calcium:cation antiporter activity;GO:0016020::membrane;GO:0016021::inte…	GO:0005764::lysosome;GO:0006629::lipid metabolic process;GO:0016042::lipid catabolic process;GO:0016787::hydrolase activity;GO:0043202::lysosomal lumen;GO:0070062::extracellular vesicular exosome	GO:0005737::cytoplasm;GO:0005856::cytoskeleton;GO:0005929::cilium;GO:0031514::motile cilium;GO:0042995::cell projection	GO:0005432::calcium:sodium antiporter activity;GO:0005739::mitochondrion;GO:0005743::mitochondrial inner membrane;GO:0005886::plasma membrane;GO:0006811::ion transport;GO:0006814::sodium ion transport;GO:0006816::calcium ion transport;GO:0006851::mitochondrial calcium ion transport;GO:0015297::antiporter activity;GO:0015368::calcium:cation antiporter activity;GO:0016020::membrane;GO:0016021::inte…
12	121442610	121442611	RIPSEQA_peak_412	1.53036	1741	121444273	121444352	ENSG00000284402	MIR7107	-	1	ENSG00000256742	AC145422.1	138181	ENSG00000089053	ANAPC5	107438	ENSG00000089094	KDM2B	Exon12	Exon12	Exon12	.	.	GO:0005634::nucleus;GO:0005654::nucleoplasm;GO:0005680::anaphase-promoting complex;GO:0005829::cytosol;GO:0007049::cell cycle;GO:0016567::protein ubiquitination;GO:0019903::protein phosphatase binding;GO:0031145::anaphase-promoting complex-dependent proteasomal ubiquitin-dependent protein catabolic process;GO:0045842::positive regulation of mitotic metaphase/anaphase transition;GO:0051301::cell d…	GO:0000122::negative regulation of transcription from RNA polymerase II promoter;GO:0000978::RNA polymerase II core promoter proximal region sequence-specific DNA binding;GO:0003677::DNA binding;GO:0003723::RNA binding;GO:0005515::protein binding;GO:0005634::nucleus;GO:0005654::nucleoplasm;GO:0005730::nucleolus;GO:0006325::chromatin organization;GO:0007283::spermatogenesis;GO:0008270::zinc ion bi…
12	120214919	120214920	RIPSEQA_peak_411	8.22476	-9824	120224744	120225421	ENSG00000275936	AC004263.1	+	1	ENSG00000275936	AC004263.1	9824	ENSG00000089157	RPLP0	13809	ENSG00000089159	PXN	UTR3	UTR3	UTR3	.	.	GO:0000027::ribosomal large subunit assembly;GO:0000184::nuclear-transcribed mRNA catabolic process, nonsense-mediated decay;GO:0002181::cytoplasmic translation;GO:0003723::RNA binding;GO:0003735::structural constituent of ribosome;GO:0005515::protein binding;GO:0005622::intracellular;GO:0005634::nucleus;GO:0005737::cytoplasm;GO:0005783::endoplasmic reticulum;GO:0005829::cytosol;GO:0005840::ribos…	GO:0001725::stress fiber;GO:0005178::integrin binding;GO:0005515::protein binding;GO:0005737::cytoplasm;GO:0005829::cytosol;GO:0005856::cytoskeleton;GO:0005875::microtubule associated complex;GO:0005886::plasma membrane;GO:0005925::focal adhesion;GO:0005938::cell cortex;GO:0006936::muscle contraction;GO:0007155::cell adhesion;GO:0007160::cell-matrix adhesion;GO:0007165::signal transduction;GO:000…
12	120212187	120212188	RIPSEQA_peak_410	1.50593	10816	120201371	120213138	ENSG00000255857	PXN-AS1	+	2	ENSG00000275936	AC004263.1	12556	ENSG00000089157	RPLP0	11077	ENSG00000089159	PXN	UTR3	UTR3	UTR3	.	.	GO:0000027::ribosomal large subunit assembly;GO:0000184::nuclear-transcribed mRNA catabolic process, nonsense-mediated decay;GO:0002181::cytoplasmic translation;GO:0003723::RNA binding;GO:0003735::structural constituent of ribosome;GO:0005515::protein binding;GO:0005622::intracellular;GO:0005634::nucleus;GO:0005737::cytoplasm;GO:0005783::endoplasmic reticulum;GO:0005829::cytosol;GO:0005840::ribos…	GO:0001725::stress fiber;GO:0005178::integrin binding;GO:0005515::protein binding;GO:0005737::cytoplasm;GO:0005829::cytosol;GO:0005856::cytoskeleton;GO:0005875::microtubule associated complex;GO:0005886::plasma membrane;GO:0005925::focal adhesion;GO:0005938::cell cortex;GO:0006936::muscle contraction;GO:0007155::cell adhesion;GO:0007160::cell-matrix adhesion;GO:0007165::signal transduction;GO:000…
16	31185077	31185078	RIPSEQA_peak_640	23.9782	-1792	31182511	31183285	ENSG00000260304	AC009088.2	-	1	ENSG00000260060	AC009088.1	11053	ENSG00000260304	AC009088.2	1792	ENSG00000089280	FUS	Exon6	Exon6	Exon6	.	.	.	GO:0000398::mRNA splicing, via spliceosome;GO:0003676::nucleic acid binding;GO:0003677::DNA binding;GO:0003713::transcription coactivator activity;GO:0003723::RNA binding;GO:0005515::protein binding;GO:0005634::nucleus;GO:0005654::nucleoplasm;GO:0005737::cytoplasm;GO:0005844::polysome;GO:0006355::regulation of transcription, DNA-templated;GO:0030331::estrogen receptor binding;GO:0030425::dendrite…
14	99502845	99502846	RIPSEQA_peak_492	16.9678	8875	99493970	99511514	ENSG00000090061	CCNK	+	2	ENSG00000258749	AL110504.1	9655	ENSG00000183576	SETD3	21966	ENSG00000090061	CCNK	Exon3	Exon3	Exon3	GO:0000079::regulation of cyclin-dependent protein serine/threonine kinase activity;GO:0000307::cyclin-dependent protein kinase holoenzyme complex;GO:0002944::cyclin K-CDK12 complex;GO:0002945::cyclin K-CDK13 complex;GO:0004674::protein serine/threonine kinase activity;GO:0004693::cyclin-dependent protein serine/threonine kinase activity;GO:0005515::protein binding;GO:0005634::nucleus;GO:0005654:…	.	GO:0000790::nuclear chromatin;GO:0001102::RNA polymerase II activating transcription factor binding;GO:0003713::transcription coactivator activity;GO:0005634::nucleus;GO:0005654::nucleoplasm;GO:0005730::nucleolus;GO:0006325::chromatin organization;GO:0008168::methyltransferase activity;GO:0010452::histone H3-K36 methylation;GO:0016279::protein-lysine N-methyltransferase activity;GO:0016740::trans…	GO:0000079::regulation of cyclin-dependent protein serine/threonine kinase activity;GO:0000307::cyclin-dependent protein kinase holoenzyme complex;GO:0002944::cyclin K-CDK12 complex;GO:0002945::cyclin K-CDK13 complex;GO:0004674::protein serine/threonine kinase activity;GO:0004693::cyclin-dependent protein serine/threonine kinase activity;GO:0005515::protein binding;GO:0005634::nucleus;GO:0005654:…
12	66234479	66234480	RIPSEQA_peak_385	10.5113	754	66234079	66235234	ENSG00000225422	RBMS1P1	-	2	ENSG00000284011	MIR6502	16602	ENSG00000155957	TMBIM4	64407	ENSG00000090376	IRAK3	Intron8	Intron8	Intron8	.	.	GO:0000139::Golgi membrane;GO:0005515::protein binding;GO:0005794::Golgi apparatus;GO:0005795::Golgi stack;GO:0006915::apoptotic process;GO:0016020::membrane;GO:0016021::integral component of membrane;GO:0043066::negative regulation of apoptotic process;GO:0050848::regulation of calcium-mediated signaling	GO:0000166::nucleotide binding;GO:0000287::magnesium ion binding;GO:0001960::negative regulation of cytokine-mediated signaling pathway;GO:0002755::MyD88-dependent toll-like receptor signaling pathway;GO:0004672::protein kinase activity;GO:0004674::protein serine/threonine kinase activity;GO:0005524::ATP binding;GO:0005634::nucleus;GO:0005737::cytoplasm;GO:0005886::plasma membrane;GO:0006468::pro…
12	132808018	132808019	RIPSEQA_peak_454	4.14385	-17682	132825701	132826184	ENSG00000232888	RPS11P5	+	1	ENSG00000232888	RPS11P5	17682	ENSG00000176915	ANKLE2	46205	ENSG00000090615	GOLGA3	Exon5	Exon5	Exon5	.	.	GO:0005515::protein binding;GO:0005783::endoplasmic reticulum;GO:0005789::endoplasmic reticulum membrane;GO:0007049::cell cycle;GO:0007084::mitotic nuclear envelope reassembly;GO:0007417::central nervous system development;GO:0016020::membrane;GO:0016021::integral component of membrane;GO:0019888::protein phosphatase regulator activity;GO:0030176::integral component of endoplasmic reticulum membr…	GO:0000139::Golgi membrane;GO:0005215::transporter activity;GO:0005515::protein binding;GO:0005634::nucleus;GO:0005654::nucleoplasm;GO:0005730::nucleolus;GO:0005737::cytoplasm;GO:0005794::Golgi apparatus;GO:0005829::cytosol;GO:0006891::intra-Golgi vesicle-mediated transport;GO:0007283::spermatogenesis;GO:0016020::membrane;GO:0017119::Golgi transport complex;GO:0032580::Golgi cisterna membrane;GO:…
16	24777210	24777211	RIPSEQA_peak_598	6.71486	42528	24803451	24819739	ENSG00000261669	AC008731.1	-	1	ENSG00000158865	SLC5A11	68630	ENSG00000224310	LINC01567	106148	ENSG00000090905	TNRC6A	Exon5	Exon5	Exon5	.	GO:0005515::protein binding;GO:0005886::plasma membrane;GO:0006811::ion transport;GO:0006814::sodium ion transport;GO:0006915::apoptotic process;GO:0008643::carbohydrate transport;GO:0015166::polyol transmembrane transporter activity;GO:0015293::symporter activity;GO:0015798::myo-inositol transport;GO:0016020::membrane;GO:0016021::integral component of membrane;GO:0022857::transmembrane transport…	.	GO:0000932::cytoplasmic mRNA processing body;GO:0003676::nucleic acid binding;GO:0003723::RNA binding;GO:0005515::protein binding;GO:0005654::nucleoplasm;GO:0005737::cytoplasm;GO:0005794::Golgi apparatus;GO:0005829::cytosol;GO:0006417::regulation of translation;GO:0007223::Wnt signaling pathway, calcium modulating pathway;GO:0009267::cellular response to starvation;GO:0010628::positive regulation…
16	24790684	24790685	RIPSEQA_peak_599	2.49263	29054	24803451	24819739	ENSG00000261669	AC008731.1	-	1	ENSG00000158865	SLC5A11	55156	ENSG00000224310	LINC01567	119622	ENSG00000090905	TNRC6A	Exon6	Exon6	Exon6	.	GO:0005515::protein binding;GO:0005886::plasma membrane;GO:0006811::ion transport;GO:0006814::sodium ion transport;GO:0006915::apoptotic process;GO:0008643::carbohydrate transport;GO:0015166::polyol transmembrane transporter activity;GO:0015293::symporter activity;GO:0015798::myo-inositol transport;GO:0016020::membrane;GO:0016021::integral component of membrane;GO:0022857::transmembrane transport…	.	GO:0000932::cytoplasmic mRNA processing body;GO:0003676::nucleic acid binding;GO:0003723::RNA binding;GO:0005515::protein binding;GO:0005654::nucleoplasm;GO:0005737::cytoplasm;GO:0005794::Golgi apparatus;GO:0005829::cytosol;GO:0006417::regulation of translation;GO:0007223::Wnt signaling pathway, calcium modulating pathway;GO:0009267::cellular response to starvation;GO:0010628::positive regulation…
19	39424043	39424044	RIPSEQA_peak_932a	10.38	11458	39412585	39428415	ENSG00000090924	PLEKHG2	+	1	ENSG00000196235	SUPT5H	17599	ENSG00000266559	MIR4530	14365	ENSG00000090924	PLEKHG2	LastExon	LastExon	LastExon	GO:0005085::guanyl-nucleotide exchange factor activity;GO:0005089::Rho guanyl-nucleotide exchange factor activity;GO:0005829::cytosol;GO:0007186::G-protein coupled receptor signaling pathway;GO:0030833::regulation of actin filament polymerization;GO:0035023::regulation of Rho protein signal transduction;GO:0043065::positive regulation of apoptotic process;GO:0051056::regulation of small GTPase me…	GO:0000122::negative regulation of transcription from RNA polymerase II promoter;GO:0003682::chromatin binding;GO:0003723::RNA binding;GO:0003729::mRNA binding;GO:0005515::protein binding;GO:0005634::nucleus;GO:0005654::nucleoplasm;GO:0006355::regulation of transcription, DNA-templated;GO:0006357::regulation of transcription from RNA polymerase II promoter;GO:0006366::transcription from RNA polym…	.	GO:0005085::guanyl-nucleotide exchange factor activity;GO:0005089::Rho guanyl-nucleotide exchange factor activity;GO:0005829::cytosol;GO:0007186::G-protein coupled receptor signaling pathway;GO:0030833::regulation of actin filament polymerization;GO:0035023::regulation of Rho protein signal transduction;GO:0043065::positive regulation of apoptotic process;GO:0051056::regulation of small GTPase me…
19	39424657	39424658	RIPSEQA_peak_932b	3.40318	11290	39433223	39435948	ENSG00000105193	RPS16	-	1	ENSG00000196235	SUPT5H	16985	ENSG00000266559	MIR4530	14979	ENSG00000090924	PLEKHG2	LastExon	LastExon	LastExon	GO:0000184::nuclear-transcribed mRNA catabolic process, nonsense-mediated decay;GO:0000462::maturation of SSU-rRNA from tricistronic rRNA transcript (SSU-rRNA, 5.8S rRNA, LSU-rRNA);GO:0003723::RNA binding;GO:0003735::structural constituent of ribosome;GO:0005515::protein binding;GO:0005654::nucleoplasm;GO:0005829::cytosol;GO:0005840::ribosome;GO:0005925::focal adhesion;GO:0006364::rRNA processing…	GO:0000122::negative regulation of transcription from RNA polymerase II promoter;GO:0003682::chromatin binding;GO:0003723::RNA binding;GO:0003729::mRNA binding;GO:0005515::protein binding;GO:0005634::nucleus;GO:0005654::nucleoplasm;GO:0006355::regulation of transcription, DNA-templated;GO:0006357::regulation of transcription from RNA polymerase II promoter;GO:0006366::transcription from RNA polym…	.	GO:0005085::guanyl-nucleotide exchange factor activity;GO:0005089::Rho guanyl-nucleotide exchange factor activity;GO:0005829::cytosol;GO:0007186::G-protein coupled receptor signaling pathway;GO:0030833::regulation of actin filament polymerization;GO:0035023::regulation of Rho protein signal transduction;GO:0043065::positive regulation of apoptotic process;GO:0051056::regulation of small GTPase me…
19	39424807	39424808	RIPSEQA_peak_932c	5.60253	11140	39433223	39435948	ENSG00000105193	RPS16	-	1	ENSG00000196235	SUPT5H	16835	ENSG00000266559	MIR4530	15129	ENSG00000090924	PLEKHG2	LastExon	LastExon	LastExon	GO:0000184::nuclear-transcribed mRNA catabolic process, nonsense-mediated decay;GO:0000462::maturation of SSU-rRNA from tricistronic rRNA transcript (SSU-rRNA, 5.8S rRNA, LSU-rRNA);GO:0003723::RNA binding;GO:0003735::structural constituent of ribosome;GO:0005515::protein binding;GO:0005654::nucleoplasm;GO:0005829::cytosol;GO:0005840::ribosome;GO:0005925::focal adhesion;GO:0006364::rRNA processing…	GO:0000122::negative regulation of transcription from RNA polymerase II promoter;GO:0003682::chromatin binding;GO:0003723::RNA binding;GO:0003729::mRNA binding;GO:0005515::protein binding;GO:0005634::nucleus;GO:0005654::nucleoplasm;GO:0006355::regulation of transcription, DNA-templated;GO:0006357::regulation of transcription from RNA polymerase II promoter;GO:0006366::transcription from RNA polym…	.	GO:0005085::guanyl-nucleotide exchange factor activity;GO:0005089::Rho guanyl-nucleotide exchange factor activity;GO:0005829::cytosol;GO:0007186::G-protein coupled receptor signaling pathway;GO:0030833::regulation of actin filament polymerization;GO:0035023::regulation of Rho protein signal transduction;GO:0043065::positive regulation of apoptotic process;GO:0051056::regulation of small GTPase me…
8	76851138	76851139	RIPSEQA_peak_1622	3.06508	-53452	76904591	76913399	ENSG00000253416	AC023200.1	+	1	ENSG00000253416	AC023200.1	53452	ENSG00000276673	RF02271	117662	ENSG00000091656	ZFHX4	Exon10	Exon10	Exon10	.	.	.	GO:0000122::negative regulation of transcription from RNA polymerase II promoter;GO:0000978::RNA polymerase II core promoter proximal region sequence-specific DNA binding;GO:0000981::sequence-specific DNA binding RNA polymerase II transcription factor activity;GO:0003676::nucleic acid binding;GO:0003677::DNA binding;GO:0005634::nucleus;GO:0006355::regulation of transcription, DNA-templated;GO:000…
8	76852358	76852359	RIPSEQA_peak_1624a	14.5613	-52232	76904591	76913399	ENSG00000253416	AC023200.1	+	1	ENSG00000253416	AC023200.1	52232	ENSG00000276673	RF02271	118882	ENSG00000091656	ZFHX4	Exon10	Exon10	Exon10	.	.	.	GO:0000122::negative regulation of transcription from RNA polymerase II promoter;GO:0000978::RNA polymerase II core promoter proximal region sequence-specific DNA binding;GO:0000981::sequence-specific DNA binding RNA polymerase II transcription factor activity;GO:0003676::nucleic acid binding;GO:0003677::DNA binding;GO:0005634::nucleus;GO:0006355::regulation of transcription, DNA-templated;GO:000…
8	76852697	76852698	RIPSEQA_peak_1624b	1.93745	-51893	76904591	76913399	ENSG00000253416	AC023200.1	+	1	ENSG00000253416	AC023200.1	51893	ENSG00000276673	RF02271	119221	ENSG00000091656	ZFHX4	Exon10	Exon10	Exon10	.	.	.	GO:0000122::negative regulation of transcription from RNA polymerase II promoter;GO:0000978::RNA polymerase II core promoter proximal region sequence-specific DNA binding;GO:0000981::sequence-specific DNA binding RNA polymerase II transcription factor activity;GO:0003676::nucleic acid binding;GO:0003677::DNA binding;GO:0005634::nucleus;GO:0006355::regulation of transcription, DNA-templated;GO:000…
8	76852943	76852944	RIPSEQA_peak_1624c	5.17899	-51647	76904591	76913399	ENSG00000253416	AC023200.1	+	1	ENSG00000253416	AC023200.1	51647	ENSG00000276673	RF02271	119467	ENSG00000091656	ZFHX4	Exon10	Exon10	Exon10	.	.	.	GO:0000122::negative regulation of transcription from RNA polymerase II promoter;GO:0000978::RNA polymerase II core promoter proximal region sequence-specific DNA binding;GO:0000981::sequence-specific DNA binding RNA polymerase II transcription factor activity;GO:0003676::nucleic acid binding;GO:0003677::DNA binding;GO:0005634::nucleus;GO:0006355::regulation of transcription, DNA-templated;GO:000…
8	76854500	76854501	RIPSEQA_peak_1625d	1.31906	-50090	76904591	76913399	ENSG00000253416	AC023200.1	+	1	ENSG00000253416	AC023200.1	50090	ENSG00000276673	RF02271	121024	ENSG00000091656	ZFHX4	Exon10	Exon10	Exon10	.	.	.	GO:0000122::negative regulation of transcription from RNA polymerase II promoter;GO:0000978::RNA polymerase II core promoter proximal region sequence-specific DNA binding;GO:0000981::sequence-specific DNA binding RNA polymerase II transcription factor activity;GO:0003676::nucleic acid binding;GO:0003677::DNA binding;GO:0005634::nucleus;GO:0006355::regulation of transcription, DNA-templated;GO:000…
8	76863293	76863294	RIPSEQA_peak_1627	2.9834	-41297	76904591	76913399	ENSG00000253416	AC023200.1	+	1	ENSG00000253416	AC023200.1	41297	ENSG00000276673	RF02271	129817	ENSG00000091656	ZFHX4	LastExon	LastExon	LastExon	.	.	.	GO:0000122::negative regulation of transcription from RNA polymerase II promoter;GO:0000978::RNA polymerase II core promoter proximal region sequence-specific DNA binding;GO:0000981::sequence-specific DNA binding RNA polymerase II transcription factor activity;GO:0003676::nucleic acid binding;GO:0003677::DNA binding;GO:0005634::nucleus;GO:0006355::regulation of transcription, DNA-templated;GO:000…
8	76855502	76855503	RIPSEQA_peak_1626a	6.98803	-49088	76904591	76913399	ENSG00000253416	AC023200.1	+	1	ENSG00000253416	AC023200.1	49088	ENSG00000276673	RF02271	122026	ENSG00000091656	ZFHX4	Exon10	Exon10	Exon10	.	.	.	GO:0000122::negative regulation of transcription from RNA polymerase II promoter;GO:0000978::RNA polymerase II core promoter proximal region sequence-specific DNA binding;GO:0000981::sequence-specific DNA binding RNA polymerase II transcription factor activity;GO:0003676::nucleic acid binding;GO:0003677::DNA binding;GO:0005634::nucleus;GO:0006355::regulation of transcription, DNA-templated;GO:000…
8	76851511	76851512	RIPSEQA_peak_1623	3.68398	-53079	76904591	76913399	ENSG00000253416	AC023200.1	+	1	ENSG00000253416	AC023200.1	53079	ENSG00000276673	RF02271	118035	ENSG00000091656	ZFHX4	Exon10	Exon10	Exon10	.	.	.	GO:0000122::negative regulation of transcription from RNA polymerase II promoter;GO:0000978::RNA polymerase II core promoter proximal region sequence-specific DNA binding;GO:0000981::sequence-specific DNA binding RNA polymerase II transcription factor activity;GO:0003676::nucleic acid binding;GO:0003677::DNA binding;GO:0005634::nucleus;GO:0006355::regulation of transcription, DNA-templated;GO:000…
8	76854279	76854280	RIPSEQA_peak_1625c	4.5737	-50311	76904591	76913399	ENSG00000253416	AC023200.1	+	1	ENSG00000253416	AC023200.1	50311	ENSG00000276673	RF02271	120803	ENSG00000091656	ZFHX4	Exon10	Exon10	Exon10	.	.	.	GO:0000122::negative regulation of transcription from RNA polymerase II promoter;GO:0000978::RNA polymerase II core promoter proximal region sequence-specific DNA binding;GO:0000981::sequence-specific DNA binding RNA polymerase II transcription factor activity;GO:0003676::nucleic acid binding;GO:0003677::DNA binding;GO:0005634::nucleus;GO:0006355::regulation of transcription, DNA-templated;GO:000…
8	76855913	76855914	RIPSEQA_peak_1626b	7.60764	-48677	76904591	76913399	ENSG00000253416	AC023200.1	+	1	ENSG00000253416	AC023200.1	48677	ENSG00000276673	RF02271	122437	ENSG00000091656	ZFHX4	Exon10	Exon10	Exon10	.	.	.	GO:0000122::negative regulation of transcription from RNA polymerase II promoter;GO:0000978::RNA polymerase II core promoter proximal region sequence-specific DNA binding;GO:0000981::sequence-specific DNA binding RNA polymerase II transcription factor activity;GO:0003676::nucleic acid binding;GO:0003677::DNA binding;GO:0005634::nucleus;GO:0006355::regulation of transcription, DNA-templated;GO:000…
8	76854229	76854230	RIPSEQA_peak_1625b	3.80892	-50361	76904591	76913399	ENSG00000253416	AC023200.1	+	1	ENSG00000253416	AC023200.1	50361	ENSG00000276673	RF02271	120753	ENSG00000091656	ZFHX4	Exon10	Exon10	Exon10	.	.	.	GO:0000122::negative regulation of transcription from RNA polymerase II promoter;GO:0000978::RNA polymerase II core promoter proximal region sequence-specific DNA binding;GO:0000981::sequence-specific DNA binding RNA polymerase II transcription factor activity;GO:0003676::nucleic acid binding;GO:0003677::DNA binding;GO:0005634::nucleus;GO:0006355::regulation of transcription, DNA-templated;GO:000…
8	76706188	76706189	RIPSEQA_peak_1621	6.97406	-22910	76610881	76683278	ENSG00000253661	ZFHX4-AS1	-	1	ENSG00000253416	AC023200.1	198402	ENSG00000253661	ZFHX4-AS1	22910	ENSG00000091656	ZFHX4	Exon2	Exon2	Exon2	.	.	.	GO:0000122::negative regulation of transcription from RNA polymerase II promoter;GO:0000978::RNA polymerase II core promoter proximal region sequence-specific DNA binding;GO:0000981::sequence-specific DNA binding RNA polymerase II transcription factor activity;GO:0003676::nucleic acid binding;GO:0003677::DNA binding;GO:0005634::nucleus;GO:0006355::regulation of transcription, DNA-templated;GO:000…
8	76853945	76853946	RIPSEQA_peak_1625a	5.68216	-50645	76904591	76913399	ENSG00000253416	AC023200.1	+	1	ENSG00000253416	AC023200.1	50645	ENSG00000276673	RF02271	120469	ENSG00000091656	ZFHX4	Exon10	Exon10	Exon10	.	.	.	GO:0000122::negative regulation of transcription from RNA polymerase II promoter;GO:0000978::RNA polymerase II core promoter proximal region sequence-specific DNA binding;GO:0000981::sequence-specific DNA binding RNA polymerase II transcription factor activity;GO:0003676::nucleic acid binding;GO:0003677::DNA binding;GO:0005634::nucleus;GO:0006355::regulation of transcription, DNA-templated;GO:000…
8	76863738	76863739	RIPSEQA_peak_1628	1.85728	-40852	76904591	76913399	ENSG00000253416	AC023200.1	+	1	ENSG00000253416	AC023200.1	40852	ENSG00000276673	RF02271	130262	ENSG00000091656	ZFHX4	LastExon	LastExon	LastExon	.	.	.	GO:0000122::negative regulation of transcription from RNA polymerase II promoter;GO:0000978::RNA polymerase II core promoter proximal region sequence-specific DNA binding;GO:0000981::sequence-specific DNA binding RNA polymerase II transcription factor activity;GO:0003676::nucleic acid binding;GO:0003677::DNA binding;GO:0005634::nucleus;GO:0006355::regulation of transcription, DNA-templated;GO:000…
22	19968743	19968744	RIPSEQA_peak_1153	11.7007	4990	19963753	19963834	ENSG00000284031	MIR4761	+	1	ENSG00000208023	MIR185	64395	ENSG00000184470	TXNRD2	26940	ENSG00000093010	COMT	UTR3	UTR3	UTR3	.	GO:0005615::extracellular space;GO:0010744::positive regulation of macrophage derived foam cell differentiation;GO:0010989::negative regulation of low-density lipoprotein particle clearance;GO:0016525::negative regulation of angiogenesis;GO:0035195::gene silencing by miRNA;GO:0042632::cholesterol homeostasis;GO:0070373::negative regulation of ERK1 and ERK2 cascade;GO:1903231::mRNA binding involve…	GO:0000305::response to oxygen radical;GO:0004791::thioredoxin-disulfide reductase activity;GO:0005515::protein binding;GO:0005623::cell;GO:0005737::cytoplasm;GO:0005739::mitochondrion;GO:0005759::mitochondrial matrix;GO:0005829::cytosol;GO:0009055::electron carrier activity;GO:0016491::oxidoreductase activity;GO:0016668::oxidoreductase activity, acting on a sulfur group of donors, NAD(P) as acce…	GO:0000287::magnesium ion binding;GO:0005515::protein binding;GO:0005737::cytoplasm;GO:0005829::cytosol;GO:0005886::plasma membrane;GO:0006584::catecholamine metabolic process;GO:0007565::female pregnancy;GO:0007612::learning;GO:0007614::short-term memory;GO:0008168::methyltransferase activity;GO:0008171::O-methyltransferase activity;GO:0008210::estrogen metabolic process;GO:0014070::response to …
9	128981322	128981323	RIPSEQA_peak_1705	6.10751	23675	129004502	129004998	ENSG00000267834	AL592211.1	-	1	ENSG00000148343	MIGA2	55321	ENSG00000175283	DOLK	33703	ENSG00000095319	NUP188	Exon15	Exon15	Exon15	.	GO:0005515::protein binding;GO:0005739::mitochondrion;GO:0005741::mitochondrial outer membrane;GO:0005887::integral component of plasma membrane;GO:0008053::mitochondrial fusion;GO:0016020::membrane;GO:0016021::integral component of membrane;GO:0042803::protein homodimerization activity;GO:0046982::protein heterodimerization activity;GO:0060348::bone development	GO:0004168::dolichol kinase activity;GO:0005515::protein binding;GO:0005783::endoplasmic reticulum;GO:0005789::endoplasmic reticulum membrane;GO:0006489::dolichyl diphosphate biosynthetic process;GO:0016020::membrane;GO:0016021::integral component of membrane;GO:0016301::kinase activity;GO:0016310::phosphorylation;GO:0016740::transferase activity;GO:0030176::integral component of endoplasmic reti…	GO:0005634::nucleus;GO:0005635::nuclear envelope;GO:0005643::nuclear pore;GO:0006406::mRNA export from nucleus;GO:0006606::protein import into nucleus;GO:0015031::protein transport;GO:0016020::membrane;GO:0016032::viral process;GO:0017056::structural constituent of nuclear pore;GO:0044611::nuclear pore inner ring;GO:0051028::mRNA transport;GO:0090521::glomerular visceral epithelial cell migration
10	28611846	28611847	RIPSEQA_peak_164	32.5426	-40783	28652630	28652755	ENSG00000252401	RNU4ATAC6P	+	1	ENSG00000252401	RNU4ATAC6P	40783	ENSG00000254635	WAC-AS1	79492	ENSG00000095787	WAC	Exon10	Exon10	Exon10	.	.	.	GO:0000993::RNA polymerase II core binding;GO:0003682::chromatin binding;GO:0005515::protein binding;GO:0005634::nucleus;GO:0005654::nucleoplasm;GO:0005681::spliceosomal complex;GO:0006325::chromatin organization;GO:0006974::cellular response to DNA damage stimulus;GO:0010390::histone monoubiquitination;GO:0016239::positive regulation of macroautophagy;GO:0016567::protein ubiquitination;GO:001660…
10	28535642	28535643	RIPSEQA_peak_160	45.2577	3149	28532493	28623112	ENSG00000095787	WAC	+	1	ENSG00000252401	RNU4ATAC6P	116987	ENSG00000254635	WAC-AS1	3288	ENSG00000095787	WAC	Exon3	Exon3	Exon3	GO:0000993::RNA polymerase II core binding;GO:0003682::chromatin binding;GO:0005515::protein binding;GO:0005634::nucleus;GO:0005654::nucleoplasm;GO:0005681::spliceosomal complex;GO:0006325::chromatin organization;GO:0006974::cellular response to DNA damage stimulus;GO:0010390::histone monoubiquitination;GO:0016239::positive regulation of macroautophagy;GO:0016567::protein ubiquitination;GO:001660…	.	.	GO:0000993::RNA polymerase II core binding;GO:0003682::chromatin binding;GO:0005515::protein binding;GO:0005634::nucleus;GO:0005654::nucleoplasm;GO:0005681::spliceosomal complex;GO:0006325::chromatin organization;GO:0006974::cellular response to DNA damage stimulus;GO:0010390::histone monoubiquitination;GO:0016239::positive regulation of macroautophagy;GO:0016567::protein ubiquitination;GO:001660…
10	28595879	28595880	RIPSEQA_peak_162	30.3089	-56750	28652630	28652755	ENSG00000252401	RNU4ATAC6P	+	1	ENSG00000252401	RNU4ATAC6P	56750	ENSG00000254635	WAC-AS1	63525	ENSG00000095787	WAC	Exon7	Exon7	Exon7	.	.	.	GO:0000993::RNA polymerase II core binding;GO:0003682::chromatin binding;GO:0005515::protein binding;GO:0005634::nucleus;GO:0005654::nucleoplasm;GO:0005681::spliceosomal complex;GO:0006325::chromatin organization;GO:0006974::cellular response to DNA damage stimulus;GO:0010390::histone monoubiquitination;GO:0016239::positive regulation of macroautophagy;GO:0016567::protein ubiquitination;GO:001660…
10	28619650	28619651	RIPSEQA_peak_165a	9.73254	-32979	28652630	28652755	ENSG00000252401	RNU4ATAC6P	+	1	ENSG00000252401	RNU4ATAC6P	32979	ENSG00000254635	WAC-AS1	87296	ENSG00000095787	WAC	UTR3	UTR3	UTR3	.	.	.	GO:0000993::RNA polymerase II core binding;GO:0003682::chromatin binding;GO:0005515::protein binding;GO:0005634::nucleus;GO:0005654::nucleoplasm;GO:0005681::spliceosomal complex;GO:0006325::chromatin organization;GO:0006974::cellular response to DNA damage stimulus;GO:0010390::histone monoubiquitination;GO:0016239::positive regulation of macroautophagy;GO:0016567::protein ubiquitination;GO:001660…
10	28533315	28533316	RIPSEQA_peak_159	122.625	822	28532493	28623112	ENSG00000095787	WAC	+	1	ENSG00000252401	RNU4ATAC6P	119314	ENSG00000254635	WAC-AS1	961	ENSG00000095787	WAC	Intron1	Intron1	Intron1	GO:0000993::RNA polymerase II core binding;GO:0003682::chromatin binding;GO:0005515::protein binding;GO:0005634::nucleus;GO:0005654::nucleoplasm;GO:0005681::spliceosomal complex;GO:0006325::chromatin organization;GO:0006974::cellular response to DNA damage stimulus;GO:0010390::histone monoubiquitination;GO:0016239::positive regulation of macroautophagy;GO:0016567::protein ubiquitination;GO:001660…	.	.	GO:0000993::RNA polymerase II core binding;GO:0003682::chromatin binding;GO:0005515::protein binding;GO:0005634::nucleus;GO:0005654::nucleoplasm;GO:0005681::spliceosomal complex;GO:0006325::chromatin organization;GO:0006974::cellular response to DNA damage stimulus;GO:0010390::histone monoubiquitination;GO:0016239::positive regulation of macroautophagy;GO:0016567::protein ubiquitination;GO:001660…
10	28619832	28619833	RIPSEQA_peak_165b	4.45739	-32797	28652630	28652755	ENSG00000252401	RNU4ATAC6P	+	1	ENSG00000252401	RNU4ATAC6P	32797	ENSG00000254635	WAC-AS1	87478	ENSG00000095787	WAC	UTR3	UTR3	UTR3	.	.	.	GO:0000993::RNA polymerase II core binding;GO:0003682::chromatin binding;GO:0005515::protein binding;GO:0005634::nucleus;GO:0005654::nucleoplasm;GO:0005681::spliceosomal complex;GO:0006325::chromatin organization;GO:0006974::cellular response to DNA damage stimulus;GO:0010390::histone monoubiquitination;GO:0016239::positive regulation of macroautophagy;GO:0016567::protein ubiquitination;GO:001660…
10	28583475	28583476	RIPSEQA_peak_161	5.57082	50982	28532493	28623112	ENSG00000095787	WAC	+	1	ENSG00000252401	RNU4ATAC6P	69154	ENSG00000254635	WAC-AS1	51121	ENSG00000095787	WAC	Exon4	Exon4	Exon4	GO:0000993::RNA polymerase II core binding;GO:0003682::chromatin binding;GO:0005515::protein binding;GO:0005634::nucleus;GO:0005654::nucleoplasm;GO:0005681::spliceosomal complex;GO:0006325::chromatin organization;GO:0006974::cellular response to DNA damage stimulus;GO:0010390::histone monoubiquitination;GO:0016239::positive regulation of macroautophagy;GO:0016567::protein ubiquitination;GO:001660…	.	.	GO:0000993::RNA polymerase II core binding;GO:0003682::chromatin binding;GO:0005515::protein binding;GO:0005634::nucleus;GO:0005654::nucleoplasm;GO:0005681::spliceosomal complex;GO:0006325::chromatin organization;GO:0006974::cellular response to DNA damage stimulus;GO:0010390::histone monoubiquitination;GO:0016239::positive regulation of macroautophagy;GO:0016567::protein ubiquitination;GO:001660…
10	28608301	28608302	RIPSEQA_peak_163	38.7523	-44328	28652630	28652755	ENSG00000252401	RNU4ATAC6P	+	1	ENSG00000252401	RNU4ATAC6P	44328	ENSG00000254635	WAC-AS1	75947	ENSG00000095787	WAC	Exon8	Exon8	Exon8	.	.	.	GO:0000993::RNA polymerase II core binding;GO:0003682::chromatin binding;GO:0005515::protein binding;GO:0005634::nucleus;GO:0005654::nucleoplasm;GO:0005681::spliceosomal complex;GO:0006325::chromatin organization;GO:0006974::cellular response to DNA damage stimulus;GO:0010390::histone monoubiquitination;GO:0016239::positive regulation of macroautophagy;GO:0016567::protein ubiquitination;GO:001660…
6	44250463	44250464	RIPSEQA_peak_1436	15.1743	2597	44247866	44253883	ENSG00000096384	HSP90AB1	+	1	ENSG00000178233	TMEM151B	20002	ENSG00000180992	MRPL14	123006	ENSG00000096384	HSP90AB1	Exon6	Exon6	Exon6	GO:0000166::nucleotide binding;GO:0001890::placenta development;GO:0002134::UTP binding;GO:0002135::CTP binding;GO:0003723::RNA binding;GO:0003725::double-stranded RNA binding;GO:0005515::protein binding;GO:0005524::ATP binding;GO:0005525::GTP binding;GO:0005576::extracellular region;GO:0005622::intracellular;GO:0005634::nucleus;GO:0005654::nucleoplasm;GO:0005737::cytoplasm;GO:0005739::mitochondr…	GO:0016020::membrane;GO:0016021::integral component of membrane	GO:0003723::RNA binding;GO:0003735::structural constituent of ribosome;GO:0005739::mitochondrion;GO:0005743::mitochondrial inner membrane;GO:0005762::mitochondrial large ribosomal subunit;GO:0005840::ribosome;GO:0006412::translation;GO:0070125::mitochondrial translational elongation;GO:0070126::mitochondrial translational termination	GO:0000166::nucleotide binding;GO:0001890::placenta development;GO:0002134::UTP binding;GO:0002135::CTP binding;GO:0003723::RNA binding;GO:0003725::double-stranded RNA binding;GO:0005515::protein binding;GO:0005524::ATP binding;GO:0005525::GTP binding;GO:0005576::extracellular region;GO:0005622::intracellular;GO:0005634::nucleus;GO:0005654::nucleoplasm;GO:0005737::cytoplasm;GO:0005739::mitochondr…
6	33684888	33684889	RIPSEQA_peak_1430	2.06746	-13239	33698128	33698234	ENSG00000266509	MIR3934	+	1	ENSG00000266509	MIR3934	13239	ENSG00000197251	LINC00336	91550	ENSG00000096433	ITPR3	Exon40	Exon40	Exon40	.	.	.	GO:0000822::inositol hexakisphosphate binding;GO:0005216::ion channel activity;GO:0005220::inositol 1,4,5-trisphosphate-sensitive calcium-release channel activity;GO:0005262::calcium channel activity;GO:0005509::calcium ion binding;GO:0005515::protein binding;GO:0005634::nucleus;GO:0005640::nuclear outer membrane;GO:0005654::nucleoplasm;GO:0005730::nucleolus;GO:0005737::cytoplasm;GO:0005783::endo…
6	33676873	33676874	RIPSEQA_peak_1429	9.12197	-21254	33698128	33698234	ENSG00000266509	MIR3934	+	1	ENSG00000266509	MIR3934	21254	ENSG00000197251	LINC00336	83535	ENSG00000096433	ITPR3	Exon27	Exon27	Exon27	.	.	.	GO:0000822::inositol hexakisphosphate binding;GO:0005216::ion channel activity;GO:0005220::inositol 1,4,5-trisphosphate-sensitive calcium-release channel activity;GO:0005262::calcium channel activity;GO:0005509::calcium ion binding;GO:0005515::protein binding;GO:0005634::nucleus;GO:0005640::nuclear outer membrane;GO:0005654::nucleoplasm;GO:0005730::nucleolus;GO:0005737::cytoplasm;GO:0005783::endo…
9	130885176	130885177	RIPSEQA_peak_1709	3.86998	11635	130892702	130896812	ENSG00000188710	QRFP	-	1	ENSG00000236658	AL161733.1	48674	ENSG00000224797	AL359092.1	160126	ENSG00000097007	ABL1	LastExon	LastExon	LastExon	GO:0005184::neuropeptide hormone activity;GO:0005575::cellular_component;GO:0005576::extracellular region;GO:0007186::G-protein coupled receptor signaling pathway;GO:0007218::neuropeptide signaling pathway;GO:0007625::grooming behavior;GO:0007626::locomotory behavior;GO:0010469::regulation of receptor activity;GO:0031854::orexigenic neuropeptide QRFP receptor binding;GO:0045777::positive regulati…	.	.	GO:0000166::nucleotide binding;GO:0000278::mitotic cell cycle;GO:0000287::magnesium ion binding;GO:0001784::phosphotyrosine binding;GO:0001843::neural tube closure;GO:0001922::B-1 B cell homeostasis;GO:0001934::positive regulation of protein phosphorylation;GO:0002322::B cell proliferation involved in immune response;GO:0002333::transitional one stage B cell differentiation;GO:0003677::DNA bindin…
9	130884715	130884716	RIPSEQA_peak_1708	5.04466	12096	130892702	130896812	ENSG00000188710	QRFP	-	1	ENSG00000236658	AL161733.1	49135	ENSG00000224797	AL359092.1	159665	ENSG00000097007	ABL1	LastExon	LastExon	LastExon	GO:0005184::neuropeptide hormone activity;GO:0005575::cellular_component;GO:0005576::extracellular region;GO:0007186::G-protein coupled receptor signaling pathway;GO:0007218::neuropeptide signaling pathway;GO:0007625::grooming behavior;GO:0007626::locomotory behavior;GO:0010469::regulation of receptor activity;GO:0031854::orexigenic neuropeptide QRFP receptor binding;GO:0045777::positive regulati…	.	.	GO:0000166::nucleotide binding;GO:0000278::mitotic cell cycle;GO:0000287::magnesium ion binding;GO:0001784::phosphotyrosine binding;GO:0001843::neural tube closure;GO:0001922::B-1 B cell homeostasis;GO:0001934::positive regulation of protein phosphorylation;GO:0002322::B cell proliferation involved in immune response;GO:0002333::transitional one stage B cell differentiation;GO:0003677::DNA bindin…
9	130854978	130854979	RIPSEQA_peak_1707	5.57082	19912	130835066	130887675	ENSG00000097007	ABL1	+	1	ENSG00000236658	AL161733.1	78872	ENSG00000224797	AL359092.1	129928	ENSG00000097007	ABL1	Exon3	Exon3	Exon3	GO:0000166::nucleotide binding;GO:0000278::mitotic cell cycle;GO:0000287::magnesium ion binding;GO:0001784::phosphotyrosine binding;GO:0001843::neural tube closure;GO:0001922::B-1 B cell homeostasis;GO:0001934::positive regulation of protein phosphorylation;GO:0002322::B cell proliferation involved in immune response;GO:0002333::transitional one stage B cell differentiation;GO:0003677::DNA bindin…	.	.	GO:0000166::nucleotide binding;GO:0000278::mitotic cell cycle;GO:0000287::magnesium ion binding;GO:0001784::phosphotyrosine binding;GO:0001843::neural tube closure;GO:0001922::B-1 B cell homeostasis;GO:0001934::positive regulation of protein phosphorylation;GO:0002322::B cell proliferation involved in immune response;GO:0002333::transitional one stage B cell differentiation;GO:0003677::DNA bindin…
19	17194687	17194688	RIPSEQA_peak_913	4.47679	13322	17207138	17208010	ENSG00000269480	AC020913.2	-	1	ENSG00000053501	USE1	20700	ENSG00000269836	AC020913.3	16211	ENSG00000099331	MYO9B	Exon22	Exon22	Exon22	.	GO:0005515::protein binding;GO:0005783::endoplasmic reticulum;GO:0005789::endoplasmic reticulum membrane;GO:0006890::retrograde vesicle-mediated transport, Golgi to ER;GO:0007041::lysosomal transport;GO:0015031::protein transport;GO:0016020::membrane;GO:0016021::integral component of membrane;GO:0016192::vesicle-mediated transport;GO:0030163::protein catabolic process;GO:0032940::secretion by cell	.	GO:0000146::microfilament motor activity;GO:0000166::nucleotide binding;GO:0003774::motor activity;GO:0003779::actin binding;GO:0005096::GTPase activator activity;GO:0005515::protein binding;GO:0005516::calmodulin binding;GO:0005524::ATP binding;GO:0005622::intracellular;GO:0005737::cytoplasm;GO:0005829::cytosol;GO:0005856::cytoskeleton;GO:0005884::actin filament;GO:0005938::cell cortex;GO:000716…
19	17206299	17206300	RIPSEQA_peak_914	4.47679	1710	17207138	17208010	ENSG00000269480	AC020913.2	-	1	ENSG00000053501	USE1	9088	ENSG00000269836	AC020913.3	27823	ENSG00000099331	MYO9B	Exon33	Exon33	Exon33	.	GO:0005515::protein binding;GO:0005783::endoplasmic reticulum;GO:0005789::endoplasmic reticulum membrane;GO:0006890::retrograde vesicle-mediated transport, Golgi to ER;GO:0007041::lysosomal transport;GO:0015031::protein transport;GO:0016020::membrane;GO:0016021::integral component of membrane;GO:0016192::vesicle-mediated transport;GO:0030163::protein catabolic process;GO:0032940::secretion by cell	.	GO:0000146::microfilament motor activity;GO:0000166::nucleotide binding;GO:0003774::motor activity;GO:0003779::actin binding;GO:0005096::GTPase activator activity;GO:0005515::protein binding;GO:0005516::calmodulin binding;GO:0005524::ATP binding;GO:0005622::intracellular;GO:0005737::cytoplasm;GO:0005829::cytosol;GO:0005856::cytoskeleton;GO:0005884::actin filament;GO:0005938::cell cortex;GO:000716…
19	17102083	17102084	RIPSEQA_peak_912	2.71516	-2776	17095418	17099307	ENSG00000269066	AC020908.3	-	1	ENSG00000053501	USE1	113304	ENSG00000269066	AC020908.3	2776	ENSG00000099331	MYO9B	Exon2	Exon2	Exon2	.	GO:0005515::protein binding;GO:0005783::endoplasmic reticulum;GO:0005789::endoplasmic reticulum membrane;GO:0006890::retrograde vesicle-mediated transport, Golgi to ER;GO:0007041::lysosomal transport;GO:0015031::protein transport;GO:0016020::membrane;GO:0016021::integral component of membrane;GO:0016192::vesicle-mediated transport;GO:0030163::protein catabolic process;GO:0032940::secretion by cell	.	GO:0000146::microfilament motor activity;GO:0000166::nucleotide binding;GO:0003774::motor activity;GO:0003779::actin binding;GO:0005096::GTPase activator activity;GO:0005515::protein binding;GO:0005516::calmodulin binding;GO:0005524::ATP binding;GO:0005622::intracellular;GO:0005737::cytoplasm;GO:0005829::cytosol;GO:0005856::cytoskeleton;GO:0005884::actin filament;GO:0005938::cell cortex;GO:000716…
19	17212217	17212218	RIPSEQA_peak_915a	2.57677	-3170	17215388	17218826	ENSG00000053501	USE1	+	1	ENSG00000053501	USE1	3170	ENSG00000269480	AC020913.2	4207	ENSG00000099331	MYO9B	UTR3	UTR3	UTR3	GO:0005515::protein binding;GO:0005783::endoplasmic reticulum;GO:0005789::endoplasmic reticulum membrane;GO:0006890::retrograde vesicle-mediated transport, Golgi to ER;GO:0007041::lysosomal transport;GO:0015031::protein transport;GO:0016020::membrane;GO:0016021::integral component of membrane;GO:0016192::vesicle-mediated transport;GO:0030163::protein catabolic process;GO:0032940::secretion by cell	GO:0005515::protein binding;GO:0005783::endoplasmic reticulum;GO:0005789::endoplasmic reticulum membrane;GO:0006890::retrograde vesicle-mediated transport, Golgi to ER;GO:0007041::lysosomal transport;GO:0015031::protein transport;GO:0016020::membrane;GO:0016021::integral component of membrane;GO:0016192::vesicle-mediated transport;GO:0030163::protein catabolic process;GO:0032940::secretion by cell	.	GO:0000146::microfilament motor activity;GO:0000166::nucleotide binding;GO:0003774::motor activity;GO:0003779::actin binding;GO:0005096::GTPase activator activity;GO:0005515::protein binding;GO:0005516::calmodulin binding;GO:0005524::ATP binding;GO:0005622::intracellular;GO:0005737::cytoplasm;GO:0005829::cytosol;GO:0005856::cytoskeleton;GO:0005884::actin filament;GO:0005938::cell cortex;GO:000716…
19	17212534	17212535	RIPSEQA_peak_915b	4.14385	-2853	17215388	17218826	ENSG00000053501	USE1	+	1	ENSG00000053501	USE1	2853	ENSG00000269480	AC020913.2	4524	ENSG00000099331	MYO9B	UTR3	UTR3	UTR3	GO:0005515::protein binding;GO:0005783::endoplasmic reticulum;GO:0005789::endoplasmic reticulum membrane;GO:0006890::retrograde vesicle-mediated transport, Golgi to ER;GO:0007041::lysosomal transport;GO:0015031::protein transport;GO:0016020::membrane;GO:0016021::integral component of membrane;GO:0016192::vesicle-mediated transport;GO:0030163::protein catabolic process;GO:0032940::secretion by cell	GO:0005515::protein binding;GO:0005783::endoplasmic reticulum;GO:0005789::endoplasmic reticulum membrane;GO:0006890::retrograde vesicle-mediated transport, Golgi to ER;GO:0007041::lysosomal transport;GO:0015031::protein transport;GO:0016020::membrane;GO:0016021::integral component of membrane;GO:0016192::vesicle-mediated transport;GO:0030163::protein catabolic process;GO:0032940::secretion by cell	.	GO:0000146::microfilament motor activity;GO:0000166::nucleotide binding;GO:0003774::motor activity;GO:0003779::actin binding;GO:0005096::GTPase activator activity;GO:0005515::protein binding;GO:0005516::calmodulin binding;GO:0005524::ATP binding;GO:0005622::intracellular;GO:0005737::cytoplasm;GO:0005829::cytosol;GO:0005856::cytoskeleton;GO:0005884::actin filament;GO:0005938::cell cortex;GO:000716…
16	30927847	30927848	RIPSEQA_peak_634	8.25591	3750	30924097	30948783	ENSG00000099364	FBXL19	+	1	ENSG00000261487	AC135048.1	20538	ENSG00000260852	FBXL19-AS1	4578	ENSG00000099364	FBXL19	Exon5	Exon5	Exon5	GO:0000209::protein polyubiquitination;GO:0003677::DNA binding;GO:0004842::ubiquitin-protein transferase activity;GO:0005515::protein binding;GO:0005829::cytosol;GO:0008270::zinc ion binding;GO:0019005::SCF ubiquitin ligase complex;GO:0043161::proteasome-mediated ubiquitin-dependent protein catabolic process;GO:0043687::post-translational protein modification;GO:0046872::metal ion binding	.	.	GO:0000209::protein polyubiquitination;GO:0003677::DNA binding;GO:0004842::ubiquitin-protein transferase activity;GO:0005515::protein binding;GO:0005829::cytosol;GO:0008270::zinc ion binding;GO:0019005::SCF ubiquitin ligase complex;GO:0043161::proteasome-mediated ubiquitin-dependent protein catabolic process;GO:0043687::post-translational protein modification;GO:0046872::metal ion binding
16	30930203	30930204	RIPSEQA_peak_635	5.26154	6106	30924097	30948783	ENSG00000099364	FBXL19	+	1	ENSG00000261487	AC135048.1	18182	ENSG00000260852	FBXL19-AS1	6934	ENSG00000099364	FBXL19	Exon7	Exon7	Exon7	GO:0000209::protein polyubiquitination;GO:0003677::DNA binding;GO:0004842::ubiquitin-protein transferase activity;GO:0005515::protein binding;GO:0005829::cytosol;GO:0008270::zinc ion binding;GO:0019005::SCF ubiquitin ligase complex;GO:0043161::proteasome-mediated ubiquitin-dependent protein catabolic process;GO:0043687::post-translational protein modification;GO:0046872::metal ion binding	.	.	GO:0000209::protein polyubiquitination;GO:0003677::DNA binding;GO:0004842::ubiquitin-protein transferase activity;GO:0005515::protein binding;GO:0005829::cytosol;GO:0008270::zinc ion binding;GO:0019005::SCF ubiquitin ligase complex;GO:0043161::proteasome-mediated ubiquitin-dependent protein catabolic process;GO:0043687::post-translational protein modification;GO:0046872::metal ion binding
16	30979629	30979630	RIPSEQA_peak_639	2.57677	-5577	30985207	30989146	ENSG00000099377	HSD3B7	+	1	ENSG00000099377	HSD3B7	5577	ENSG00000275263	AC135048.3	22430	ENSG00000099381	SETD1A	Exon14	Exon14	Exon14	GO:0003854::3-beta-hydroxy-delta5-steroid dehydrogenase activity;GO:0005515::protein binding;GO:0005575::cellular_component;GO:0005783::endoplasmic reticulum;GO:0005789::endoplasmic reticulum membrane;GO:0005811::lipid particle;GO:0006694::steroid biosynthetic process;GO:0006699::bile acid biosynthetic process;GO:0006707::cholesterol catabolic process;GO:0016020::membrane;GO:0016021::integral com…	GO:0003854::3-beta-hydroxy-delta5-steroid dehydrogenase activity;GO:0005515::protein binding;GO:0005575::cellular_component;GO:0005783::endoplasmic reticulum;GO:0005789::endoplasmic reticulum membrane;GO:0005811::lipid particle;GO:0006694::steroid biosynthetic process;GO:0006699::bile acid biosynthetic process;GO:0006707::cholesterol catabolic process;GO:0016020::membrane;GO:0016021::integral com…	.	GO:0000790::nuclear chromatin;GO:0003676::nucleic acid binding;GO:0003723::RNA binding;GO:0005515::protein binding;GO:0005634::nucleus;GO:0005654::nucleoplasm;GO:0005694::chromosome;GO:0006325::chromatin organization;GO:0008013::beta-catenin binding;GO:0008134::transcription factor binding;GO:0008168::methyltransferase activity;GO:0016607::nuclear speck;GO:0016740::transferase activity;GO:0018024…
16	30966037	30966038	RIPSEQA_peak_637	3.44783	8743	30957294	30984664	ENSG00000099381	SETD1A	+	1	ENSG00000099377	HSD3B7	19169	ENSG00000275263	AC135048.3	8838	ENSG00000099381	SETD1A	Exon8	Exon8	Exon8	GO:0000790::nuclear chromatin;GO:0003676::nucleic acid binding;GO:0003723::RNA binding;GO:0005515::protein binding;GO:0005634::nucleus;GO:0005654::nucleoplasm;GO:0005694::chromosome;GO:0006325::chromatin organization;GO:0008013::beta-catenin binding;GO:0008134::transcription factor binding;GO:0008168::methyltransferase activity;GO:0016607::nuclear speck;GO:0016740::transferase activity;GO:0018024…	GO:0003854::3-beta-hydroxy-delta5-steroid dehydrogenase activity;GO:0005515::protein binding;GO:0005575::cellular_component;GO:0005783::endoplasmic reticulum;GO:0005789::endoplasmic reticulum membrane;GO:0005811::lipid particle;GO:0006694::steroid biosynthetic process;GO:0006699::bile acid biosynthetic process;GO:0006707::cholesterol catabolic process;GO:0016020::membrane;GO:0016021::integral com…	.	GO:0000790::nuclear chromatin;GO:0003676::nucleic acid binding;GO:0003723::RNA binding;GO:0005515::protein binding;GO:0005634::nucleus;GO:0005654::nucleoplasm;GO:0005694::chromosome;GO:0006325::chromatin organization;GO:0008013::beta-catenin binding;GO:0008134::transcription factor binding;GO:0008168::methyltransferase activity;GO:0016607::nuclear speck;GO:0016740::transferase activity;GO:0018024…
16	30966985	30966986	RIPSEQA_peak_638	3.19314	9691	30957294	30984664	ENSG00000099381	SETD1A	+	1	ENSG00000099377	HSD3B7	18221	ENSG00000275263	AC135048.3	9786	ENSG00000099381	SETD1A	Exon9	Exon9	Exon9	GO:0000790::nuclear chromatin;GO:0003676::nucleic acid binding;GO:0003723::RNA binding;GO:0005515::protein binding;GO:0005634::nucleus;GO:0005654::nucleoplasm;GO:0005694::chromosome;GO:0006325::chromatin organization;GO:0008013::beta-catenin binding;GO:0008134::transcription factor binding;GO:0008168::methyltransferase activity;GO:0016607::nuclear speck;GO:0016740::transferase activity;GO:0018024…	GO:0003854::3-beta-hydroxy-delta5-steroid dehydrogenase activity;GO:0005515::protein binding;GO:0005575::cellular_component;GO:0005783::endoplasmic reticulum;GO:0005789::endoplasmic reticulum membrane;GO:0005811::lipid particle;GO:0006694::steroid biosynthetic process;GO:0006699::bile acid biosynthetic process;GO:0006707::cholesterol catabolic process;GO:0016020::membrane;GO:0016021::integral com…	.	GO:0000790::nuclear chromatin;GO:0003676::nucleic acid binding;GO:0003723::RNA binding;GO:0005515::protein binding;GO:0005634::nucleus;GO:0005654::nucleoplasm;GO:0005694::chromosome;GO:0006325::chromatin organization;GO:0008013::beta-catenin binding;GO:0008134::transcription factor binding;GO:0008168::methyltransferase activity;GO:0016607::nuclear speck;GO:0016740::transferase activity;GO:0018024…
16	30964740	30964741	RIPSEQA_peak_636	11.0347	7446	30957294	30984664	ENSG00000099381	SETD1A	+	1	ENSG00000099377	HSD3B7	20466	ENSG00000275263	AC135048.3	7541	ENSG00000099381	SETD1A	Exon7	Exon7	Exon7	GO:0000790::nuclear chromatin;GO:0003676::nucleic acid binding;GO:0003723::RNA binding;GO:0005515::protein binding;GO:0005634::nucleus;GO:0005654::nucleoplasm;GO:0005694::chromosome;GO:0006325::chromatin organization;GO:0008013::beta-catenin binding;GO:0008134::transcription factor binding;GO:0008168::methyltransferase activity;GO:0016607::nuclear speck;GO:0016740::transferase activity;GO:0018024…	GO:0003854::3-beta-hydroxy-delta5-steroid dehydrogenase activity;GO:0005515::protein binding;GO:0005575::cellular_component;GO:0005783::endoplasmic reticulum;GO:0005789::endoplasmic reticulum membrane;GO:0005811::lipid particle;GO:0006694::steroid biosynthetic process;GO:0006699::bile acid biosynthetic process;GO:0006707::cholesterol catabolic process;GO:0016020::membrane;GO:0016021::integral com…	.	GO:0000790::nuclear chromatin;GO:0003676::nucleic acid binding;GO:0003723::RNA binding;GO:0005515::protein binding;GO:0005634::nucleus;GO:0005654::nucleoplasm;GO:0005694::chromosome;GO:0006325::chromatin organization;GO:0008013::beta-catenin binding;GO:0008134::transcription factor binding;GO:0008168::methyltransferase activity;GO:0016607::nuclear speck;GO:0016740::transferase activity;GO:0018024…
14	104884370	104884371	RIPSEQA_peak_503	4.47679	19057	104865313	104896770	ENSG00000099814	CEP170B	+	1	ENSG00000259067	AL583810.3	19971	ENSG00000258593	AL583810.1	25534	ENSG00000099814	CEP170B	Exon9	Exon9	Exon9	GO:0005737::cytoplasm;GO:0005856::cytoskeleton;GO:0005874::microtubule	.	.	GO:0005737::cytoplasm;GO:0005856::cytoskeleton;GO:0005874::microtubule
14	104896222	104896223	RIPSEQA_peak_504	3.24614	-8119	104904342	104905204	ENSG00000259067	AL583810.3	+	1	ENSG00000259067	AL583810.3	8119	ENSG00000258593	AL583810.1	37386	ENSG00000099814	CEP170B	UTR3	UTR3	UTR3	.	.	.	GO:0005737::cytoplasm;GO:0005856::cytoskeleton;GO:0005874::microtubule
22	20582894	20582895	RIPSEQA_peak_1155	2.34275	800	20582094	20587617	ENSG00000099917	MED15	+	1	ENSG00000276427	IGLL4P	49724	ENSG00000236003	AC007731.4	59024	ENSG00000099917	MED15	Exon1	Exon1	Exon1	GO:0003712::transcription cofactor activity;GO:0005515::protein binding;GO:0005634::nucleus;GO:0005654::nucleoplasm;GO:0005737::cytoplasm;GO:0006357::regulation of transcription from RNA polymerase II promoter;GO:0006367::transcription initiation from RNA polymerase II promoter;GO:0016020::membrane;GO:0016592::mediator complex;GO:0019827::stem cell maintenance	.	.	GO:0003712::transcription cofactor activity;GO:0005515::protein binding;GO:0005634::nucleus;GO:0005654::nucleoplasm;GO:0005737::cytoplasm;GO:0006357::regulation of transcription from RNA polymerase II promoter;GO:0006367::transcription initiation from RNA polymerase II promoter;GO:0016020::membrane;GO:0016592::mediator complex;GO:0019827::stem cell maintenance
22	24166909	24166910	RIPSEQA_peak_1156	1.82841	-15667	24182577	24189106	ENSG00000099994	SUSD2	+	1	ENSG00000099994	SUSD2	15667	ENSG00000235689	AC253536.4	158651	ENSG00000099991	CABIN1	Exon32	Exon32	Exon32	GO:0005044::scavenger receptor activity;GO:0005515::protein binding;GO:0005886::plasma membrane;GO:0006898::receptor-mediated endocytosis;GO:0006955::immune response;GO:0016020::membrane;GO:0016021::integral component of membrane;GO:0030247::polysaccharide binding;GO:0051782::negative regulation of cell division;GO:0070062::extracellular vesicular exosome;GO:1902807::negative regulation of cell c…	GO:0005044::scavenger receptor activity;GO:0005515::protein binding;GO:0005886::plasma membrane;GO:0006898::receptor-mediated endocytosis;GO:0006955::immune response;GO:0016020::membrane;GO:0016021::integral component of membrane;GO:0030247::polysaccharide binding;GO:0051782::negative regulation of cell division;GO:0070062::extracellular vesicular exosome;GO:1902807::negative regulation of cell c…	.	GO:0004864::protein phosphatase inhibitor activity;GO:0005634::nucleus;GO:0005654::nucleoplasm;GO:0005829::cytosol;GO:0006325::chromatin organization;GO:0006336::DNA replication-independent nucleosome assembly;GO:0007166::cell surface receptor signaling pathway;GO:0016235::aggresome;GO:0032515::negative regulation of phosphoprotein phosphatase activity
22	37723666	37723667	RIPSEQA_peak_1178	1.53036	26678	37696988	37776556	ENSG00000100106	TRIOBP	+	2	ENSG00000189060	H1F0	81426	ENSG00000241333	RN7SL385P	53927	ENSG00000100101	Z83844.1	UTR3	UTR3	UTR3	GO:0003779::actin binding;GO:0005634::nucleus;GO:0005737::cytoplasm;GO:0005815::microtubule organizing center;GO:0005856::cytoskeleton;GO:0005925::focal adhesion;GO:0007049::cell cycle;GO:0007605::sensory perception of sound;GO:0015629::actin cytoskeleton;GO:0017049::GTP-Rho binding;GO:0030047::actin modification;GO:0030496::midbody;GO:0031625::ubiquitin protein ligase binding;GO:0032956::regulat…	GO:0000122::negative regulation of transcription from RNA polymerase II promoter;GO:0000786::nucleosome;GO:0000790::nuclear chromatin;GO:0003677::DNA binding;GO:0003680::AT DNA binding;GO:0003690::double-stranded DNA binding;GO:0003723::RNA binding;GO:0005515::protein binding;GO:0005634::nucleus;GO:0005654::nucleoplasm;GO:0005694::chromosome;GO:0005719::nuclear euchromatin;GO:0005794::Golgi appar…	.	GO:0003697::single-stranded DNA binding;GO:0005515::protein binding;GO:0005730::nucleolus;GO:0006364::rRNA processing;GO:0007000::nucleolus organization;GO:0008284::positive regulation of cell proliferation;GO:0019843::rRNA binding;GO:0030307::positive regulation of cell growth;GO:0043066::negative regulation of apoptotic process
22	37725429	37725430	RIPSEQA_peak_1180	2.31624	28441	37696988	37776556	ENSG00000100106	TRIOBP	+	2	ENSG00000189060	H1F0	79663	ENSG00000241333	RN7SL385P	55690	ENSG00000100101	Z83844.1	UTR3	UTR3	UTR3	GO:0003779::actin binding;GO:0005634::nucleus;GO:0005737::cytoplasm;GO:0005815::microtubule organizing center;GO:0005856::cytoskeleton;GO:0005925::focal adhesion;GO:0007049::cell cycle;GO:0007605::sensory perception of sound;GO:0015629::actin cytoskeleton;GO:0017049::GTP-Rho binding;GO:0030047::actin modification;GO:0030496::midbody;GO:0031625::ubiquitin protein ligase binding;GO:0032956::regulat…	GO:0000122::negative regulation of transcription from RNA polymerase II promoter;GO:0000786::nucleosome;GO:0000790::nuclear chromatin;GO:0003677::DNA binding;GO:0003680::AT DNA binding;GO:0003690::double-stranded DNA binding;GO:0003723::RNA binding;GO:0005515::protein binding;GO:0005634::nucleus;GO:0005654::nucleoplasm;GO:0005694::chromosome;GO:0005719::nuclear euchromatin;GO:0005794::Golgi appar…	.	GO:0003697::single-stranded DNA binding;GO:0005515::protein binding;GO:0005730::nucleolus;GO:0006364::rRNA processing;GO:0007000::nucleolus organization;GO:0008284::positive regulation of cell proliferation;GO:0019843::rRNA binding;GO:0030307::positive regulation of cell growth;GO:0043066::negative regulation of apoptotic process
22	37725000	37725001	RIPSEQA_peak_1179	1.41309	28012	37696988	37776556	ENSG00000100106	TRIOBP	+	2	ENSG00000189060	H1F0	80092	ENSG00000241333	RN7SL385P	55261	ENSG00000100101	Z83844.1	UTR3	UTR3	UTR3	GO:0003779::actin binding;GO:0005634::nucleus;GO:0005737::cytoplasm;GO:0005815::microtubule organizing center;GO:0005856::cytoskeleton;GO:0005925::focal adhesion;GO:0007049::cell cycle;GO:0007605::sensory perception of sound;GO:0015629::actin cytoskeleton;GO:0017049::GTP-Rho binding;GO:0030047::actin modification;GO:0030496::midbody;GO:0031625::ubiquitin protein ligase binding;GO:0032956::regulat…	GO:0000122::negative regulation of transcription from RNA polymerase II promoter;GO:0000786::nucleosome;GO:0000790::nuclear chromatin;GO:0003677::DNA binding;GO:0003680::AT DNA binding;GO:0003690::double-stranded DNA binding;GO:0003723::RNA binding;GO:0005515::protein binding;GO:0005634::nucleus;GO:0005654::nucleoplasm;GO:0005694::chromosome;GO:0005719::nuclear euchromatin;GO:0005794::Golgi appar…	.	GO:0003697::single-stranded DNA binding;GO:0005515::protein binding;GO:0005730::nucleolus;GO:0006364::rRNA processing;GO:0007000::nucleolus organization;GO:0008284::positive regulation of cell proliferation;GO:0019843::rRNA binding;GO:0030307::positive regulation of cell growth;GO:0043066::negative regulation of apoptotic process
22	37725429	37725430	RIPSEQA_peak_1180	2.31624	28441	37696988	37776556	ENSG00000100106	TRIOBP	+	2	ENSG00000189060	H1F0	79663	ENSG00000241333	RN7SL385P	55690	ENSG00000100106	TRIOBP	Exon7	Exon7	Exon7	GO:0003779::actin binding;GO:0005634::nucleus;GO:0005737::cytoplasm;GO:0005815::microtubule organizing center;GO:0005856::cytoskeleton;GO:0005925::focal adhesion;GO:0007049::cell cycle;GO:0007605::sensory perception of sound;GO:0015629::actin cytoskeleton;GO:0017049::GTP-Rho binding;GO:0030047::actin modification;GO:0030496::midbody;GO:0031625::ubiquitin protein ligase binding;GO:0032956::regulat…	GO:0000122::negative regulation of transcription from RNA polymerase II promoter;GO:0000786::nucleosome;GO:0000790::nuclear chromatin;GO:0003677::DNA binding;GO:0003680::AT DNA binding;GO:0003690::double-stranded DNA binding;GO:0003723::RNA binding;GO:0005515::protein binding;GO:0005634::nucleus;GO:0005654::nucleoplasm;GO:0005694::chromosome;GO:0005719::nuclear euchromatin;GO:0005794::Golgi appar…	.	GO:0003779::actin binding;GO:0005634::nucleus;GO:0005737::cytoplasm;GO:0005815::microtubule organizing center;GO:0005856::cytoskeleton;GO:0005925::focal adhesion;GO:0007049::cell cycle;GO:0007605::sensory perception of sound;GO:0015629::actin cytoskeleton;GO:0017049::GTP-Rho binding;GO:0030047::actin modification;GO:0030496::midbody;GO:0031625::ubiquitin protein ligase binding;GO:0032956::regulat…
22	37725000	37725001	RIPSEQA_peak_1179	1.41309	28012	37696988	37776556	ENSG00000100106	TRIOBP	+	2	ENSG00000189060	H1F0	80092	ENSG00000241333	RN7SL385P	55261	ENSG00000100106	TRIOBP	Exon7	Exon7	Exon7	GO:0003779::actin binding;GO:0005634::nucleus;GO:0005737::cytoplasm;GO:0005815::microtubule organizing center;GO:0005856::cytoskeleton;GO:0005925::focal adhesion;GO:0007049::cell cycle;GO:0007605::sensory perception of sound;GO:0015629::actin cytoskeleton;GO:0017049::GTP-Rho binding;GO:0030047::actin modification;GO:0030496::midbody;GO:0031625::ubiquitin protein ligase binding;GO:0032956::regulat…	GO:0000122::negative regulation of transcription from RNA polymerase II promoter;GO:0000786::nucleosome;GO:0000790::nuclear chromatin;GO:0003677::DNA binding;GO:0003680::AT DNA binding;GO:0003690::double-stranded DNA binding;GO:0003723::RNA binding;GO:0005515::protein binding;GO:0005634::nucleus;GO:0005654::nucleoplasm;GO:0005694::chromosome;GO:0005719::nuclear euchromatin;GO:0005794::Golgi appar…	.	GO:0003779::actin binding;GO:0005634::nucleus;GO:0005737::cytoplasm;GO:0005815::microtubule organizing center;GO:0005856::cytoskeleton;GO:0005925::focal adhesion;GO:0007049::cell cycle;GO:0007605::sensory perception of sound;GO:0015629::actin cytoskeleton;GO:0017049::GTP-Rho binding;GO:0030047::actin modification;GO:0030496::midbody;GO:0031625::ubiquitin protein ligase binding;GO:0032956::regulat…
22	37723666	37723667	RIPSEQA_peak_1178	1.53036	26678	37696988	37776556	ENSG00000100106	TRIOBP	+	2	ENSG00000189060	H1F0	81426	ENSG00000241333	RN7SL385P	53927	ENSG00000100106	TRIOBP	Exon7	Exon7	Exon7	GO:0003779::actin binding;GO:0005634::nucleus;GO:0005737::cytoplasm;GO:0005815::microtubule organizing center;GO:0005856::cytoskeleton;GO:0005925::focal adhesion;GO:0007049::cell cycle;GO:0007605::sensory perception of sound;GO:0015629::actin cytoskeleton;GO:0017049::GTP-Rho binding;GO:0030047::actin modification;GO:0030496::midbody;GO:0031625::ubiquitin protein ligase binding;GO:0032956::regulat…	GO:0000122::negative regulation of transcription from RNA polymerase II promoter;GO:0000786::nucleosome;GO:0000790::nuclear chromatin;GO:0003677::DNA binding;GO:0003680::AT DNA binding;GO:0003690::double-stranded DNA binding;GO:0003723::RNA binding;GO:0005515::protein binding;GO:0005634::nucleus;GO:0005654::nucleoplasm;GO:0005694::chromosome;GO:0005719::nuclear euchromatin;GO:0005794::Golgi appar…	.	GO:0003779::actin binding;GO:0005634::nucleus;GO:0005737::cytoplasm;GO:0005815::microtubule organizing center;GO:0005856::cytoskeleton;GO:0005925::focal adhesion;GO:0007049::cell cycle;GO:0007605::sensory perception of sound;GO:0015629::actin cytoskeleton;GO:0017049::GTP-Rho binding;GO:0030047::actin modification;GO:0030496::midbody;GO:0031625::ubiquitin protein ligase binding;GO:0032956::regulat…
22	37927609	37927610	RIPSEQA_peak_1182	4.51218	-15440	37943050	37944898	ENSG00000278948	AL031587.5	+	1	ENSG00000278948	AL031587.5	15440	ENSG00000207696	MIR659	79835	ENSG00000100139	MICALL1	Exon9	Exon9	Exon9	.	.	.	GO:0005515::protein binding;GO:0005622::intracellular;GO:0005768::endosome;GO:0005770::late endosome;GO:0006612::protein targeting to membrane;GO:0006897::endocytosis;GO:0006898::receptor-mediated endocytosis;GO:0010008::endosome membrane;GO:0015031::protein transport;GO:0016020::membrane;GO:0017137::Rab GTPase binding;GO:0019898::extrinsic component of membrane;GO:0031175::neuron projection deve…
22	37925739	37925740	RIPSEQA_peak_1181	6.10751	-17310	37943050	37944898	ENSG00000278948	AL031587.5	+	1	ENSG00000278948	AL031587.5	17310	ENSG00000207696	MIR659	77965	ENSG00000100139	MICALL1	Exon8	Exon8	Exon8	.	.	.	GO:0005515::protein binding;GO:0005622::intracellular;GO:0005768::endosome;GO:0005770::late endosome;GO:0006612::protein targeting to membrane;GO:0006897::endocytosis;GO:0006898::receptor-mediated endocytosis;GO:0010008::endosome membrane;GO:0015031::protein transport;GO:0016020::membrane;GO:0017137::Rab GTPase binding;GO:0019898::extrinsic component of membrane;GO:0031175::neuron projection deve…
22	38506187	38506188	RIPSEQA_peak_1184	5.09082	106	38485681	38506294	ENSG00000100201	DDX17	-	1	ENSG00000100211	CBY1	150463	ENSG00000168135	KCNJ4	50988	ENSG00000100201	DDX17	Exon1	Exon1	Exon1	GO:0000166::nucleotide binding;GO:0000380::alternative mRNA splicing, via spliceosome;GO:0000381::regulation of alternative mRNA splicing, via spliceosome;GO:0001837::epithelial to mesenchymal transition;GO:0002376::immune system process;GO:0003676::nucleic acid binding;GO:0003713::transcription coactivator activity;GO:0003723::RNA binding;GO:0003724::RNA helicase activity;GO:0004386::helicase ac…	GO:0005515::protein binding;GO:0005634::nucleus;GO:0005654::nucleoplasm;GO:0005737::cytoplasm;GO:0005794::Golgi apparatus;GO:0005802::trans-Golgi network;GO:0005814::centriole;GO:0005829::cytosol;GO:0005856::cytoskeleton;GO:0008013::beta-catenin binding;GO:0008104::protein localization;GO:0016607::nuclear speck;GO:0030030::cell projection organization;GO:0030154::cell differentiation;GO:0030178::…	GO:0005242::inward rectifier potassium channel activity;GO:0005244::voltage-gated ion channel activity;GO:0005515::protein binding;GO:0005886::plasma membrane;GO:0006811::ion transport;GO:0006813::potassium ion transport;GO:0008076::voltage-gated potassium channel complex;GO:0010107::potassium ion import;GO:0015467::G-protein activated inward rectifier potassium channel activity;GO:0016020::membr…	GO:0000166::nucleotide binding;GO:0000380::alternative mRNA splicing, via spliceosome;GO:0000381::regulation of alternative mRNA splicing, via spliceosome;GO:0001837::epithelial to mesenchymal transition;GO:0002376::immune system process;GO:0003676::nucleic acid binding;GO:0003713::transcription coactivator activity;GO:0003723::RNA binding;GO:0003724::RNA helicase activity;GO:0004386::helicase ac…
22	42213257	42213258	RIPSEQA_peak_1217	2.71516	2184	42160013	42215442	ENSG00000100207	TCF20	-	1	ENSG00000182057	OGFRP1	56495	ENSG00000226450	CYP2D8P	58256	ENSG00000100207	TCF20	Exon1	Exon1	Exon1	GO:0003677::DNA binding;GO:0003700::sequence-specific DNA binding transcription factor activity;GO:0003713::transcription coactivator activity;GO:0003723::RNA binding;GO:0005515::protein binding;GO:0005634::nucleus;GO:0005654::nucleoplasm;GO:0006355::regulation of transcription, DNA-templated;GO:0016604::nuclear body;GO:0044212::transcription regulatory region DNA binding;GO:0045944::positive reg…	.	.	GO:0003677::DNA binding;GO:0003700::sequence-specific DNA binding transcription factor activity;GO:0003713::transcription coactivator activity;GO:0003723::RNA binding;GO:0005515::protein binding;GO:0005634::nucleus;GO:0005654::nucleoplasm;GO:0006355::regulation of transcription, DNA-templated;GO:0016604::nuclear body;GO:0044212::transcription regulatory region DNA binding;GO:0045944::positive reg…
22	42214217	42214218	RIPSEQA_peak_1219	1.82248	1224	42160013	42215442	ENSG00000100207	TCF20	-	1	ENSG00000182057	OGFRP1	55535	ENSG00000226450	CYP2D8P	59216	ENSG00000100207	TCF20	Exon1	Exon1	Exon1	GO:0003677::DNA binding;GO:0003700::sequence-specific DNA binding transcription factor activity;GO:0003713::transcription coactivator activity;GO:0003723::RNA binding;GO:0005515::protein binding;GO:0005634::nucleus;GO:0005654::nucleoplasm;GO:0006355::regulation of transcription, DNA-templated;GO:0016604::nuclear body;GO:0044212::transcription regulatory region DNA binding;GO:0045944::positive reg…	.	.	GO:0003677::DNA binding;GO:0003700::sequence-specific DNA binding transcription factor activity;GO:0003713::transcription coactivator activity;GO:0003723::RNA binding;GO:0005515::protein binding;GO:0005634::nucleus;GO:0005654::nucleoplasm;GO:0006355::regulation of transcription, DNA-templated;GO:0016604::nuclear body;GO:0044212::transcription regulatory region DNA binding;GO:0045944::positive reg…
22	42214793	42214794	RIPSEQA_peak_1220a	4.80779	648	42160013	42215442	ENSG00000100207	TCF20	-	1	ENSG00000182057	OGFRP1	54959	ENSG00000226450	CYP2D8P	59792	ENSG00000100207	TCF20	Exon1	Exon1	Exon1	GO:0003677::DNA binding;GO:0003700::sequence-specific DNA binding transcription factor activity;GO:0003713::transcription coactivator activity;GO:0003723::RNA binding;GO:0005515::protein binding;GO:0005634::nucleus;GO:0005654::nucleoplasm;GO:0006355::regulation of transcription, DNA-templated;GO:0016604::nuclear body;GO:0044212::transcription regulatory region DNA binding;GO:0045944::positive reg…	.	.	GO:0003677::DNA binding;GO:0003700::sequence-specific DNA binding transcription factor activity;GO:0003713::transcription coactivator activity;GO:0003723::RNA binding;GO:0005515::protein binding;GO:0005634::nucleus;GO:0005654::nucleoplasm;GO:0006355::regulation of transcription, DNA-templated;GO:0016604::nuclear body;GO:0044212::transcription regulatory region DNA binding;GO:0045944::positive reg…
22	42210410	42210411	RIPSEQA_peak_1214a	7.60764	5031	42160013	42215442	ENSG00000100207	TCF20	-	1	ENSG00000182057	OGFRP1	59342	ENSG00000226450	CYP2D8P	55409	ENSG00000100207	TCF20	Exon1	Exon1	Exon1	GO:0003677::DNA binding;GO:0003700::sequence-specific DNA binding transcription factor activity;GO:0003713::transcription coactivator activity;GO:0003723::RNA binding;GO:0005515::protein binding;GO:0005634::nucleus;GO:0005654::nucleoplasm;GO:0006355::regulation of transcription, DNA-templated;GO:0016604::nuclear body;GO:0044212::transcription regulatory region DNA binding;GO:0045944::positive reg…	.	.	GO:0003677::DNA binding;GO:0003700::sequence-specific DNA binding transcription factor activity;GO:0003713::transcription coactivator activity;GO:0003723::RNA binding;GO:0005515::protein binding;GO:0005634::nucleus;GO:0005654::nucleoplasm;GO:0006355::regulation of transcription, DNA-templated;GO:0016604::nuclear body;GO:0044212::transcription regulatory region DNA binding;GO:0045944::positive reg…
22	42212868	42212869	RIPSEQA_peak_1216	4.11701	2573	42160013	42215442	ENSG00000100207	TCF20	-	1	ENSG00000182057	OGFRP1	56884	ENSG00000226450	CYP2D8P	57867	ENSG00000100207	TCF20	Exon1	Exon1	Exon1	GO:0003677::DNA binding;GO:0003700::sequence-specific DNA binding transcription factor activity;GO:0003713::transcription coactivator activity;GO:0003723::RNA binding;GO:0005515::protein binding;GO:0005634::nucleus;GO:0005654::nucleoplasm;GO:0006355::regulation of transcription, DNA-templated;GO:0016604::nuclear body;GO:0044212::transcription regulatory region DNA binding;GO:0045944::positive reg…	.	.	GO:0003677::DNA binding;GO:0003700::sequence-specific DNA binding transcription factor activity;GO:0003713::transcription coactivator activity;GO:0003723::RNA binding;GO:0005515::protein binding;GO:0005634::nucleus;GO:0005654::nucleoplasm;GO:0006355::regulation of transcription, DNA-templated;GO:0016604::nuclear body;GO:0044212::transcription regulatory region DNA binding;GO:0045944::positive reg…
22	42214936	42214937	RIPSEQA_peak_1220b	4.14385	505	42160013	42215442	ENSG00000100207	TCF20	-	1	ENSG00000182057	OGFRP1	54816	ENSG00000226450	CYP2D8P	59935	ENSG00000100207	TCF20	Exon1	Exon1	Exon1	GO:0003677::DNA binding;GO:0003700::sequence-specific DNA binding transcription factor activity;GO:0003713::transcription coactivator activity;GO:0003723::RNA binding;GO:0005515::protein binding;GO:0005634::nucleus;GO:0005654::nucleoplasm;GO:0006355::regulation of transcription, DNA-templated;GO:0016604::nuclear body;GO:0044212::transcription regulatory region DNA binding;GO:0045944::positive reg…	.	.	GO:0003677::DNA binding;GO:0003700::sequence-specific DNA binding transcription factor activity;GO:0003713::transcription coactivator activity;GO:0003723::RNA binding;GO:0005515::protein binding;GO:0005634::nucleus;GO:0005654::nucleoplasm;GO:0006355::regulation of transcription, DNA-templated;GO:0016604::nuclear body;GO:0044212::transcription regulatory region DNA binding;GO:0045944::positive reg…
22	42212338	42212339	RIPSEQA_peak_1215	2.45093	3103	42160013	42215442	ENSG00000100207	TCF20	-	1	ENSG00000182057	OGFRP1	57414	ENSG00000226450	CYP2D8P	57337	ENSG00000100207	TCF20	Exon1	Exon1	Exon1	GO:0003677::DNA binding;GO:0003700::sequence-specific DNA binding transcription factor activity;GO:0003713::transcription coactivator activity;GO:0003723::RNA binding;GO:0005515::protein binding;GO:0005634::nucleus;GO:0005654::nucleoplasm;GO:0006355::regulation of transcription, DNA-templated;GO:0016604::nuclear body;GO:0044212::transcription regulatory region DNA binding;GO:0045944::positive reg…	.	.	GO:0003677::DNA binding;GO:0003700::sequence-specific DNA binding transcription factor activity;GO:0003713::transcription coactivator activity;GO:0003723::RNA binding;GO:0005515::protein binding;GO:0005634::nucleus;GO:0005654::nucleoplasm;GO:0006355::regulation of transcription, DNA-templated;GO:0016604::nuclear body;GO:0044212::transcription regulatory region DNA binding;GO:0045944::positive reg…
22	42210707	42210708	RIPSEQA_peak_1214b	3.66902	4734	42160013	42215442	ENSG00000100207	TCF20	-	1	ENSG00000182057	OGFRP1	59045	ENSG00000226450	CYP2D8P	55706	ENSG00000100207	TCF20	Exon1	Exon1	Exon1	GO:0003677::DNA binding;GO:0003700::sequence-specific DNA binding transcription factor activity;GO:0003713::transcription coactivator activity;GO:0003723::RNA binding;GO:0005515::protein binding;GO:0005634::nucleus;GO:0005654::nucleoplasm;GO:0006355::regulation of transcription, DNA-templated;GO:0016604::nuclear body;GO:0044212::transcription regulatory region DNA binding;GO:0045944::positive reg…	.	.	GO:0003677::DNA binding;GO:0003700::sequence-specific DNA binding transcription factor activity;GO:0003713::transcription coactivator activity;GO:0003723::RNA binding;GO:0005515::protein binding;GO:0005634::nucleus;GO:0005654::nucleoplasm;GO:0006355::regulation of transcription, DNA-templated;GO:0016604::nuclear body;GO:0044212::transcription regulatory region DNA binding;GO:0045944::positive reg…
22	42213877	42213878	RIPSEQA_peak_1218	4.38428	1564	42160013	42215442	ENSG00000100207	TCF20	-	1	ENSG00000182057	OGFRP1	55875	ENSG00000226450	CYP2D8P	58876	ENSG00000100207	TCF20	Exon1	Exon1	Exon1	GO:0003677::DNA binding;GO:0003700::sequence-specific DNA binding transcription factor activity;GO:0003713::transcription coactivator activity;GO:0003723::RNA binding;GO:0005515::protein binding;GO:0005634::nucleus;GO:0005654::nucleoplasm;GO:0006355::regulation of transcription, DNA-templated;GO:0016604::nuclear body;GO:0044212::transcription regulatory region DNA binding;GO:0045944::positive reg…	.	.	GO:0003677::DNA binding;GO:0003700::sequence-specific DNA binding transcription factor activity;GO:0003713::transcription coactivator activity;GO:0003723::RNA binding;GO:0005515::protein binding;GO:0005634::nucleus;GO:0005654::nucleoplasm;GO:0006355::regulation of transcription, DNA-templated;GO:0016604::nuclear body;GO:0044212::transcription regulatory region DNA binding;GO:0045944::positive reg…
22	42211046	42211047	RIPSEQA_peak_1214c	4.86712	4395	42160013	42215442	ENSG00000100207	TCF20	-	1	ENSG00000182057	OGFRP1	58706	ENSG00000226450	CYP2D8P	56045	ENSG00000100207	TCF20	Exon1	Exon1	Exon1	GO:0003677::DNA binding;GO:0003700::sequence-specific DNA binding transcription factor activity;GO:0003713::transcription coactivator activity;GO:0003723::RNA binding;GO:0005515::protein binding;GO:0005634::nucleus;GO:0005654::nucleoplasm;GO:0006355::regulation of transcription, DNA-templated;GO:0016604::nuclear body;GO:0044212::transcription regulatory region DNA binding;GO:0045944::positive reg…	.	.	GO:0003677::DNA binding;GO:0003700::sequence-specific DNA binding transcription factor activity;GO:0003713::transcription coactivator activity;GO:0003723::RNA binding;GO:0005515::protein binding;GO:0005634::nucleus;GO:0005654::nucleoplasm;GO:0006355::regulation of transcription, DNA-templated;GO:0016604::nuclear body;GO:0044212::transcription regulatory region DNA binding;GO:0045944::positive reg…
22	50464655	50464656	RIPSEQA_peak_1224	4.23355	10368	50445000	50475024	ENSG00000100241	SBF1	-	1	ENSG00000128165	ADM2	16900	ENSG00000205593	DENND6B	137595	ENSG00000100241	SBF1	Exon14	Exon14	Exon14	GO:0005085::guanyl-nucleotide exchange factor activity;GO:0005634::nucleus;GO:0005737::cytoplasm;GO:0005789::endoplasmic reticulum membrane;GO:0005829::cytosol;GO:0006470::protein dephosphorylation;GO:0006661::phosphatidylinositol biosynthetic process;GO:0007283::spermatogenesis;GO:0008138::protein tyrosine/serine/threonine phosphatase activity;GO:0016021::integral component of membrane;GO:001660…	GO:0001525::angiogenesis;GO:0005179::hormone activity;GO:0005576::extracellular region;GO:0005622::intracellular;GO:0006468::protein phosphorylation;GO:0007186::G-protein coupled receptor signaling pathway;GO:0007189::adenylate cyclase-activating G-protein coupled receptor signaling pathway;GO:0007586::digestion;GO:0007631::feeding behavior;GO:0010469::regulation of receptor activity;GO:0010628::…	GO:0005085::guanyl-nucleotide exchange factor activity;GO:0005737::cytoplasm;GO:0005768::endosome;GO:0005829::cytosol;GO:0017112::Rab guanyl-nucleotide exchange factor activity;GO:0055037::recycling endosome	GO:0005085::guanyl-nucleotide exchange factor activity;GO:0005634::nucleus;GO:0005737::cytoplasm;GO:0005789::endoplasmic reticulum membrane;GO:0005829::cytosol;GO:0006470::protein dephosphorylation;GO:0006661::phosphatidylinositol biosynthetic process;GO:0007283::spermatogenesis;GO:0008138::protein tyrosine/serine/threonine phosphatase activity;GO:0016021::integral component of membrane;GO:001660…
22	29328761	29328762	RIPSEQA_peak_1157	6.68555	4496	29333163	29333258	ENSG00000239127	SNORD125	-	1	ENSG00000285697	AC002059.2	59147	ENSG00000273216	AC002059.1	11541	ENSG00000100280	AP1B1	UTR3	UTR3	UTR3	.	.	.	GO:0000139::Golgi membrane;GO:0005215::transporter activity;GO:0005515::protein binding;GO:0005765::lysosomal membrane;GO:0005794::Golgi apparatus;GO:0005829::cytosol;GO:0006886::intracellular protein transport;GO:0007368::determination of left/right symmetry;GO:0007507::heart development;GO:0015031::protein transport;GO:0016020::membrane;GO:0016192::vesicle-mediated transport;GO:0019886::antigen…
22	43179894	43179895	RIPSEQA_peak_1221	1.31906	7238	43166622	43187133	ENSG00000100304	TTLL12	-	1	ENSG00000236272	Z82214.2	32779	ENSG00000100294	MCAT	36500	ENSG00000100304	TTLL12	Exon4	Exon4	Exon4	GO:0000166::nucleotide binding;GO:0005524::ATP binding;GO:0006464::cellular protein modification process;GO:0016874::ligase activity	.	GO:0003723::RNA binding;GO:0004312::fatty acid synthase activity;GO:0004314::[acyl-carrier-protein] S-malonyltransferase activity;GO:0005739::mitochondrion;GO:0005759::mitochondrial matrix;GO:0006629::lipid metabolic process;GO:0006631::fatty acid metabolic process;GO:0006633::fatty acid biosynthetic process;GO:0006635::fatty acid beta-oxidation;GO:0016419::S-malonyltransferase activity;GO:001674…	GO:0000166::nucleotide binding;GO:0005524::ATP binding;GO:0006464::cellular protein modification process;GO:0016874::ligase activity
22	39244397	39244398	RIPSEQA_peak_1193	4.56843	353	39223359	39244751	ENSG00000100311	PDGFB	-	1	ENSG00000284633	AL031590.1	20589	ENSG00000100307	CBX7	91747	ENSG00000100311	PDGFB	UTR5	UTR5	UTR5	GO:0000139::Golgi membrane;GO:0000165::MAPK cascade;GO:0001892::embryonic placenta development;GO:0001938::positive regulation of endothelial cell proliferation;GO:0002548::monocyte chemotaxis;GO:0002576::platelet degranulation;GO:0003104::positive regulation of glomerular filtration;GO:0005088::Ras guanyl-nucleotide exchange factor activity;GO:0005161::platelet-derived growth factor receptor bin…	.	GO:0000122::negative regulation of transcription from RNA polymerase II promoter;GO:0000790::nuclear chromatin;GO:0005515::protein binding;GO:0005634::nucleus;GO:0005654::nucleoplasm;GO:0005829::cytosol;GO:0006325::chromatin organization;GO:0031519::PcG protein complex;GO:0035102::PRC1 complex	GO:0000139::Golgi membrane;GO:0000165::MAPK cascade;GO:0001892::embryonic placenta development;GO:0001938::positive regulation of endothelial cell proliferation;GO:0002548::monocyte chemotaxis;GO:0002576::platelet degranulation;GO:0003104::positive regulation of glomerular filtration;GO:0005088::Ras guanyl-nucleotide exchange factor activity;GO:0005161::platelet-derived growth factor receptor bin…
22	35759959	35759960	RIPSEQA_peak_1161	2.31624	42087	35717872	35729483	ENSG00000128313	APOL5	+	1	ENSG00000279652	Z82217.1	232361	ENSG00000268818	AL049747.1	124825	ENSG00000100320	RBFOX2	Exon9	Exon9	Exon9	GO:0005575::cellular_component;GO:0005576::extracellular region;GO:0005737::cytoplasm;GO:0006629::lipid metabolic process;GO:0006869::lipid transport;GO:0008035::high-density lipoprotein particle binding;GO:0008289::lipid binding;GO:0042157::lipoprotein metabolic process	.	.	GO:0000381::regulation of alternative mRNA splicing, via spliceosome;GO:0003676::nucleic acid binding;GO:0003714::transcription corepressor activity;GO:0003723::RNA binding;GO:0003729::mRNA binding;GO:0005515::protein binding;GO:0005634::nucleus;GO:0005654::nucleoplasm;GO:0005737::cytoplasm;GO:0005829::cytosol;GO:0006397::mRNA processing;GO:0007399::nervous system development;GO:0008134::transcri…
[truncated: 2,087 more rows]
