# Supplementary material for: circRARS synergises with IGF2BP3 to regulate RNA methylation recognition to promote tumour progression in renal cell carcinoma
Source: Clin Transl Med. 2023 Dec 11;13(12):e1512. doi: 10.1002/ctm2.1512 (PMC10711645; doi:10.1002/ctm2.1512)
Supplement: Supplementary file 16 — Supporting Information [file CTM2-13-e1512-s008.xlsx]

## Sheet: Sheet1
Table S15. circRNA Sequencing of RCC and adjacent normal renal tissues
id	N1	T1	N2	T2	N3	T3
circRNA_00001|NC_000001.11:805799_810170_-	0.623572	1.00501	0.616292	1.05411	0.508847	0.863745
circRNA_00002|NC_000001.11:935772_939412_+	0	0	0	0	0	0
circRNA_00003|NC_000001.11:1223244_1223968_-	0.25611	0.463849	0.154073	0.388355	0.210176	0.254694
circRNA_00004|NC_000001.11:1256045_1267992_-	0	0	0	0	0	0
circRNA_00005|NC_000001.11:1256992_1257310_-	0	0	0	0	0	0.033221
circRNA_00006|NC_000001.11:1342053_1398671_-	0	0	0	0	0	0
circRNA_00007|NC_000001.11:1485782_1522899_+	0	0	0	0	0	0
circRNA_00008|NC_000001.11:1561332_1564916_-	0	0.022088	0	0	0	0
circRNA_00009|NC_000001.11:1655369_1657498_-	0	0	0	0	0	0.0442946
circRNA_00010|NC_000001.11:1655369_1722831_-	0	0	0	0.0443834	0.0221238	0
circRNA_00011|NC_000001.11:1669664_1734835_-	0	0	0.110052	0	0	0.12181
circRNA_00012|NC_000001.11:1692449_1739704_-	0	0.0662641	0	0	0.0331857	0
circRNA_00013|NC_000001.11:1789053_1790596_-	0	0	0	0	0	0
circRNA_00014|NC_000001.11:1793245_1817875_-	0	0	0	0	0	0.0221473
circRNA_00015|NC_000001.11:1793245_1825482_-	0	0	0	0	0	0
circRNA_00016|NC_000001.11:1804419_1806538_-	0	0	0	0.0221917	0	0.0885892
circRNA_00017|NC_000001.11:1804419_1817875_-	0.0668112	0.11044	0.0440209	0.0443834	0.0553095	0.110737
circRNA_00018|NC_000001.11:1804419_1825499_-	0	0	0	0	0	0
circRNA_00019|NC_000001.11:1804419_1839238_-	0.0222704	0	0	0	0	0
circRNA_00020|NC_000001.11:1806475_1817875_-	0	0.0331321	0	0	0	0
circRNA_00021|NC_000001.11:1806475_1825499_-	0	0	0	0	0	0
circRNA_00022|NC_000001.11:1806475_1839238_-	0	0	0	0	0	0
circRNA_00023|NC_000001.11:1815756_1825499_-	0.0445408	0.0883522	0	0.0665751	0.0331857	0.0221473
circRNA_00024|NC_000001.11:1815756_1839238_-	0.0445408	0.11044	0.0990469	0.110959	0.0331857	0.12181
circRNA_00025|NC_000001.11:1815756_1879902_-	0	0	0	0	0	0
circRNA_00026|NC_000001.11:1837796_1838009_-	0	0	0	0.0332876	0	0
circRNA_00027|NC_000001.11:1839190_1879902_-	0	0.022088	0	0	0	0
circRNA_00028|NC_000001.11:2135262_2156092_+	0	0	0	0	0	0
circRNA_00029|NC_000001.11:2144210_2156092_+	0	0	0	0	0	0
circRNA_00030|NC_000001.11:2169518_2175313_+	0	0	0	0	0.0221238	0
circRNA_00031|NC_000001.11:2302978_2304585_+	0	0	0	0	0	0
circRNA_00032|NC_000001.11:2395784_2400935_+	0	0	0	0	0	0
circRNA_00033|NC_000001.11:4711900_4712699_+	0.0445408	0.0331321	0	0.0443834	0	0.0664419
circRNA_00034|NC_000001.11:5904617_5986327_-	0	0	0.0440209	0	0	0
circRNA_00035|NC_000001.11:5947104_5961949_-	0	0	0	0	0	0
circRNA_00036|NC_000001.11:5961794_5986327_-	0	0	0	0.0332876	0	0.0442946
circRNA_00037|NC_000001.11:6222390_6223189_-	0	0	0	0	0	0
circRNA_00038|NC_000001.11:6231902_6233643_-	0.0334056	0	0	0	0	0
circRNA_00039|NC_000001.11:6318492_6349866_-	0	0	0	0	0	0
circRNA_00040|NC_000001.11:6549571_6550615_-	0	0	0	0	0	0.033221
circRNA_00041|NC_000001.11:6599047_6599452_-	0	0	0	0	0	0
circRNA_00042|NC_000001.11:6616757_6620337_+	0	0.022088	0	0	0	0
circRNA_00043|NC_000001.11:6619803_6620337_+	0	0	0	0	0	0
circRNA_00044|NC_000001.11:6667709_6681037_-	0	0.0662641	0.0330156	0	0	0
circRNA_00045|NC_000001.11:6806983_6825210_+	0.0222704	0.0552201	0.0990469	0.0887668	0.0221238	0.0775156
circRNA_00046|NC_000001.11:6806983_6888899_+	0	0	0.0330156	0	0	0
circRNA_00047|NC_000001.11:6820181_6888899_+	0	0.0331321	0.0220104	0.0221917	0	0
circRNA_00048|NC_000001.11:7777160_7778169_+	0.656977	0.85039	0.374177	0.798901	0.221238	0.708714
circRNA_00049|NC_000001.11:7835762_7837149_+	0	0.0662641	0	0.177534	0.0331857	0.0442946
circRNA_00050|NC_000001.11:8465925_8508675_-	0	0	0	0	0	0
circRNA_00051|NC_000001.11:8465925_8541318_-	0	0	0	0	0	0.0221473
circRNA_00052|NC_000001.11:8495063_8508675_-	0	0	0.0330156	0	0	0.033221
circRNA_00053|NC_000001.11:8495063_8541318_-	0.0222704	0.0331321	0	0.122054	0	0.0221473
circRNA_00054|NC_000001.11:8495063_8557523_-	0.0334056	0.0441761	0.0660313	0.0221917	0.0442476	0.0442946
circRNA_00055|NC_000001.11:8508627_8557523_-	0.0445408	0.0662641	0	0.0443834	0.0663714	0.0553683
circRNA_00056|NC_000001.11:8541214_8557523_-	0.200434	0.276101	0.242115	0.366163	0.0553095	0.232547
circRNA_00057|NC_000001.11:8541214_8557537_-	0.0334056	0	0	0	0	0
circRNA_00058|NC_000001.11:8541214_8614686_-	0.144758	0.176704	0.220104	0.144246	0.0774333	0.24362
circRNA_00059|NC_000001.11:8612046_8624380_-	0	0	0	0	0	0.0221473
circRNA_00060|NC_000001.11:8614561_8624380_-	0	0	0	0	0.0221238	0
circRNA_00061|NC_000001.11:8614561_8656441_-	0.0445408	0	0.0440209	0.0221917	0.0221238	0
circRNA_00062|NC_000001.11:8655973_8656441_-	0.0668112	0.143572	0.110052	0.177534	0.0663714	0.0442946
circRNA_00063|NC_000001.11:8866279_8867250_-	0	0	0	0	0	0.0221473
circRNA_00064|NC_000001.11:9057448_9069594_-	0	0	0	0.0221917	0	0
circRNA_00065|NC_000001.11:9244925_9247083_+	0	0	0	0	0	0
circRNA_00066|NC_000001.11:9355743_9356585_+	0	0	0	0	0	0
circRNA_00067|NC_000001.11:9740658_9741256_-	0	0.022088	0	0	0	0
circRNA_00068|NC_000001.11:9871187_9877989_-	0	0.0331321	0.0330156	0.0665751	0	0.033221
circRNA_00069|NC_000001.11:9931891_9934860_-	0.423138	0.596377	0.27513	0.654655	0.254424	0.442946
circRNA_00070|NC_000001.11:9931891_9935627_-	0.100217	0.121484	0.0990469	0.122054	0.0553095	0.0664419
circRNA_00071|NC_000001.11:9935492_9936627_-	0	0	0	0.0443834	0	0
circRNA_00072|NC_000001.11:9972018_9975775_+	0	0.022088	0	0	0	0
circRNA_00073|NC_000001.11:9972018_9981170_+	0.0445408	0.0773081	0	0.077671	0.0331857	0.0442946
circRNA_00074|NC_000001.11:10007570_10008274_+	0	0	0	0	0.0774333	0.0553683
circRNA_00075|NC_000001.11:10095461_10105744_+	0.0445408	0.0993962	0.0440209	0.0887668	0	0.12181
circRNA_00076|NC_000001.11:10129392_10137205_+	0	0	0	0	0	0
circRNA_00077|NC_000001.11:10134988_10137205_+	0.0445408	0.0441761	0	0.0332876	0	0
circRNA_00078|NC_000001.11:10144940_10151561_+	0	0.022088	0	0	0	0
circRNA_00079|NC_000001.11:10149184_10161286_+	0.0334056	0	0	0	0.0221238	0
circRNA_00080|NC_000001.11:10233878_10255313_+	0	0	0	0	0	0.0221473
circRNA_00081|NC_000001.11:10256247_10261970_+	0	0.022088	0	0	0	0
circRNA_00082|NC_000001.11:10267380_10268263_+	0.0222704	0	0	0	0	0
circRNA_00083|NC_000001.11:10271502_10276399_+	0	0.022088	0	0	0	0
circRNA_00084|NC_000001.11:10291082_10297246_+	0.0222704	0	0.0220104	0	0.0221238	0.0553683
circRNA_00085|NC_000001.11:10292047_10297246_+	0	0	0	0	0	0.0221473
circRNA_00086|NC_000001.11:10320043_10376676_+	0	0.0331321	0	0	0	0
circRNA_00087|NC_000001.11:10334520_10371262_+	0	0	0.0220104	0	0	0
circRNA_00088|NC_000001.11:10363283_10365648_+	0	0	0.0330156	0.0332876	0	0
circRNA_00089|NC_000001.11:10368467_10371262_+	0	0	0	0	0	0.033221
circRNA_00090|NC_000001.11:10371141_10375373_+	0.055676	0.022088	0	0	0	0
circRNA_00091|NC_000001.11:10411418_10413251_+	0	0	0	0	0	0
circRNA_00092|NC_000001.11:10433842_10442441_+	0	0	0	0	0	0.0775156
circRNA_00093|NC_000001.11:10440347_10442441_+	0.155893	0.022088	0.0880417	0.077671	0.0663714	0.110737
circRNA_00094|NC_000001.11:10467190_10469338_-	0.0222704	0.022088	0	0	0	0.033221
circRNA_00095|NC_000001.11:11018733_11020599_+	0	0	0	0	0	0
circRNA_00096|NC_000001.11:11070900_11076948_-	0	0	0.0220104	0	0	0
circRNA_00097|NC_000001.11:11073934_11074326_-	0	0.0331321	0	0	0	0
circRNA_00098|NC_000001.11:11073934_11076948_-	0	0	0.0440209	0.0554793	0	0
circRNA_00099|NC_000001.11:11090554_11091597_-	0.0668112	0.022088	0	0	0	0
circRNA_00100|NC_000001.11:11121246_11122126_-	0	0	0	0	0	0.0442946
circRNA_00101|NC_000001.11:11124498_11133197_-	0.0334056	0	0.0330156	0	0	0
circRNA_00102|NC_000001.11:11247625_11248094_-	0	0	0	0	0	0.033221
circRNA_00103|NC_000001.11:11947976_11950520_+	0	0	0	0	0	0.0221473
circRNA_00104|NC_000001.11:11989165_11992690_+	0	0	0	0	0	0
circRNA_00105|NC_000001.11:12001401_12002103_+	0.055676	0.0441761	0.0330156	0.177534	0.0331857	0.155031
circRNA_00106|NC_000001.11:12275825_12278038_+	0.222704	0.154616	0.297141	0.199725	0.110619	0.132884
circRNA_00107|NC_000001.11:12299202_12308641_+	0.0334056	0	0	0	0	0.0221473
circRNA_00108|NC_000001.11:12318072_12321964_+	0.0222704	0	0	0	0	0
circRNA_00109|NC_000001.11:12318072_12322746_+	0	0	0	0	0	0.0221473
circRNA_00110|NC_000001.11:12362720_12416827_+	0.0222704	0	0	0.0221917	0	0
circRNA_00111|NC_000001.11:12400181_12416827_+	0	0	0	0	0.0221238	0
circRNA_00112|NC_000001.11:12578718_12579412_-	0.0334056	0.0552201	0.0440209	0.0443834	0	0.0221473
circRNA_00113|NC_000001.11:12578718_12580666_-	0	0	0	0.0332876	0	0
circRNA_00114|NC_000001.11:13715541_13742157_+	0.0222704	0.0331321	0	0.0221917	0	0
circRNA_00115|NC_000001.11:13715541_13749487_+	0	0	0	0	0.0221238	0
circRNA_00116|NC_000001.11:13731000_13742157_+	0.0334056	0.022088	0	0	0.0331857	0
circRNA_00117|NC_000001.11:13731000_13749487_+	0.0334056	0	0.0220104	0	0.0331857	0
circRNA_00118|NC_000001.11:13769118_13773188_+	0.055676	0	0	0	0	0
circRNA_00119|NC_000001.11:13769118_13782831_+	0	0	0.0330156	0	0	0
circRNA_00120|NC_000001.11:13773078_13782831_+	0.0222704	0.022088	0.0330156	0	0	0
circRNA_00121|NC_000001.11:13778418_13782831_+	0	0	0.0440209	0.0332876	0.0331857	0
circRNA_00122|NC_000001.11:14216381_14221260_+	0	0	0	0	0	0.0664419
circRNA_00123|NC_000001.11:14759555_14759754_+	0	0	0	0	0	0
circRNA_00124|NC_000001.11:14759555_14762125_+	0	0	0	0	0	0
circRNA_00125|NC_000001.11:14944357_14946173_+	0.0334056	0.0552201	0	0	0	0
circRNA_00126|NC_000001.11:14960684_14960875_+	0	0	0	0	0	0
circRNA_00127|NC_000001.11:14960684_15044159_+	0	0	0	0	0	0
circRNA_00128|NC_000001.11:15034749_15044159_+	0	0	0	0	0	0
circRNA_00129|NC_000001.11:15043989_15044159_+	0	0	0	0.0221917	0	0
circRNA_00130|NC_000001.11:15493892_15495452_-	0	0	0	0	0	0
circRNA_00131|NC_000001.11:15518110_15518395_-	0	0	0	0	0	0
circRNA_00132|NC_000001.11:15529088_15536814_+	0	0	0	0.0221917	0	0
circRNA_00133|NC_000001.11:15529088_15548428_+	0	0	0.0220104	0	0	0
circRNA_00134|NC_000001.11:15534237_15536814_+	0.144758	0.0441761	0.0880417	0.0998627	0	0.0996629
circRNA_00135|NC_000001.11:15534237_15548428_+	0	0.0552201	0	0	0	0
circRNA_00136|NC_000001.11:15534237_15567269_+	0	0.022088	0	0	0	0
circRNA_00137|NC_000001.11:15536475_15536814_+	0	0.022088	0	0	0	0
circRNA_00138|NC_000001.11:15563929_15564359_+	0	0	0	0	0	0.0442946
circRNA_00139|NC_000001.11:15626669_15643650_+	0	0	0	0.0221917	0	0
circRNA_00140|NC_000001.11:15626669_15661159_+	0	0	0.0220104	0	0	0
circRNA_00141|NC_000001.11:15630325_15643650_+	0	0	0	0	0	0
circRNA_00142|NC_000001.11:15630325_15649823_+	0.0222704	0	0	0	0	0
circRNA_00143|NC_000001.11:15630325_15651895_+	0.0445408	0.022088	0.0440209	0.0443834	0	0.0664419
circRNA_00144|NC_000001.11:15638307_15643650_+	0.0890816	0.0993962	0.0550261	0.0887668	0.0442476	0.0885892
circRNA_00145|NC_000001.11:15638307_15646984_+	0	0	0	0	0	0
circRNA_00146|NC_000001.11:15638307_15651895_+	0.0334056	0.0662641	0	0.0221917	0	0
circRNA_00147|NC_000001.11:15643522_15651895_+	0	0	0	0.0221917	0	0
circRNA_00148|NC_000001.11:15649720_15651895_+	0	0	0	0.0443834	0	0
circRNA_00149|NC_000001.11:15717893_15719920_+	0.0222704	0	0	0	0	0
circRNA_00150|NC_000001.11:15717893_15721388_+	0.0890816	0.11044	0.0220104	0.13315	0.0553095	0.0996629
circRNA_00151|NC_000001.11:15719734_15721388_+	0	0.022088	0	0.0665751	0.0221238	0
circRNA_00152|NC_000001.11:15872816_15876678_+	0.0222704	0.0441761	0	0.0332876	0	0
circRNA_00153|NC_000001.11:15911101_15916279_+	0	0.022088	0	0	0.0221238	0
circRNA_00154|NC_000001.11:15911101_15922349_+	0	0	0	0.0221917	0	0
circRNA_00155|NC_000001.11:15937163_15938006_+	0	0.0552201	0	0	0	0.0221473
circRNA_00156|NC_000001.11:16030461_16051820_+	0.0779464	0	0.0330156	0	0.0774333	0
circRNA_00157|NC_000001.11:16137853_16138430_-	0	0	0	0	0	0
circRNA_00158|NC_000001.11:16201782_16202574_-	0.055676	0.0331321	0	0.0443834	0	0.0221473
circRNA_00159|NC_000001.11:16294783_16305919_-	0	0	0	0	0	0
circRNA_00160|NC_000001.11:16294783_16315435_-	0	0	0	0.0332876	0	0
circRNA_00161|NC_000001.11:16294783_16316571_-	0	0	0	0.0221917	0	0
circRNA_00162|NC_000001.11:16305803_16315435_-	0	0	0	0	0	0
circRNA_00163|NC_000001.11:16486426_16486661_-	0	0	0	0.0332876	0	0.0442946
circRNA_00164|NC_000001.11:16490618_16490926_-	0	0	0	0.0221917	0	0
circRNA_00165|NC_000001.11:17580553_17588479_+	0.0445408	0.0773081	0.0440209	0.0332876	0.0331857	0.0885892
circRNA_00166|NC_000001.11:19156767_19160281_-	0	0	0.0220104	0	0	0
circRNA_00167|NC_000001.11:19172864_19175033_-	0	0	0.0440209	0	0	0
circRNA_00168|NC_000001.11:19193433_19197265_-	0	0.0331321	0	0	0	0
circRNA_00169|NC_000001.11:19197670_19201815_-	0.0445408	0	0	0	0	0
circRNA_00170|NC_000001.11:19222624_19244015_-	0.0222704	0	0	0	0	0
circRNA_00171|NC_000001.11:19235130_19244015_-	0	0	0	0.0221917	0	0
circRNA_00172|NC_000001.11:19306018_19308642_-	0	0	0	0	0	0
circRNA_00173|NC_000001.11:19356635_19357563_-	0	0	0	0	0	0
circRNA_00174|NC_000001.11:19473646_19474239_-	0	0	0	0	0	0
circRNA_00175|NC_000001.11:19737372_19787117_-	0	0	0	0	0	0
circRNA_00176|NC_000001.11:19755634_19787117_-	0	0	0	0	0	0
circRNA_00177|NC_000001.11:19770542_19787117_-	0	0	0	0	0	0
circRNA_00178|NC_000001.11:19890385_19894480_+	0	0	0	0	0	0
circRNA_00179|NC_000001.11:19890385_19904987_+	0	0	0	0.0221917	0	0
circRNA_00180|NC_000001.11:19890385_19907876_+	0	0.022088	0	0.0221917	0	0.0221473
circRNA_00181|NC_000001.11:20744744_20757256_-	0	0	0	0	0	0.0221473
circRNA_00182|NC_000001.11:20744744_20773610_-	0	0	0	0	0	0
circRNA_00183|NC_000001.11:20744744_20780540_-	0	0.022088	0.0550261	0.0332876	0.0553095	0.0553683
circRNA_00184|NC_000001.11:20749723_20749975_-	0	0	0	0	0.0221238	0
circRNA_00185|NC_000001.11:20749723_20773610_-	0.0779464	0.154616	0.0770365	0.177534	0.0442476	0.0553683
circRNA_00186|NC_000001.11:20757166_20773610_-	0.200434	0.364453	0.132063	0.366163	0.099557	0.265768
circRNA_00187|NC_000001.11:20757166_20776750_-	0	0.0331321	0	0	0.0221238	0.0553683
circRNA_00188|NC_000001.11:20757166_20779911_-	0	0	0	0.0221917	0	0
circRNA_00189|NC_000001.11:20757166_20780540_-	0	0	0.0220104	0.0221917	0	0.033221
circRNA_00190|NC_000001.11:20765377_20773610_-	0.0334056	0.0331321	0.0440209	0.0554793	0	0.0442946
circRNA_00191|NC_000001.11:20765377_20776750_-	0	0	0	0	0.0331857	0
circRNA_00192|NC_000001.11:20767584_20773610_-	0	0	0	0	0.0331857	0
circRNA_00193|NC_000001.11:20767584_20780540_-	0	0.0441761	0	0	0	0
circRNA_00194|NC_000001.11:20770930_20773610_-	0.222704	0.397585	0.220104	0.32178	0.17699	0.265768
circRNA_00195|NC_000001.11:20770930_20780540_-	0	0	0	0	0	0
circRNA_00196|NC_000001.11:20775724_20776005_-	0	0	0	0.0554793	0	0
circRNA_00197|NC_000001.11:20840856_20865262_-	0.0445408	0	0.0220104	0	0.0221238	0.0553683
circRNA_00198|NC_000001.11:20840856_20886371_-	0	0	0	0	0.0221238	0
circRNA_00199|NC_000001.11:20879323_20904971_-	0	0	0	0	0	0
circRNA_00200|NC_000001.11:20893517_20904971_-	0	0	0	0	0	0
circRNA_00201|NC_000001.11:20893517_20942330_-	0	0	0	0	0	0
circRNA_00202|NC_000001.11:20904883_20942330_-	0	0.0441761	0	0.0221917	0.0331857	0
circRNA_00203|NC_000001.11:20941491_20942330_-	0	0	0	0.0332876	0	0
circRNA_00204|NC_000001.11:20941491_20950111_-	0	0	0	0.0332876	0	0
circRNA_00205|NC_000001.11:20969474_20981227_-	0.0779464	0.0883522	0.0550261	0.155342	0.0663714	0.177178
circRNA_00206|NC_000001.11:20969474_21002808_-	0.0445408	0.0552201	0	0	0.0331857	0
circRNA_00207|NC_000001.11:20980334_20981227_-	0	0	0	0	0	0.033221
circRNA_00208|NC_000001.11:20980334_21002808_-	0	0	0.0220104	0	0	0
circRNA_00209|NC_000001.11:20980334_21050994_-	0	0.022088	0	0	0	0
circRNA_00210|NC_000001.11:21050866_21089213_-	0	0	0	0	0	0.0221473
circRNA_00211|NC_000001.11:21050866_21111383_-	0.0222704	0.0883522	0.0220104	0.077671	0	0.0221473
circRNA_00212|NC_000001.11:21089138_21111383_-	0.0334056	0.0441761	0.0550261	0.0554793	0	0.0885892
circRNA_00213|NC_000001.11:21221747_21228041_-	0	0	0	0	0	0.033221
circRNA_00214|NC_000001.11:21272699_21290156_-	0	0.0662641	0.0330156	0	0	0
circRNA_00215|NC_000001.11:21680808_21695221_-	0	0	0.0990469	0	0.0553095	0
circRNA_00216|NC_000001.11:21680808_21721764_-	0	0	0	0.0221917	0	0
circRNA_00217|NC_000001.11:21701498_21703618_-	0	0	0	0	0.0331857	0.0442946
circRNA_00218|NC_000001.11:21715389_21721764_-	0.0890816	0.132528	0.0990469	0.13315	0.099557	0.210399
circRNA_00219|NC_000001.11:21715389_21724095_-	0.0445408	0.132528	0	0.0443834	0	0.0885892
circRNA_00220|NC_000001.11:21715389_21729832_-	0.0779464	0.0441761	0	0	0	0
circRNA_00221|NC_000001.11:21721036_21721764_-	0	0	0	0.0554793	0	0.12181
circRNA_00222|NC_000001.11:21747067_21757783_-	0	0	0.0440209	0.0332876	0.0331857	0
circRNA_00223|NC_000001.11:21748138_21751615_-	0	0	0	0.0221917	0	0
circRNA_00224|NC_000001.11:21847354_21849031_-	0	0	0	0	0	0
circRNA_00225|NC_000001.11:21861757_21862115_-	0	0	0	0.0443834	0	0
circRNA_00226|NC_000001.11:22078429_22086866_+	0.0890816	0.0331321	0	0.0554793	0.0331857	0.0664419
circRNA_00227|NC_000001.11:22085168_22085896_+	0	0	0	0	0	0
circRNA_00228|NC_000001.11:22489880_22491533_+	0.0334056	0.0331321	0	0	0	0.0885892
circRNA_00229|NC_000001.11:22501492_22504344_+	0	0	0	0	0	0
circRNA_00230|NC_000001.11:22781421_22785076_+	0	0	0	0	0	0
circRNA_00231|NC_000001.11:22863037_22865212_+	0	0	0	0	0	0
circRNA_00232|NC_000001.11:23030469_23040434_+	0	0	0	0.0554793	0	0.0221473
circRNA_00233|NC_000001.11:23030469_23044486_+	0.0445408	0.0441761	0.0330156	0.0554793	0	0.12181
circRNA_00234|NC_000001.11:23030469_23050520_+	0.434273	0.728905	0.242115	0.443834	0.188052	1.0077
circRNA_00235|NC_000001.11:23030469_23053839_+	0	0	0	0	0	0.0221473
circRNA_00236|NC_000001.11:23030469_23059167_+	0.122487	0.16566	0.0550261	0.0665751	0.0442476	0.221473
circRNA_00237|NC_000001.11:23040259_23044486_+	0	0	0	0	0	0.0221473
circRNA_00238|NC_000001.11:23050387_23057565_+	0	0	0	0	0	0
circRNA_00239|NC_000001.11:23050387_23059167_+	0	0	0	0	0	0
circRNA_00240|NC_000001.11:23055069_23057565_+	0	0	0	0.0221917	0	0
circRNA_00241|NC_000001.11:23055069_23069151_+	0	0	0	0	0	0
circRNA_00242|NC_000001.11:23071225_23072197_+	0.055676	0.0773081	0.0440209	0	0	0.0664419
circRNA_00243|NC_000001.11:23088751_23109127_-	0	0	0	0	0	0
circRNA_00244|NC_000001.11:23749021_23754460_+	0.0334056	0	0	0	0	0
circRNA_00245|NC_000001.11:23750845_23752518_+	0.0222704	0	0	0	0	0.033221
circRNA_00246|NC_000001.11:23785675_23786423_+	0.0222704	0	0	0	0	0
circRNA_00247|NC_000001.11:23814190_23820593_-	0.0222704	0.143572	0.0660313	0.210821	0	0.143957
circRNA_00248|NC_000001.11:23816675_23820593_-	0.0222704	0.0331321	0	0.0554793	0	0.110737
circRNA_00249|NC_000001.11:23863134_23863271_-	0	0.022088	0	0	0	0
circRNA_00250|NC_000001.11:24074160_24081456_-	0	0	0	0	0	0.0221473
circRNA_00251|NC_000001.11:24169417_24180854_-	0.0222704	0.0331321	0	0	0	0.0553683
circRNA_00252|NC_000001.11:24440172_24445244_+	0	0	0	0.0554793	0	0
circRNA_00253|NC_000001.11:24514314_24514567_+	0.155893	0.0662641	0.0440209	0.0554793	0.0774333	0.0442946
circRNA_00254|NC_000001.11:24514314_24533254_+	0	0	0	0	0	0
circRNA_00255|NC_000001.11:24531218_24533254_+	0.0222704	0	0	0.0332876	0	0
circRNA_00256|NC_000001.11:24646667_24649029_+	0	0	0	0.0554793	0	0
circRNA_00257|NC_000001.11:24652434_24655129_+	0	0	0.0330156	0	0	0
circRNA_00258|NC_000001.11:24660719_24661396_+	0	0	0	0	0	0.033221
circRNA_00259|NC_000001.11:24662660_24663224_+	0	0	0	0	0	0.0221473
circRNA_00260|NC_000001.11:24666815_24670315_+	0.0222704	0	0	0.0221917	0.0221238	0
circRNA_00261|NC_000001.11:24797742_24814219_+	0	0	0	0	0	0
circRNA_00262|NC_000001.11:24797742_24827116_+	0	0	0.0220104	0	0.0331857	0
circRNA_00263|NC_000001.11:25227442_25228235_-	0.0334056	0.0441761	0	0	0.0221238	0.033221
circRNA_00264|NC_000001.11:25242374_25243633_-	0	0	0.0220104	0	0	0.033221
circRNA_00265|NC_000001.11:25340474_25343073_+	0.0334056	0.0552201	0	0	0	0
circRNA_00266|NC_000001.11:25340474_25351693_+	0	0.0441761	0	0.0332876	0.0221238	0.0221473
circRNA_00267|NC_000001.11:25340474_25356853_+	0	0	0.0330156	0	0	0
circRNA_00268|NC_000001.11:25446762_25458892_+	0	0	0	0.0665751	0	0
circRNA_00269|NC_000001.11:25448808_25456831_+	0	0	0	0	0	0.0221473
circRNA_00270|NC_000001.11:25458391_25458892_+	0	0	0	0.0332876	0	0
circRNA_00271|NC_000001.11:25458391_25491584_+	0	0	0	0.0221917	0	0
circRNA_00272|NC_000001.11:25982364_25984528_-	0	0	0.0440209	0	0	0
circRNA_00273|NC_000001.11:26255171_26259802_+	0	0	0.0440209	0	0	0
circRNA_00274|NC_000001.11:26257597_26259802_+	0.0222704	0	0.0330156	0.0221917	0	0.0221473
circRNA_00275|NC_000001.11:26268483_26269614_+	0	0	0	0	0	0
circRNA_00276|NC_000001.11:26294205_26298062_-	0	0	0	0	0	0.0221473
circRNA_00277|NC_000001.11:26446316_26447660_+	0.155893	0.143572	0.0660313	0.0443834	0.0663714	0.210399
circRNA_00278|NC_000001.11:26446316_26460144_+	0.0222704	0	0	0	0	0
circRNA_00279|NC_000001.11:26447559_26448789_+	0	0	0.0220104	0	0	0
circRNA_00280|NC_000001.11:26447559_26460144_+	0	0	0	0	0	0
circRNA_00281|NC_000001.11:26453609_26463433_-	0.0668112	0.0331321	0.0330156	0.0998627	0.0331857	0.132884
circRNA_00282|NC_000001.11:26454947_26463433_-	0	0	0	0.0221917	0	0
circRNA_00283|NC_000001.11:26457167_26463433_-	0	0	0	0	0	0.0221473
circRNA_00284|NC_000001.11:26457791_26460144_+	0.0222704	0.0331321	0	0	0	0
circRNA_00285|NC_000001.11:26462669_26463433_-	0	0.022088	0	0	0	0
circRNA_00286|NC_000001.11:26729651_26732792_+	0.111352	0.0441761	0.110052	0.0887668	0.0774333	0.110737
circRNA_00287|NC_000001.11:26760856_26763285_+	0.0222704	0	0	0	0	0
circRNA_00288|NC_000001.11:26941457_26941818_+	0.0334056	0.0552201	0.0550261	0	0.0331857	0.0442946
circRNA_00289|NC_000001.11:26942657_26943065_+	0	0.0331321	0.0330156	0	0	0
circRNA_00290|NC_000001.11:26942660_26943065_+	0.27838	0.474893	0.242115	0.299588	0.121681	0.365431
circRNA_00291|NC_000001.11:27105885_27109777_-	0.0334056	0	0	0	0	0.033221
circRNA_00292|NC_000001.11:27134511_27138697_-	0	0	0	0	0	0
circRNA_00293|NC_000001.11:27749068_27755330_+	0	0.022088	0.0220104	0	0	0
circRNA_00294|NC_000001.11:27789562_27793632_+	0.055676	0	0.0880417	0.0665751	0	0.0775156
circRNA_00295|NC_000001.11:27838699_27843330_+	0	0.0331321	0	0	0	0
circRNA_00296|NC_000001.11:27988535_28004419_-	0	0	0	0.0332876	0	0
circRNA_00297|NC_000001.11:28004336_28017239_-	0	0	0	0.0221917	0	0
circRNA_00298|NC_000001.11:28010947_28017239_-	0.0222704	0.0441761	0.0220104	0	0.0221238	0.033221
circRNA_00299|NC_000001.11:28027789_28042650_-	0	0	0	0	0	0.0442946
circRNA_00300|NC_000001.11:28035544_28042650_-	0	0	0	0	0	0
circRNA_00301|NC_000001.11:28035544_28048426_-	0.0334056	0.0883522	0.0220104	0.0554793	0.0553095	0.0996629
circRNA_00302|NC_000001.11:28035544_28058094_-	0.167028	0.0993962	0.165078	0.077671	0.132743	0.166105
circRNA_00303|NC_000001.11:28407410_28408135_+	0	0	0	0	0	0
circRNA_00304|NC_000001.11:28459085_28460292_+	0	0	0	0	0	0
circRNA_00305|NC_000001.11:28459085_28466535_+	0.144758	0.254012	0.0990469	0.155342	0.0663714	0.143957
circRNA_00306|NC_000001.11:28459085_28466768_+	0.0222704	0.022088	0	0.0221917	0	0.0221473
circRNA_00307|NC_000001.11:28471620_28480604_+	0	0.022088	0	0	0	0
circRNA_00308|NC_000001.11:28473554_28474151_+	0	0.022088	0.0330156	0.0443834	0	0
circRNA_00309|NC_000001.11:28473554_28476291_+	0.0334056	0.0773081	0.0660313	0.077671	0.0331857	0.033221
circRNA_00310|NC_000001.11:28473554_28480604_+	0	0.0441761	0.0330156	0	0	0
circRNA_00311|NC_000001.11:28476107_28480604_+	0	0.0662641	0	0.0221917	0	0
circRNA_00312|NC_000001.11:28476107_28491012_+	0	0.0331321	0	0	0.0221238	0
circRNA_00313|NC_000001.11:28540150_28542507_-	0	0	0	0	0	0
circRNA_00314|NC_000001.11:28560633_28561398_+	0	0	0.0220104	0	0.0221238	0.0221473
circRNA_00315|NC_000001.11:28580560_28581229_-	0	0	0	0	0	0
circRNA_00316|NC_000001.11:28617953_28622165_-	0	0.0331321	0	0.0221917	0	0
circRNA_00317|NC_000001.11:28683583_28693045_+	0	0	0	0	0	0
circRNA_00318|NC_000001.11:28683583_28697084_+	0	0.0552201	0	0	0	0
circRNA_00319|NC_000001.11:28742403_28743986_+	0.0334056	0	0.0660313	0.0332876	0	0
circRNA_00320|NC_000001.11:28987431_28987905_+	0.0334056	0.0441761	0	0	0.0331857	0
circRNA_00321|NC_000001.11:28993330_28997319_+	0	0	0	0.0332876	0	0
circRNA_00322|NC_000001.11:28993330_29018442_+	0	0.0441761	0	0	0	0
circRNA_00323|NC_000001.11:29035826_29039426_+	0	0.132528	0	0.077671	0	0
circRNA_00324|NC_000001.11:29035826_29053312_+	0	0.0552201	0	0	0	0
circRNA_00325|NC_000001.11:29035826_29065158_+	0	0.0331321	0	0.0554793	0	0
circRNA_00326|NC_000001.11:29096155_29097935_+	0	0.022088	0	0	0	0
circRNA_00327|NC_000001.11:29148080_29149226_-	0	0.022088	0	0	0	0
circRNA_00328|NC_000001.11:29148080_29154910_-	0	0.0662641	0.0220104	0.0221917	0.0221238	0.0885892
circRNA_00329|NC_000001.11:29154696_29154910_-	0.0668112	0.132528	0.0880417	0.233013	0.0442476	0.166105
circRNA_00330|NC_000001.11:29154696_29160517_-	0	0	0	0.0221917	0	0
circRNA_00331|NC_000001.11:29159374_29166866_-	0	0	0	0	0	0
circRNA_00332|NC_000001.11:29216005_29220921_-	0	0	0	0	0	0.033221
circRNA_00333|NC_000001.11:29258505_29260903_+	0.0222704	0	0	0	0	0
circRNA_00334|NC_000001.11:29282676_29284869_+	0	0	0	0	0	0
circRNA_00335|NC_000001.11:30945346_30950261_-	0	0	0	0	0	0
circRNA_00336|NC_000001.11:30945346_30953981_-	0	0.022088	0	0	0	0
circRNA_00337|NC_000001.11:30964674_30981405_-	0	0	0	0	0	0.033221
circRNA_00338|NC_000001.11:30980062_30982640_-	0	0	0	0	0	0
circRNA_00339|NC_000001.11:30980062_30995220_-	0	0	0	0	0.0331857	0
circRNA_00340|NC_000001.11:30992390_30995220_-	0.055676	0.121484	0.121057	0.0998627	0.0553095	0.12181
circRNA_00341|NC_000001.11:30992390_31007099_-	0	0	0	0	0	0.033221
circRNA_00342|NC_000001.11:30992390_31007102_-	0.0445408	0.209836	0.0770365	0.13315	0.0663714	0.177178
circRNA_00343|NC_000001.11:31005853_31007102_-	0.0779464	0.022088	0	0.0665751	0	0.0553683
circRNA_00344|NC_000001.11:31005853_31028864_-	0	0	0	0	0	0
circRNA_00345|NC_000001.11:31055313_31059577_-	0	0	0	0	0	0
circRNA_00346|NC_000001.11:31059204_31059577_-	0	0	0.0220104	0	0	0
circRNA_00347|NC_000001.11:31267871_31292006_-	0	0	0	0	0	0
circRNA_00348|NC_000001.11:31310044_31339048_+	0	0	0	0	0	0
circRNA_00349|NC_000001.11:31318167_31348974_+	0	0	0	0	0	0
circRNA_00350|NC_000001.11:31337175_31339048_+	0.0222704	0	0	0.0332876	0	0
circRNA_00351|NC_000001.11:31337175_31348974_+	0.0890816	0.121484	0.0660313	0.0665751	0.0442476	0.143957
circRNA_00352|NC_000001.11:31337175_31364556_+	0	0	0	0	0	0
circRNA_00353|NC_000001.11:31346640_31348974_+	0	0	0	0.0221917	0	0.0775156
circRNA_00354|NC_000001.11:31423693_31426823_+	0	0	0	0	0	0
circRNA_00355|NC_000001.11:31428978_31429538_+	0	0	0	0	0	0
circRNA_00356|NC_000001.11:31907661_31911826_-	0	0	0	0	0	0
circRNA_00357|NC_000001.11:31907661_31919658_-	0	0	0	0	0	0
circRNA_00358|NC_000001.11:31910038_31911826_-	0	0	0	0	0	0
circRNA_00359|NC_000001.11:31910038_31919658_-	0	0	0	0	0	0
circRNA_00360|NC_000001.11:31915891_31919658_-	0	0	0.0330156	0	0	0
circRNA_00361|NC_000001.11:31915895_31919658_-	0.222704	0.485937	0.352167	0.488217	0.154867	0.420799
circRNA_00362|NC_000001.11:32030298_32033334_+	0	0.0552201	0	0.0443834	0	0.0221473
circRNA_00363|NC_000001.11:32030298_32037043_+	0	0	0	0	0	0.033221
circRNA_00364|NC_000001.11:32030298_32038619_+	0	0.0662641	0	0	0	0.0664419
circRNA_00365|NC_000001.11:32030298_32039573_+	0	0.022088	0	0	0	0
circRNA_00366|NC_000001.11:32030298_32045390_+	0.0334056	0.0441761	0.0330156	0.0221917	0.0221238	0
circRNA_00367|NC_000001.11:32036910_32038619_+	0.0222704	0	0.0440209	0.0443834	0	0.0996629
circRNA_00368|NC_000001.11:32036910_32039573_+	0.0334056	0	0	0.0221917	0	0
circRNA_00369|NC_000001.11:32094784_32100562_+	0	0	0	0	0	0
circRNA_00370|NC_000001.11:32154588_32159531_+	0	0	0	0.0332876	0	0
circRNA_00371|NC_000001.11:32163235_32167296_+	0	0	0.0220104	0	0	0
circRNA_00372|NC_000001.11:32184525_32188124_+	0	0	0	0	0	0
circRNA_00373|NC_000001.11:32187954_32188124_+	0	0	0	0	0	0
circRNA_00374|NC_000001.11:32187954_32190249_+	0	0	0	0	0	0
circRNA_00375|NC_000001.11:32224034_32224475_+	0	0	0	0	0	0
circRNA_00376|NC_000001.11:32226171_32226530_+	0	0.0331321	0	0	0	0
circRNA_00377|NC_000001.11:32228499_32229208_+	0	0	0	0	0	0.0221473
circRNA_00378|NC_000001.11:32231744_32232184_-	0	0	0	0.0221917	0	0.0221473
circRNA_00379|NC_000001.11:32231744_32235113_-	0	0	0	0.0221917	0	0
circRNA_00380|NC_000001.11:32279671_32280210_+	0.0222704	0	0	0	0	0
circRNA_00381|NC_000001.11:32383830_32386895_-	0.0334056	0	0	0	0	0
circRNA_00382|NC_000001.11:32592931_32593754_+	0	0.0331321	0	0.0443834	0	0.033221
circRNA_00383|NC_000001.11:32592931_32595223_+	0	0	0	0	0	0
circRNA_00384|NC_000001.11:32619560_32634792_-	0	0	0	0	0	0
circRNA_00385|NC_000001.11:32631827_32634792_-	0.111352	0.0993962	0	0.0443834	0.0221238	0.0664419
circRNA_00386|NC_000001.11:32633645_32634072_-	0.0222704	0	0	0.0221917	0	0
circRNA_00387|NC_000001.11:32668225_32672901_+	0	0	0	0.0332876	0	0
circRNA_00388|NC_000001.11:32779382_32781145_-	0	0	0	0	0	0
circRNA_00389|NC_000001.11:32786362_32791254_-	0	0	0	0	0	0
circRNA_00390|NC_000001.11:32791162_32811057_-	0	0	0	0	0.0442476	0
circRNA_00391|NC_000001.11:32810591_32811057_-	0	0	0	0	0	0
circRNA_00392|NC_000001.11:32821225_32821536_+	0	0	0	0.0221917	0	0
circRNA_00393|NC_000001.11:32825313_32830067_+	0	0.0331321	0	0.0332876	0	0
circRNA_00394|NC_000001.11:32825313_32853166_+	0	0	0	0	0	0
circRNA_00395|NC_000001.11:32835048_32844008_+	0	0	0	0.0443834	0	0
circRNA_00396|NC_000001.11:32942252_32949774_-	0	0	0	0.0221917	0	0
circRNA_00397|NC_000001.11:32944019_32945628_-	0	0	0.0660313	0.0443834	0	0.033221
circRNA_00398|NC_000001.11:32948222_32949774_-	0.144758	0.320277	0.0330156	0.421642	0.0331857	0.365431
circRNA_00399|NC_000001.11:33013207_33014594_-	0.0334056	0.0552201	0.0330156	0	0	0
circRNA_00400|NC_000001.11:33276100_33281811_+	0.0222704	0	0.0220104	0.0332876	0	0
circRNA_00401|NC_000001.11:33280124_33280457_+	0.0334056	0.0331321	0	0.110959	0	0
circRNA_00402|NC_000001.11:33294937_33295305_+	0.0779464	0.154616	0.110052	0.0998627	0.110619	0.210399
circRNA_00403|NC_000001.11:35003968_35015162_-	0	0	0	0	0	0
circRNA_00404|NC_000001.11:35014697_35019602_-	0	0	0	0	0	0.0221473
circRNA_00405|NC_000001.11:35014697_35020467_-	0	0	0	0	0	0
circRNA_00406|NC_000001.11:35093914_35110447_+	0	0	0	0.0221917	0	0
circRNA_00407|NC_000001.11:35097317_35110447_+	0	0	0	0.0332876	0	0.0442946
circRNA_00408|NC_000001.11:35104295_35104769_+	0	0.0441761	0	0.0332876	0	0.0442946
circRNA_00409|NC_000001.11:35104295_35110447_+	0.0445408	0.0331321	0	0	0	0
circRNA_00410|NC_000001.11:35104295_35113181_+	0.0222704	0	0	0	0	0
circRNA_00411|NC_000001.11:35177989_35188090_-	0	0	0	0	0	0.0221473
circRNA_00412|NC_000001.11:35293026_35295988_+	0	0.022088	0	0	0	0
circRNA_00413|NC_000001.11:35325360_35361789_+	0	0	0	0.0221917	0	0
circRNA_00414|NC_000001.11:35335861_35336481_+	0	0	0	0	0	0
circRNA_00415|NC_000001.11:35358925_35361255_+	0	0	0	0	0	0
circRNA_00416|NC_000001.11:35358925_35361789_+	0.690383	0.552201	0.440209	0.621368	0.320795	0.620125
circRNA_00417|NC_000001.11:35358925_35370627_+	0.0222704	0.022088	0	0.0443834	0	0.033221
circRNA_00418|NC_000001.11:35381259_35381758_+	0	0	0	0	0.0221238	0.0221473
circRNA_00419|NC_000001.11:35381259_35389082_+	0.0890816	0.022088	0.121057	0.188629	0.0221238	0
circRNA_00420|NC_000001.11:35381259_35390098_+	0.0334056	0.022088	0.0330156	0.0554793	0	0.033221
circRNA_00421|NC_000001.11:35381259_35393739_+	0	0	0.0220104	0	0	0
circRNA_00422|NC_000001.11:35381259_35399576_+	0	0.0331321	0	0	0	0
circRNA_00423|NC_000001.11:35381259_35408159_+	0	0	0	0	0	0.033221
circRNA_00424|NC_000001.11:35381261_35390098_+	0	0	0.0330156	0	0	0
circRNA_00425|NC_000001.11:35388910_35390098_+	0	0	0	0	0	0.033221
circRNA_00426|NC_000001.11:35392212_35399576_+	0	0	0	0	0	0.033221
circRNA_00427|NC_000001.11:35393699_35396625_-	0	0	0	0	0.0221238	0
circRNA_00428|NC_000001.11:35396552_35399576_+	0	0	0	0.0443834	0	0
circRNA_00429|NC_000001.11:35405023_35405468_+	0.0334056	0	0	0	0	0
circRNA_00430|NC_000001.11:35405023_35408159_+	0	0	0	0	0.0221238	0
circRNA_00431|NC_000001.11:35405023_35415714_+	0.055676	0	0	0	0	0
circRNA_00432|NC_000001.11:35413972_35415714_+	0.0334056	0.0552201	0	0.077671	0.0774333	0.0442946
circRNA_00433|NC_000001.11:35448173_35456241_-	0.0222704	0	0	0	0	0
circRNA_00434|NC_000001.11:35470863_35479212_-	0.0445408	0.198792	0.0440209	0.0998627	0	0.0553683
circRNA_00435|NC_000001.11:35474805_35479212_-	0	0	0.0220104	0.0554793	0	0.0221473
circRNA_00436|NC_000001.11:35478966_35479212_-	0	0.0883522	0	0.0221917	0.0331857	0.0221473
circRNA_00437|NC_000001.11:35747907_35748604_-	0	0	0	0	0	0
circRNA_00438|NC_000001.11:35831427_35835993_+	0	0.022088	0.0220104	0.0221917	0	0.0221473
circRNA_00439|NC_000001.11:35901474_35902337_+	0	0	0	0	0	0
circRNA_00440|NC_000001.11:35973375_35982712_+	0	0	0	0.0332876	0	0
circRNA_00441|NC_000001.11:36004341_36014048_+	0	0	0	0	0	0.033221
circRNA_00442|NC_000001.11:36009475_36027298_+	0	0.022088	0	0.0332876	0	0
circRNA_00443|NC_000001.11:36009475_36034333_+	0.0222704	0	0	0	0	0
circRNA_00444|NC_000001.11:36036177_36040441_+	0	0.0552201	0	0	0	0
circRNA_00445|NC_000001.11:36039790_36040441_+	0	0	0	0.0221917	0	0
circRNA_00446|NC_000001.11:36170971_36173478_+	0.0222704	0	0	0.0221917	0	0
circRNA_00447|NC_000001.11:36289452_36289617_-	0.0334056	0	0	0	0	0
circRNA_00448|NC_000001.11:36358239_36358822_-	0	0	0	0	0	0
circRNA_00449|NC_000001.11:36358239_36362656_-	0	0	0	0	0	0.033221
circRNA_00450|NC_000001.11:36361221_36362656_-	0.055676	0.11044	0.0660313	0.0998627	0.0442476	0.0775156
circRNA_00451|NC_000001.11:36407380_36410593_+	0	0	0	0.0332876	0	0
circRNA_00452|NC_000001.11:37587311_37589082_-	0	0	0	0.0443834	0	0
circRNA_00453|NC_000001.11:37700436_37703347_+	0	0	0	0	0	0
circRNA_00454|NC_000001.11:37865761_37868614_-	0	0	0	0.0221917	0	0
circRNA_00455|NC_000001.11:37866459_37874088_-	0.0334056	0.0773081	0.0330156	0	0	0.110737
circRNA_00456|NC_000001.11:38998171_39001106_+	0	0	0	0.0221917	0	0.0221473
circRNA_00457|NC_000001.11:39047036_39047987_+	0	0	0	0.0221917	0	0
circRNA_00458|NC_000001.11:39231182_39258028_+	0	0	0	0.0221917	0	0
circRNA_00459|NC_000001.11:39283189_39327353_+	0	0	0	0	0	0
circRNA_00460|NC_000001.11:39287286_39287562_+	0.0334056	0	0	0	0	0
circRNA_00461|NC_000001.11:39309570_39318615_+	0	0.022088	0	0	0	0
circRNA_00462|NC_000001.11:39322608_39349627_+	0.0334056	0	0	0	0	0
circRNA_00463|NC_000001.11:39340502_39340953_+	0	0	0	0	0	0
circRNA_00464|NC_000001.11:39349478_39388658_+	0.0445408	0	0	0	0	0
circRNA_00465|NC_000001.11:39350785_39359264_+	0	0	0	0	0	0
circRNA_00466|NC_000001.11:39350785_39372596_+	0.0334056	0	0	0	0	0
circRNA_00467|NC_000001.11:39370030_39372596_+	0	0.022088	0.0330156	0	0	0
circRNA_00468|NC_000001.11:39385434_39388658_+	0	0	0	0.0332876	0	0
circRNA_00469|NC_000001.11:39432535_39448763_+	0	0	0	0	0	0
circRNA_00470|NC_000001.11:39437777_39480009_+	0	0.022088	0	0	0	0
circRNA_00471|NC_000001.11:39439274_39439500_+	0	0.0331321	0	0	0	0.0221473
circRNA_00472|NC_000001.11:39451052_39460794_+	0	0	0	0	0	0
circRNA_00473|NC_000001.11:39459086_39468732_+	0.0445408	0	0	0	0	0
circRNA_00474|NC_000001.11:39529055_39554392_-	0	0	0.0220104	0	0	0
circRNA_00475|NC_000001.11:39804878_39808198_+	0	0.0773081	0	0.0332876	0	0.0553683
circRNA_00476|NC_000001.11:39841135_39857417_-	0	0.0441761	0	0	0	0.033221
circRNA_00477|NC_000001.11:39853970_39857417_-	0	0.11044	0.0440209	0.13315	0.0553095	0.0664419
circRNA_00478|NC_000001.11:39957087_39958825_+	0	0	0	0	0	0
circRNA_00479|NC_000001.11:40064227_40064559_+	0	0.022088	0	0.0665751	0	0.0664419
circRNA_00480|NC_000001.11:40089410_40092507_-	0	0.0331321	0	0	0	0
circRNA_00481|NC_000001.11:40189055_40195764_+	0	0	0	0.0221917	0	0.0221473
circRNA_00482|NC_000001.11:40189055_40202614_+	0.0222704	0.198792	0.0770365	0.210821	0.0553095	0.24362
circRNA_00483|NC_000001.11:40189055_40222710_+	0	0	0	0	0	0
circRNA_00484|NC_000001.11:40190772_40202614_+	0	0.0773081	0	0.0998627	0.0331857	0.0664419
circRNA_00485|NC_000001.11:40222574_40231658_+	0	0	0	0.0221917	0	0
circRNA_00486|NC_000001.11:40267786_40272035_+	0.0222704	0.0552201	0.0330156	0.0332876	0	0
circRNA_00487|NC_000001.11:40403684_40406869_+	0	0	0	0.0221917	0	0
circRNA_00488|NC_000001.11:40406736_40409835_+	0	0	0	0	0	0.033221
circRNA_00489|NC_000001.11:40514515_40515918_+	0	0.0331321	0.0330156	0	0.0221238	0.0664419
circRNA_00490|NC_000001.11:40514515_40517186_+	0	0.0331321	0	0	0	0.0221473
circRNA_00491|NC_000001.11:40747534_40753246_+	0	0	0	0.0221917	0	0
circRNA_00492|NC_000001.11:41008794_41009589_+	0.0222704	0.022088	0	0.0221917	0	0
circRNA_00493|NC_000001.11:41008794_41010254_+	0	0	0	0	0	0
circRNA_00494|NC_000001.11:41028157_41028726_-	0	0	0	0	0	0.0442946
circRNA_00495|NC_000001.11:41046407_41048890_-	0	0	0	0	0	0.033221
circRNA_00496|NC_000001.11:41046407_41075451_-	0.0334056	0.0331321	0.0330156	0.0554793	0	0.0664419
circRNA_00497|NC_000001.11:41070595_41075451_-	0.701518	1.07127	0.550261	0.887668	0.342919	1.70534
circRNA_00498|NC_000001.11:41070595_41151684_-	0.0222704	0	0	0	0	0
circRNA_00499|NC_000001.11:41070595_41161432_-	0	0	0	0	0	0.0553683
circRNA_00500|NC_000001.11:41113283_41117010_-	0	0	0	0.0221917	0	0.033221
circRNA_00501|NC_000001.11:41113283_41143112_-	0.0668112	0.0552201	0	0.0665751	0	0.0775156
circRNA_00502|NC_000001.11:41113283_41151684_-	0	0	0.0220104	0	0	0
circRNA_00503|NC_000001.11:41113283_41152741_-	0	0	0	0	0	0.0885892
circRNA_00504|NC_000001.11:41113283_41161432_-	0	0.022088	0	0.0332876	0.0442476	0
circRNA_00505|NC_000001.11:41113283_41186250_-	0	0	0	0	0	0
circRNA_00506|NC_000001.11:41142878_41151684_-	0	0	0	0.0221917	0	0
circRNA_00507|NC_000001.11:41142878_41152741_-	0	0.0331321	0	0	0	0.0221473
circRNA_00508|NC_000001.11:41186121_41194399_-	0.0222704	0.0331321	0	0.0221917	0	0.110737
circRNA_00509|NC_000001.11:42227883_42257551_-	0	0	0	0.0221917	0	0
circRNA_00510|NC_000001.11:42227883_42311110_-	0.0222704	0.0331321	0.0220104	0.077671	0	0
circRNA_00511|NC_000001.11:42227883_42323827_-	0	0.0441761	0.0330156	0.0887668	0	0.033221
circRNA_00512|NC_000001.11:42265115_42278672_-	0.0890816	0.0993962	0.0660313	0.188629	0.0442476	0.155031
circRNA_00513|NC_000001.11:42265115_42278784_-	0.055676	0.154616	0.0880417	0.13315	0.0442476	0.0221473
circRNA_00514|NC_000001.11:42265115_42311110_-	0.155893	0.11044	0.286136	0.0998627	0.0884951	0
circRNA_00515|NC_000001.11:42265115_42323827_-	0.0668112	0.0331321	0.0660313	0.144246	0	0.0221473
circRNA_00516|NC_000001.11:42278348_42278672_-	0.0334056	0.022088	0	0	0	0
circRNA_00517|NC_000001.11:42278348_42311110_-	0.0334056	0.0331321	0	0.0443834	0.0331857	0.0442946
circRNA_00518|NC_000001.11:42278348_42323827_-	0	0	0	0.0332876	0	0
circRNA_00519|NC_000001.11:42399404_42399634_+	0	0	0	0.0332876	0	0
circRNA_00520|NC_000001.11:42480461_42498916_+	0.0334056	0.022088	0.0660313	0.0554793	0	0.033221
circRNA_00521|NC_000001.11:42482663_42498916_+	0.0334056	0.022088	0.0220104	0.0332876	0	0.0775156
circRNA_00522|NC_000001.11:42665980_42667440_+	0	0	0	0	0	0
circRNA_00523|NC_000001.11:42773563_42775479_+	0	0.0441761	0.121057	0.0221917	0.0221238	0.0996629
circRNA_00524|NC_000001.11:42773563_42775522_+	0	0.022088	0	0.0554793	0	0
circRNA_00525|NC_000001.11:42849291_42849742_+	0	0	0	0	0	0.0221473
circRNA_00526|NC_000001.11:43665696_43671875_+	0	0	0	0.0221917	0	0
circRNA_00527|NC_000001.11:43792102_43814933_+	0	0	0	0	0	0
circRNA_00528|NC_000001.11:43824731_43838311_+	0	0	0	0	0	0
circRNA_00529|NC_000001.11:43894383_43899727_+	0	0	0	0.0221917	0	0
circRNA_00530|NC_000001.11:43894383_43920928_+	0	0	0	0	0	0
circRNA_00531|NC_000001.11:43898235_43899727_+	0	0	0	0	0	0
circRNA_00532|NC_000001.11:43920404_43920928_+	0.0445408	0	0	0	0	0.033221
circRNA_00533|NC_000001.11:44247939_44339322_-	0	0	0	0.0221917	0	0
circRNA_00534|NC_000001.11:44284835_44319744_-	0.0334056	0.0331321	0.0660313	0	0	0.0553683
circRNA_00535|NC_000001.11:44284835_44339322_-	0	0.0331321	0.0660313	0	0.0221238	0
circRNA_00536|NC_000001.11:44308310_44319744_-	0.0445408	0.0331321	0.0880417	0.0332876	0.0331857	0.0553683
circRNA_00537|NC_000001.11:44308310_44339322_-	0.0890816	0.0662641	0.0550261	0.0887668	0.0553095	0.132884
circRNA_00538|NC_000001.11:44319628_44339322_-	0	0	0.0220104	0	0	0
circRNA_00539|NC_000001.11:44319628_44352925_-	0	0	0	0	0	0
circRNA_00540|NC_000001.11:44339045_44339322_-	0	0.0331321	0	0	0	0
circRNA_00541|NC_000001.11:44411981_44412722_+	0	0.0441761	0	0.0332876	0.0331857	0
circRNA_00542|NC_000001.11:44411981_44416223_+	0	0	0	0	0	0.0221473
circRNA_00543|NC_000001.11:44757556_44758140_+	0	0	0	0	0	0
circRNA_00544|NC_000001.11:44757556_44759348_+	0	0	0	0	0	0
circRNA_00545|NC_000001.11:44874678_44897444_-	0	0	0	0	0	0
circRNA_00546|NC_000001.11:45020066_45088237_-	0.0445408	0	0	0	0	0
circRNA_00547|NC_000001.11:45051074_45088237_-	0	0	0	0.0332876	0	0
circRNA_00548|NC_000001.11:45087881_45088237_-	0.0668112	0.16566	0.0550261	0.144246	0.0331857	0.0664419
circRNA_00549|NC_000001.11:45330516_45334511_-	0	0	0	0.0221917	0	0
circRNA_00550|NC_000001.11:45421725_45457871_-	0	0	0.0330156	0	0	0
circRNA_00551|NC_000001.11:45457564_45457871_-	0.0222704	0	0	0	0	0
circRNA_00552|NC_000001.11:45566569_45567020_+	0.055676	0.176704	0.0990469	0.155342	0.0442476	0.24362
circRNA_00553|NC_000001.11:45600385_45602365_+	0	0	0.0220104	0	0	0
circRNA_00554|NC_000001.11:45614096_45616393_+	0	0	0	0.0221917	0	0
circRNA_00555|NC_000001.11:45633489_45642499_-	0	0	0	0	0	0
circRNA_00556|NC_000001.11:45640210_45642499_-	0.334056	0.231924	0.23111	0.288492	0.17699	0.254694
circRNA_00557|NC_000001.11:45640210_45655319_-	0	0	0	0	0.0221238	0
circRNA_00558|NC_000001.11:45659028_45661225_-	0	0.121484	0.0330156	0.0332876	0.0331857	0
circRNA_00559|NC_000001.11:45660184_45661225_-	0	0	0	0.0332876	0	0
circRNA_00560|NC_000001.11:45727631_45729769_-	0	0.0331321	0	0	0	0
circRNA_00561|NC_000001.11:45824433_45829581_+	0	0	0	0	0	0
circRNA_00562|NC_000001.11:46055795_46066179_-	0	0	0.0220104	0	0	0
circRNA_00563|NC_000001.11:46055795_46080750_-	0.111352	0.176704	0.198094	0.277396	0.121681	0.155031
circRNA_00564|NC_000001.11:46061929_46080750_-	0	0.0662641	0	0.0443834	0	0.0221473
circRNA_00565|NC_000001.11:46066054_46080750_-	0.0334056	0	0	0	0	0
circRNA_00566|NC_000001.11:46077515_46080750_-	0.0445408	0.0552201	0	0	0	0.033221
circRNA_00567|NC_000001.11:46285362_46286499_-	0	0	0	0	0	0.0221473
circRNA_00568|NC_000001.11:46309101_46310316_+	0	0	0	0	0	0
circRNA_00569|NC_000001.11:46315367_46331040_-	0	0.022088	0	0	0	0
circRNA_00570|NC_000001.11:46346921_46353028_+	0	0	0	0	0	0
circRNA_00571|NC_000001.11:46565041_46572167_-	0	0	0	0	0	0
circRNA_00572|NC_000001.11:46568443_46576654_-	0	0	0	0.0221917	0	0
circRNA_00573|NC_000001.11:46678469_46691937_-	0	0	0	0	0	0
circRNA_00574|NC_000001.11:46683300_46691937_-	0	0.0331321	0	0	0	0.033221
circRNA_00575|NC_000001.11:47260289_47272241_-	0	0	0	0	0	0
circRNA_00576|NC_000001.11:47262903_47272241_-	0	0	0	0	0	0
circRNA_00577|NC_000001.11:47272076_47300152_-	0	0	0	0	0	0
circRNA_00578|NC_000001.11:47280241_47282459_-	0	0	0	0	0	0.0221473
circRNA_00579|NC_000001.11:47287551_47300152_-	0	0	0	0	0	0
circRNA_00580|NC_000001.11:47295765_47301748_-	0	0	0	0	0	0
circRNA_00581|NC_000001.11:47295765_47304996_-	0	0	0	0	0	0
circRNA_00582|NC_000001.11:47368469_47375293_+	0	0	0	0.0443834	0.0331857	0.0775156
circRNA_00583|NC_000001.11:47765290_47781569_-	0.0222704	0	0	0	0	0
circRNA_00584|NC_000001.11:47794586_47795680_-	0	0	0	0	0	0.033221
circRNA_00585|NC_000001.11:48011530_48055196_+	0	0	0	0.0443834	0	0
circRNA_00586|NC_000001.11:48011530_48084032_+	0	0	0	0.0221917	0	0
circRNA_00587|NC_000001.11:48011530_48093239_+	0	0	0	0.0554793	0	0
circRNA_00588|NC_000001.11:48011530_48097236_+	0.0222704	0	0	0.0443834	0	0
circRNA_00589|NC_000001.11:48011530_48100852_+	0	0	0.0220104	0	0	0
circRNA_00590|NC_000001.11:48011679_48084032_+	0	0	0.0220104	0	0	0
circRNA_00591|NC_000001.11:48305787_48359770_-	0	0.022088	0	0	0	0
circRNA_00592|NC_000001.11:48305787_48403882_-	0	0.022088	0.0220104	0	0	0.0221473
circRNA_00593|NC_000001.11:48326063_48359770_-	0	0	0	0.0221917	0	0
circRNA_00594|NC_000001.11:48355670_48359770_-	0.445408	0.530113	0.286136	0.32178	0.2323	0.431872
circRNA_00595|NC_000001.11:48355670_48385349_-	0	0	0	0.0443834	0	0
circRNA_00596|NC_000001.11:48355670_48399644_-	0	0.0441761	0	0	0	0.0221473
circRNA_00597|NC_000001.11:48355670_48403882_-	0.111352	0.121484	0.0990469	0.0554793	0.0221238	0.12181
circRNA_00598|NC_000001.11:48355670_48413151_-	0	0	0.0220104	0	0	0.0221473
circRNA_00599|NC_000001.11:48355718_48403882_-	0.0222704	0	0	0.0332876	0	0.033221
circRNA_00600|NC_000001.11:48385309_48403882_-	0.0334056	0.0552201	0.0220104	0.0443834	0.0331857	0.0664419
circRNA_00601|NC_000001.11:48385309_48413151_-	0	0	0	0	0	0
circRNA_00602|NC_000001.11:48395267_48399644_-	0	0	0	0	0	0.0442946
circRNA_00603|NC_000001.11:48395267_48403882_-	0	0	0.0220104	0.0332876	0	0
circRNA_00604|NC_000001.11:48436333_48453131_-	0	0	0	0	0.0221238	0
circRNA_00605|NC_000001.11:48447394_48453131_-	0	0	0.0220104	0	0	0
circRNA_00606|NC_000001.11:48451552_48453131_-	0	0.022088	0.0330156	0	0	0.0221473
circRNA_00607|NC_000001.11:50490588_50535457_-	0.055676	0.0552201	0.0220104	0.0443834	0	0.143957
circRNA_00608|NC_000001.11:50535369_50584811_-	0	0	0	0	0	0.033221
circRNA_00609|NC_000001.11:50535369_50596216_-	0	0	0.0330156	0	0	0
circRNA_00610|NC_000001.11:50539592_50596216_-	0	0	0	0.0443834	0	0.033221
circRNA_00611|NC_000001.11:50567077_50596216_-	0	0.0441761	0.0550261	0.0554793	0	0.0221473
circRNA_00612|NC_000001.11:50582618_50596216_-	0	0	0	0	0	0
circRNA_00613|NC_000001.11:50655442_50744775_-	0	0.0441761	0.0220104	0.0221917	0	0.033221
circRNA_00614|NC_000001.11:50705786_50744775_-	0	0.022088	0	0	0	0
circRNA_00615|NC_000001.11:50705786_50781044_-	0	0.0331321	0	0	0	0
circRNA_00616|NC_000001.11:50788000_50801677_-	0	0.022088	0	0	0	0.0221473
circRNA_00617|NC_000001.11:50788000_50857997_-	0	0.022088	0	0.0221917	0	0
circRNA_00618|NC_000001.11:51236734_51271473_+	0	0	0	0	0	0
circRNA_00619|NC_000001.11:51361171_51394447_-	0	0.022088	0	0	0	0
circRNA_00620|NC_000001.11:51363866_51366029_-	0.0222704	0	0	0.0443834	0	0
circRNA_00621|NC_000001.11:51394381_51421858_-	0	0.0331321	0	0.0221917	0	0.0221473
circRNA_00622|NC_000001.11:51394381_51447105_-	0	0	0	0.0443834	0	0
circRNA_00623|NC_000001.11:51394381_51448135_-	0.0668112	0.0993962	0.0220104	0.0554793	0.110619	0.0442946
circRNA_00624|NC_000001.11:51400918_51402521_-	0	0	0.0220104	0	0	0
circRNA_00625|NC_000001.11:51402435_51408332_-	0.178163	0.176704	0.220104	0.210821	0.0774333	0.0996629
circRNA_00626|NC_000001.11:51402435_51448135_-	0	0.022088	0	0	0	0.033221
circRNA_00627|NC_000001.11:51402435_51465326_-	0.0334056	0	0	0	0	0.033221
circRNA_00628|NC_000001.11:51403419_51408332_-	0	0.022088	0	0	0	0
circRNA_00629|NC_000001.11:51405905_51408332_-	0.0222704	0.0331321	0.0330156	0.0443834	0.0221238	0.143957
circRNA_00630|NC_000001.11:51421786_51448135_-	0	0	0	0.0221917	0	0
circRNA_00631|NC_000001.11:51437106_51448135_-	0	0	0	0	0	0.0221473
circRNA_00632|NC_000001.11:51440347_51448135_-	0	0.0331321	0	0	0	0
circRNA_00633|NC_000001.11:51444889_51465326_-	0	0	0	0	0	0
circRNA_00634|NC_000001.11:51459041_51465326_-	0	0.022088	0	0	0	0
circRNA_00635|NC_000001.11:51461091_51465326_-	0.0334056	0.132528	0.0440209	0.13315	0.0442476	0.0885892
circRNA_00636|NC_000001.11:51745536_51765981_+	0	0.022088	0	0	0	0
circRNA_00637|NC_000001.11:51748369_51765981_+	0.0445408	0.022088	0	0	0	0.0221473
circRNA_00638|NC_000001.11:51750145_51753143_+	0	0	0	0.0221917	0	0
circRNA_00639|NC_000001.11:51750145_51761971_+	0.0334056	0.0552201	0	0.0332876	0	0
circRNA_00640|NC_000001.11:51750145_51765981_+	0	0.0331321	0	0.0221917	0.0331857	0
circRNA_00641|NC_000001.11:51772070_51772723_+	0.0222704	0	0	0	0	0.0221473
circRNA_00642|NC_000001.11:51781164_51787789_+	0	0	0	0	0	0.0664419
circRNA_00643|NC_000001.11:51781164_51789873_+	0	0	0	0	0	0
circRNA_00644|NC_000001.11:51803814_51809401_-	0	0.0552201	0	0	0	0
circRNA_00645|NC_000001.11:51814035_51814813_-	0	0	0	0.0332876	0	0.0221473
circRNA_00646|NC_000001.11:51814035_51834170_-	0	0	0	0.0443834	0	0.033221
circRNA_00647|NC_000001.11:51819800_51823786_-	0	0.022088	0	0	0	0
circRNA_00648|NC_000001.11:51823664_51834170_-	0	0.0331321	0.0330156	0	0	0.0221473
circRNA_00649|NC_000001.11:51827796_51834170_-	0.0890816	0.231924	0.110052	0.110959	0.099557	0.177178
circRNA_00650|NC_000001.11:51834017_51840514_-	0.0222704	0.0331321	0	0	0	0
circRNA_00651|NC_000001.11:51836131_51840514_-	0	0	0.0550261	0	0	0
circRNA_00652|NC_000001.11:52023491_52028630_-	0	0	0.0220104	0	0	0.0221473
circRNA_00653|NC_000001.11:52083340_52086853_+	0	0.0331321	0	0	0	0
circRNA_00654|NC_000001.11:52233171_52239595_+	0	0	0	0	0	0
circRNA_00655|NC_000001.11:52371479_52373104_-	0	0	0	0	0	0
circRNA_00656|NC_000001.11:52396046_52397863_-	0	0	0	0	0	0
circRNA_00657|NC_000001.11:52431013_52435465_-	0	0	0	0.0221917	0	0
circRNA_00658|NC_000001.11:52445787_52461769_-	0	0.0441761	0	0	0	0
circRNA_00659|NC_000001.11:52458336_52465173_-	0	0	0.0330156	0	0	0
circRNA_00660|NC_000001.11:52465070_52490801_-	0	0	0	0	0.0331857	0
circRNA_00661|NC_000001.11:52477708_52481923_-	0.055676	0.0441761	0.0220104	0.0887668	0.0221238	0.155031
circRNA_00662|NC_000001.11:52477708_52489035_-	0	0.0662641	0	0.0332876	0.0221238	0
circRNA_00663|NC_000001.11:52481423_52509712_-	0	0	0	0	0	0.033221
circRNA_00664|NC_000001.11:52481804_52509712_-	0	0	0	0	0	0
circRNA_00665|NC_000001.11:52488909_52493662_-	0	0	0	0.0221917	0	0.033221
circRNA_00666|NC_000001.11:52490732_52509712_-	0	0.0552201	0.0330156	0.0332876	0.0221238	0
circRNA_00667|NC_000001.11:52493611_52497183_-	0	0	0	0	0	0.0442946
circRNA_00668|NC_000001.11:52493611_52509712_-	0.178163	0.386541	0.143068	0.399451	0.154867	0.542609
circRNA_00669|NC_000001.11:52509596_52526373_-	0	0.0773081	0.0770365	0.0443834	0.0331857	0.0442946
circRNA_00670|NC_000001.11:52509596_52529873_-	0	0	0	0.0221917	0	0
circRNA_00671|NC_000001.11:52515891_52526373_-	0.144758	0.176704	0.0770365	0.166438	0.0774333	0.0996629
circRNA_00672|NC_000001.11:52756458_52771774_+	0	0	0	0	0	0.0221473
circRNA_00673|NC_000001.11:52801819_52802139_+	0	0.022088	0	0.0443834	0	0
circRNA_00674|NC_000001.11:52856998_52867777_+	0.0222704	0	0	0	0	0
circRNA_00675|NC_000001.11:52860731_52867777_+	0	0	0.0660313	0	0.0221238	0
circRNA_00676|NC_000001.11:52896356_52907954_-	0.0222704	0	0	0	0	0
circRNA_00677|NC_000001.11:52941796_52961629_+	0	0	0.0330156	0	0	0
circRNA_00678|NC_000001.11:52974769_52988136_+	0	0	0.0220104	0	0	0
circRNA_00679|NC_000001.11:52978217_52988136_+	0	0	0	0	0	0.033221
circRNA_00680|NC_000001.11:52993403_52993702_-	0.0445408	0	0	0	0.0331857	0
circRNA_00681|NC_000001.11:53027969_53039046_+	0	0	0.0330156	0	0	0
circRNA_00682|NC_000001.11:53233542_53235635_-	0.0334056	0.022088	0	0.0443834	0	0.0221473
circRNA_00683|NC_000001.11:53255117_53258471_-	0	0	0	0	0	0
circRNA_00684|NC_000001.11:53594108_53594990_-	0	0	0	0	0	0.0221473
circRNA_00685|NC_000001.11:53594108_53600278_-	0.0222704	0.0993962	0.0330156	0.0221917	0	0.143957
circRNA_00686|NC_000001.11:53772329_53789196_-	0	0	0	0	0	0
circRNA_00687|NC_000001.11:53800693_53806517_-	0	0	0	0.0221917	0	0
circRNA_00688|NC_000001.11:53800693_53832591_-	0.0222704	0	0	0	0	0
circRNA_00689|NC_000001.11:53803928_53832591_-	0	0	0	0	0	0
circRNA_00690|NC_000001.11:53871372_53878722_-	0	0	0	0	0	0.0221473
circRNA_00691|NC_000001.11:53923904_53940097_-	0	0	0.0660313	0	0	0
circRNA_00692|NC_000001.11:54036610_54043525_-	0	0	0	0	0	0.033221
circRNA_00693|NC_000001.11:54040756_54043525_-	0.0445408	0.0441761	0.0330156	0.0998627	0.0221238	0.155031
circRNA_00694|NC_000001.11:54040756_54047372_-	0	0.022088	0	0.0221917	0.0331857	0.0664419
circRNA_00695|NC_000001.11:54205018_54212658_+	0	0	0	0.0332876	0	0
circRNA_00696|NC_000001.11:54209946_54212658_+	0	0	0	0	0	0
circRNA_00697|NC_000001.11:54592546_54599415_+	0	0	0	0	0	0.0221473
circRNA_00698|NC_000001.11:54651949_54673186_+	0.0445408	0	0.0220104	0	0	0
circRNA_00699|NC_000001.11:54785983_54790908_-	0	0	0	0	0	0.033221
circRNA_00700|NC_000001.11:54871350_54876047_-	0	0	0	0	0	0
circRNA_00701|NC_000001.11:56428354_56430306_-	0	0	0	0	0	0
circRNA_00702|NC_000001.11:56428354_56470469_-	0	0	0	0	0	0
circRNA_00703|NC_000001.11:56511976_56524554_-	0	0	0	0	0	0
circRNA_00704|NC_000001.11:56511976_56537112_-	0	0	0	0	0	0
circRNA_00705|NC_000001.11:56523823_56537112_-	0	0	0	0	0	0
circRNA_00706|NC_000001.11:56672574_56674522_+	0	0	0	0.0221917	0	0
circRNA_00707|NC_000001.11:56787175_56792803_-	0.0222704	0	0.0660313	0	0.0663714	0
circRNA_00708|NC_000001.11:58332262_58336395_-	0	0	0	0	0	0
circRNA_00709|NC_000001.11:58458858_58539306_-	0.0334056	0	0	0	0	0
circRNA_00710|NC_000001.11:58506060_58534331_-	0.0222704	0.0441761	0	0.0221917	0	0
circRNA_00711|NC_000001.11:58506060_58536741_-	0.200434	0.0552201	0.0990469	0.2663	0.165928	0.0996629
circRNA_00712|NC_000001.11:58506060_58541609_-	0.0445408	0	0	0.0221917	0	0
circRNA_00713|NC_000001.11:58527261_58536741_-	0	0	0.0770365	0.0221917	0	0.0221473
circRNA_00714|NC_000001.11:58533949_58539306_-	0.0445408	0	0	0.0221917	0	0
circRNA_00715|NC_000001.11:58536509_58539306_-	0	0.0331321	0.0330156	0.0221917	0	0.0442946
circRNA_00716|NC_000001.11:58671870_58685251_-	0.0334056	0	0	0.0665751	0	0.0553683
circRNA_00717|NC_000001.11:58673573_58677056_-	0	0	0	0	0.0221238	0.0221473
circRNA_00718|NC_000001.11:58681785_58682545_-	0	0	0	0	0	0
circRNA_00719|NC_000001.11:58681785_58685251_-	0.0334056	0.022088	0.0220104	0	0	0.0221473
circRNA_00720|NC_000001.11:59315592_59378837_+	0	0	0	0	0	0
circRNA_00721|NC_000001.11:59316146_59378837_+	0	0	0.0330156	0	0	0.0553683
circRNA_00722|NC_000001.11:59321536_59340069_+	0	0	0	0	0	0
circRNA_00723|NC_000001.11:59321536_59346398_+	0.367462	0.441761	0.429203	0.466026	0.254424	0.420799
circRNA_00724|NC_000001.11:59321536_59361695_+	0	0.022088	0	0	0	0
circRNA_00725|NC_000001.11:59321536_59378837_+	0.378597	0.519069	0.264125	0.221917	0.287609	0.775156
circRNA_00726|NC_000001.11:59331843_59346398_+	0	0	0.0440209	0	0	0
circRNA_00727|NC_000001.11:59331843_59378837_+	0.0334056	0	0	0	0	0.0221473
circRNA_00728|NC_000001.11:59339958_59346398_+	0.334056	0.353409	0.50624	0.144246	0.132743	0.254694
circRNA_00729|NC_000001.11:59339958_59378837_+	1.05784	1.18171	0.847402	0.743422	0.564157	1.052
circRNA_00730|NC_000001.11:59339958_59411367_+	0	0.0441761	0.0220104	0	0	0.0553683
circRNA_00731|NC_000001.11:59344998_59346398_+	0.0222704	0	0	0	0.0221238	0
circRNA_00732|NC_000001.11:59346247_59378837_+	0.0445408	0.0331321	0.0550261	0.0665751	0.099557	0.0442946
circRNA_00733|NC_000001.11:59757931_59774124_+	0	0.022088	0	0	0	0
circRNA_00734|NC_000001.11:59821858_59849183_+	0	0.0662641	0	0	0	0
circRNA_00735|NC_000001.11:59828780_59843598_+	0.0334056	0	0	0	0	0
circRNA_00736|NC_000001.11:59828780_59849183_+	0	0	0.0330156	0.0332876	0	0.0221473
circRNA_00737|NC_000001.11:59832163_59849183_+	0	0	0	0	0	0.0221473
circRNA_00738|NC_000001.11:59858428_59871110_+	0	0	0	0	0	0
circRNA_00739|NC_000001.11:59900965_59916100_-	0	0.143572	0	0.210821	0	0.287915
circRNA_00740|NC_000001.11:59904871_59916100_-	0	0	0	0	0	0.033221
circRNA_00741|NC_000001.11:59909784_59916100_-	0	0	0	0.0443834	0	0
circRNA_00742|NC_000001.11:61088149_61112343_+	0	0	0	0	0	0.0221473
circRNA_00743|NC_000001.11:61111371_61159155_+	0	0	0	0.0221917	0	0
circRNA_00744|NC_000001.11:61126867_61127038_-	0	0	0	0	0.0221238	0
circRNA_00745|NC_000001.11:61404104_61406727_+	0	0.022088	0	0	0	0
circRNA_00746|NC_000001.11:61694697_61696534_-	0	0	0	0.0221917	0	0
circRNA_00747|NC_000001.11:61694697_61709437_-	0	0	0	0	0	0.033221
circRNA_00748|NC_000001.11:61762858_61763179_+	0	0	0	0	0	0.0221473
circRNA_00749|NC_000001.11:61762858_61771626_+	0	0.022088	0	0	0	0
circRNA_00750|NC_000001.11:61762858_61775334_+	0	0.022088	0	0	0	0
circRNA_00751|NC_000001.11:61791348_61797428_+	0	0	0	0.0332876	0	0
circRNA_00752|NC_000001.11:61791348_61801769_+	0	0	0	0.0221917	0	0
circRNA_00753|NC_000001.11:61791348_61808530_+	0.0222704	0	0	0	0	0
circRNA_00754|NC_000001.11:61795467_61797428_+	0	0	0	0	0	0.0221473
circRNA_00755|NC_000001.11:61797287_61808530_+	0	0.0331321	0	0	0	0
circRNA_00756|NC_000001.11:61801623_61808530_+	0.0222704	0	0	0	0	0
circRNA_00757|NC_000001.11:61808474_61833785_+	0	0	0	0	0	0.0221473
circRNA_00758|NC_000001.11:61827422_61875366_+	0	0	0	0	0.0331857	0
circRNA_00759|NC_000001.11:61827422_61884408_+	0.178163	0.0662641	0.0990469	0.0998627	0	0.0442946
circRNA_00760|NC_000001.11:61827422_61901459_+	0	0.022088	0.0220104	0	0	0.0775156
circRNA_00761|NC_000001.11:61827422_61914664_+	0	0	0	0.0221917	0	0
circRNA_00762|NC_000001.11:61856030_61864633_+	0	0	0.0330156	0	0	0
circRNA_00763|NC_000001.11:61856030_61875366_+	0.0668112	0.0773081	0.0330156	0.0443834	0	0
circRNA_00764|NC_000001.11:61856030_61884408_+	0.122487	0.0331321	0.176083	0.0221917	0.0553095	0
circRNA_00765|NC_000001.11:61856030_61901459_+	0	0	0.0220104	0.0332876	0	0
circRNA_00766|NC_000001.11:61856030_61914664_+	0.0222704	0	0.0440209	0	0	0
circRNA_00767|NC_000001.11:61856030_61927829_+	0.0222704	0	0.0220104	0	0	0
circRNA_00768|NC_000001.11:61899583_61901459_+	0.122487	0.0662641	0.0880417	0.077671	0.0553095	0.155031
circRNA_00769|NC_000001.11:61899583_61927829_+	0.0334056	0.022088	0.0550261	0.0332876	0	0
circRNA_00770|NC_000001.11:61908372_61914664_+	0	0	0	0	0	0.033221
circRNA_00771|NC_000001.11:61927730_62017947_+	0	0.022088	0	0	0	0
circRNA_00772|NC_000001.11:61990168_62017947_+	0	0	0	0.0443834	0.0221238	0.033221
circRNA_00773|NC_000001.11:61990168_62038049_+	0	0.0331321	0.0440209	0	0	0
circRNA_00774|NC_000001.11:61990168_62051058_+	0.0334056	0.0773081	0	0.0665751	0.0553095	0.0664419
circRNA_00775|NC_000001.11:61990168_62084648_+	0	0.0552201	0	0.0221917	0.0331857	0.033221
circRNA_00776|NC_000001.11:62007266_62017947_+	0.0445408	0.0552201	0.0220104	0	0	0
circRNA_00777|NC_000001.11:62013343_62017947_+	0	0.0331321	0	0	0	0
circRNA_00778|NC_000001.11:62013343_62038049_+	0	0	0	0	0	0.0553683
circRNA_00779|NC_000001.11:62082801_62084648_+	0	0	0	0.0221917	0	0
circRNA_00780|NC_000001.11:62108437_62114246_+	0	0	0	0.0221917	0	0
circRNA_00781|NC_000001.11:62114053_62123058_+	0	0	0	0	0.0221238	0
circRNA_00782|NC_000001.11:62121181_62148390_+	0	0	0.0330156	0	0	0
circRNA_00783|NC_000001.11:62123021_62128945_+	0.0445408	0	0	0	0	0
circRNA_00784|NC_000001.11:62439799_62442299_+	0	0	0	0	0	0.0553683
circRNA_00785|NC_000001.11:62441488_62442299_+	0.0222704	0.0441761	0	0	0	0
circRNA_00786|NC_000001.11:62441488_62443319_+	0	0.0331321	0	0	0	0
circRNA_00787|NC_000001.11:62441488_62445429_+	0.0334056	0	0	0	0	0.033221
circRNA_00788|NC_000001.11:62441488_62448666_+	0	0	0	0	0	0.0221473
circRNA_00789|NC_000001.11:62443159_62448666_+	0	0	0	0.0221917	0	0
circRNA_00790|NC_000001.11:62444738_62447511_+	0.0222704	0	0.0220104	0	0.0221238	0
circRNA_00791|NC_000001.11:62504630_62508058_-	0	0	0	0	0	0
circRNA_00792|NC_000001.11:62510577_62513898_-	0.0334056	0	0	0	0	0
circRNA_00793|NC_000001.11:62577262_62586624_-	0.0779464	0.11044	0	0.0332876	0.0221238	0
circRNA_00794|NC_000001.11:62577262_62625401_-	0.0222704	0	0	0	0	0.0664419
circRNA_00795|NC_000001.11:62583184_62619993_-	0	0	0.0220104	0	0	0
circRNA_00796|NC_000001.11:62618706_62625401_-	0	0	0	0	0	0
circRNA_00797|NC_000001.11:62618706_62654159_-	0	0	0	0	0	0
circRNA_00798|NC_000001.11:62618706_62663130_-	0	0	0.0220104	0	0	0
circRNA_00799|NC_000001.11:62803719_62810586_+	0	0	0	0	0	0.0442946
circRNA_00800|NC_000001.11:62803719_62821209_+	0.0668112	0	0.0220104	0.0443834	0.0221238	0.0442946
circRNA_00801|NC_000001.11:62803719_62841547_+	0	0.022088	0.0440209	0.0554793	0	0.0221473
circRNA_00802|NC_000001.11:62816575_62821209_+	0	0.022088	0	0	0	0
circRNA_00803|NC_000001.11:63411926_63419440_+	0	0.022088	0	0	0	0
circRNA_00804|NC_000001.11:63477415_63490218_-	0	0	0	0	0	0.033221
circRNA_00805|NC_000001.11:63478764_63508570_-	0	0.022088	0	0.13315	0	0.0996629
circRNA_00806|NC_000001.11:63478764_63510181_-	0	0.0331321	0	0	0	0
circRNA_00807|NC_000001.11:63478764_63529186_-	0	0	0	0	0	0.033221
circRNA_00808|NC_000001.11:63629425_63654466_+	0	0	0	0.0332876	0	0
circRNA_00809|NC_000001.11:64009305_64050716_+	0.0334056	0.0993962	0.0660313	0.0554793	0.0442476	0.0553683
circRNA_00810|NC_000001.11:64049691_64050716_+	0	0	0	0	0	0
circRNA_00811|NC_000001.11:64550594_64602912_+	0.0445408	0	0	0	0	0
circRNA_00812|NC_000001.11:64582156_64602912_+	0.055676	0	0	0	0	0
circRNA_00813|NC_000001.11:64582156_64613518_+	0	0.022088	0	0	0	0
circRNA_00814|NC_000001.11:64582156_64634260_+	0	0	0.0220104	0	0	0
circRNA_00815|NC_000001.11:64602806_64641969_+	0.0222704	0	0	0	0	0
circRNA_00816|NC_000001.11:64629355_64641969_+	0.0668112	0	0	0	0.0221238	0
circRNA_00817|NC_000001.11:64666057_64675983_+	0.0334056	0	0	0	0	0
circRNA_00818|NC_000001.11:64777623_64789514_+	0.0334056	0	0	0.0221917	0	0
circRNA_00819|NC_000001.11:64777623_64814840_+	0	0	0	0	0	0
circRNA_00820|NC_000001.11:64835396_64836215_-	0	0	0	0	0	0.0221473
circRNA_00821|NC_000001.11:64879025_64886341_-	0	0	0	0	0	0
circRNA_00822|NC_000001.11:64989435_64993581_-	0	0	0	0	0	0.0221473
circRNA_00823|NC_000001.11:64989435_64995088_-	0	0.022088	0.0550261	0.0554793	0	0
circRNA_00824|NC_000001.11:65364635_65366196_+	0.167028	0.143572	0.264125	0.177534	0.143805	0.376504
circRNA_00825|NC_000001.11:65364635_65395032_+	0	0	0	0	0	0
circRNA_00826|NC_000001.11:65486392_65498770_+	0	0.0441761	0	0	0	0.0221473
circRNA_00827|NC_000001.11:65913245_65918835_+	0	0.0883522	0	0.0665751	0	0.0221473
circRNA_00828|NC_000001.11:66625847_66643719_+	0	0.0331321	0	0	0	0
circRNA_00829|NC_000001.11:66633070_66643719_+	0	0.0441761	0	0	0	0
circRNA_00830|NC_000001.11:66633070_66645710_+	0	0.0331321	0	0	0	0
circRNA_00831|NC_000001.11:66639777_66643719_+	0	0.022088	0	0	0	0
circRNA_00832|NC_000001.11:66677004_66689275_+	0	0.022088	0	0	0	0.12181
circRNA_00833|NC_000001.11:66677004_66690316_+	0	0.022088	0	0	0	0
circRNA_00834|NC_000001.11:66677004_66719405_+	0	0.022088	0	0	0	0
circRNA_00835|NC_000001.11:66826820_66835777_-	0.0222704	0	0	0	0	0
circRNA_00836|NC_000001.11:66833585_66905375_-	0	0.022088	0.0330156	0	0	0
circRNA_00837|NC_000001.11:66837710_66905375_-	0	0	0	0	0	0.033221
circRNA_00838|NC_000001.11:66862147_66905375_-	0	0	0	0	0.0553095	0.0553683
circRNA_00839|NC_000001.11:66871370_66905375_-	0	0	0	0	0.0221238	0.0221473
circRNA_00840|NC_000001.11:66891154_66905375_-	0.924222	1.18171	0.495235	0.998627	0.630528	1.6389
circRNA_00841|NC_000001.11:66893229_66905375_-	0	0	0	0	0.0442476	0.0221473
circRNA_00842|NC_000001.11:66940028_66963160_+	0.0668112	0	0.0550261	0.0554793	0	0
circRNA_00843|NC_000001.11:66946150_66959743_+	0	0.0441761	0	0	0.0221238	0.0553683
circRNA_00844|NC_000001.11:66946150_66963160_+	0	0	0	0	0	0.0553683
circRNA_00845|NC_000001.11:66958059_66959743_+	0	0.0331321	0	0.0332876	0	0
circRNA_00846|NC_000001.11:66958059_66963160_+	0.0779464	0.11044	0.242115	0.177534	0.0884951	0.132884
circRNA_00847|NC_000001.11:67395405_67399906_-	0.0222704	0	0	0	0	0
circRNA_00848|NC_000001.11:68137780_68159247_-	0	0	0	0	0	0.0221473
circRNA_00849|NC_000001.11:69760191_69792160_+	0	0	0.0220104	0	0	0
circRNA_00850|NC_000001.11:70043954_70089819_+	0	0	0	0.0221917	0	0
circRNA_00851|NC_000001.11:70053026_70089819_+	0	0	0	0.0221917	0	0
circRNA_00852|NC_000001.11:70173465_70189273_-	0	0	0.0550261	0	0	0
circRNA_00853|NC_000001.11:70221615_70228555_+	0	0.022088	0	0	0	0
circRNA_00854|NC_000001.11:70270856_70276844_-	0	0.0552201	0	0	0	0
circRNA_00855|NC_000001.11:70270856_70315566_-	0.0334056	0.0441761	0.0220104	0.0332876	0	0.033221
circRNA_00856|NC_000001.11:70274720_70300908_-	0	0	0	0	0.0331857	0
circRNA_00857|NC_000001.11:70276765_70315566_-	0	0	0	0	0	0
circRNA_00858|NC_000001.11:70292388_70300908_-	0	0.022088	0.0220104	0	0	0
circRNA_00859|NC_000001.11:70292388_70306290_-	0.0334056	0.154616	0.0440209	0.0665751	0.0331857	0.0442946
circRNA_00860|NC_000001.11:70292388_70315566_-	0.222704	0.242968	0.121057	0.144246	0.0774333	0.166105
circRNA_00861|NC_000001.11:70292388_70324957_-	0	0	0	0	0	0.0221473
circRNA_00862|NC_000001.11:70296130_70306290_-	0.0334056	0.0331321	0	0	0	0
circRNA_00863|NC_000001.11:70296130_70315566_-	0.0445408	0.0441761	0.0330156	0.0221917	0	0
circRNA_00864|NC_000001.11:70300764_70315566_-	0	0.0441761	0.0330156	0.0332876	0	0
circRNA_00865|NC_000001.11:70324853_70336099_-	0	0	0	0	0	0.0221473
circRNA_00866|NC_000001.11:70760369_70764691_+	0.155893	0.11044	0.154073	0	0	0.0221473
circRNA_00867|NC_000001.11:70760369_70785475_+	0	0	0	0	0.0663714	0
circRNA_00868|NC_000001.11:70804824_70855200_+	0.0445408	0.0441761	0.0440209	0	0.0442476	0
circRNA_00869|NC_000001.11:70810950_70855200_+	0.0445408	0.0773081	0.0770365	0	0	0
circRNA_00870|NC_000001.11:70838799_70855200_+	0.111352	0.0883522	0.165078	0	0.0663714	0
circRNA_00871|NC_000001.11:70838799_70910551_+	0.133622	0.0773081	0.0990469	0.0221917	0.0331857	0
circRNA_00872|NC_000001.11:70838963_70910551_+	0	0.022088	0	0	0	0
circRNA_00873|NC_000001.11:70974297_71012484_-	0	0	0.0220104	0	0	0
circRNA_00874|NC_000001.11:74236102_74271708_+	0.0334056	0.0441761	0	0	0	0.033221
circRNA_00875|NC_000001.11:74249459_74271708_+	0	0	0	0	0	0.0221473
circRNA_00876|NC_000001.11:75728401_75750546_+	0	0.0331321	0.0880417	0	0	0
circRNA_00877|NC_000001.11:75732644_75734871_+	0.0334056	0.022088	0.0220104	0.0665751	0.0331857	0
circRNA_00878|NC_000001.11:75732644_75740110_+	0	0	0	0.0332876	0	0
circRNA_00879|NC_000001.11:75732644_75750546_+	0.0445408	0.0441761	0.0770365	0.077671	0	0.0664419
circRNA_00880|NC_000001.11:75734791_75740110_+	0	0	0	0.0221917	0	0
circRNA_00881|NC_000001.11:75739980_75749559_+	0.0222704	0.0331321	0	0	0	0.0221473
circRNA_00882|NC_000001.11:75739980_75750546_+	0.144758	0.0331321	0.176083	0.0332876	0.0331857	0.110737
circRNA_00883|NC_000001.11:75745806_75750546_+	0.0222704	0.022088	0	0.0443834	0	0.0996629
circRNA_00884|NC_000001.11:75749419_75750546_+	0.0334056	0	0	0	0	0
circRNA_00885|NC_000001.11:75787497_75789356_+	0	0	0	0	0	0
circRNA_00886|NC_000001.11:76313805_76412417_+	0.0334056	0	0	0	0	0
circRNA_00887|NC_000001.11:77154449_77169395_-	0.055676	0	0	0	0	0
circRNA_00888|NC_000001.11:77154449_77212347_-	0	0	0	0	0	0
circRNA_00889|NC_000001.11:77206640_77212347_-	0	0	0	0	0	0
circRNA_00890|NC_000001.11:77565442_77584655_-	0	0	0	0	0	0
circRNA_00891|NC_000001.11:77576068_77584655_-	0	0	0	0	0	0
circRNA_00892|NC_000001.11:77631835_77633405_-	0	0	0	0.0221917	0	0
circRNA_00893|NC_000001.11:77631835_77641655_-	0	0	0	0	0.0774333	0
circRNA_00894|NC_000001.11:77631850_77641655_-	0.267245	0.143572	0.308146	0.177534	0.154867	0.254694
circRNA_00895|NC_000001.11:77633115_77641655_-	0.0445408	0.0662641	0	0	0.0663714	0.033221
circRNA_00896|NC_000001.11:77639449_77641655_-	0	0.022088	0	0	0	0
circRNA_00897|NC_000001.11:77701369_77713281_-	0	0.0552201	0.0220104	0.077671	0	0.0553683
circRNA_00898|NC_000001.11:77701369_77714783_-	0.0222704	0	0	0	0	0.0221473
circRNA_00899|NC_000001.11:77711747_77713281_-	0	0.0662641	0.0220104	0	0	0
circRNA_00900|NC_000001.11:77711747_77714783_-	0.0334056	0.022088	0.0220104	0.0443834	0	0.0664419
circRNA_00901|NC_000001.11:77711747_77715868_-	0.0779464	0.132528	0	0.0554793	0.0331857	0.0775156
circRNA_00902|NC_000001.11:77711747_77736158_-	0	0	0.0330156	0	0	0
circRNA_00903|NC_000001.11:77713200_77714783_-	0	0.022088	0	0.0332876	0	0
circRNA_00904|NC_000001.11:77717867_77718641_-	0	0.0662641	0.0330156	0	0	0
circRNA_00905|NC_000001.11:77717867_77725762_-	0.0779464	0.0993962	0.0550261	0.177534	0.0442476	0.12181
circRNA_00906|NC_000001.11:77717867_77734416_-	0	0	0	0.0443834	0	0
circRNA_00907|NC_000001.11:77725622_77728712_-	0	0	0	0	0.0221238	0
circRNA_00908|NC_000001.11:77725622_77734416_-	0	0	0	0	0	0
circRNA_00909|NC_000001.11:77729860_77736158_-	0	0.0331321	0.0330156	0	0	0
circRNA_00910|NC_000001.11:77729860_77739417_-	0	0	0	0	0	0
circRNA_00911|NC_000001.11:77736056_77741748_-	0	0	0	0	0	0
circRNA_00912|NC_000001.11:77740877_77741748_-	0	0.0331321	0	0	0	0
circRNA_00913|NC_000001.11:77783238_77815231_+	0	0.022088	0	0	0	0
circRNA_00914|NC_000001.11:77788008_77807101_+	0	0	0	0.0221917	0	0
circRNA_00915|NC_000001.11:77801331_77807101_+	0.055676	0.0331321	0.0550261	0	0	0.033221
circRNA_00916|NC_000001.11:77801331_77815231_+	0.100217	0.342365	0.165078	0.299588	0.154867	0.254694
circRNA_00917|NC_000001.11:77801331_77843407_+	0.0334056	0	0	0	0.0221238	0
circRNA_00918|NC_000001.11:77801331_77866391_+	0	0	0.0220104	0	0	0
circRNA_00919|NC_000001.11:77801331_77875111_+	0	0	0	0	0	0
circRNA_00920|NC_000001.11:77803270_77807101_+	0	0.0883522	0	0.0554793	0	0.0442946
circRNA_00921|NC_000001.11:77803270_77813867_+	0.0445408	0.022088	0	0	0	0
circRNA_00922|NC_000001.11:77803270_77815231_+	0	0	0	0	0.0331857	0
circRNA_00923|NC_000001.11:77858938_77861322_+	0	0.0331321	0	0	0	0
circRNA_00924|NC_000001.11:77858938_77864028_+	0	0.0662641	0	0	0.0221238	0.0553683
circRNA_00925|NC_000001.11:77858938_77866391_+	0	0.0441761	0	0.0221917	0	0.0553683
circRNA_00926|NC_000001.11:77873001_77875111_+	0	0.0331321	0	0.0221917	0	0
circRNA_00927|NC_000001.11:77873004_77875111_+	0	0	0	0.0332876	0.0221238	0
circRNA_00928|NC_000001.11:77946530_77962930_-	0.0222704	0	0	0	0	0
circRNA_00929|NC_000001.11:77949155_77963715_-	0	0	0	0	0.0221238	0
circRNA_00930|NC_000001.11:78013051_78013619_+	0	0.022088	0	0	0	0
circRNA_00931|NC_000001.11:78250184_78251677_+	0	0.022088	0	0	0	0
circRNA_00932|NC_000001.11:78250184_78251877_+	0	0	0.0660313	0	0	0
circRNA_00933|NC_000001.11:78666572_78673091_+	0	0	0	0.0221917	0	0.033221
circRNA_00934|NC_000001.11:81836885_81862118_+	0	0.022088	0.0330156	0	0.0331857	0.0553683
circRNA_00935|NC_000001.11:81836885_81907230_+	0.0779464	0.0552201	0.0990469	0.13315	0	0
circRNA_00936|NC_000001.11:81890456_81907230_+	0	0.022088	0	0	0	0
circRNA_00937|NC_000001.11:81936728_81943769_+	0	0	0	0.0221917	0	0
circRNA_00938|NC_000001.11:81936728_81956060_+	0	0	0	0.0221917	0	0
circRNA_00939|NC_000001.11:83890321_83911363_-	0	0.022088	0	0	0	0.033221
circRNA_00940|NC_000001.11:83911165_83947282_-	0.0445408	0.0441761	0.0330156	0.155342	0	0.210399
circRNA_00941|NC_000001.11:84179177_84214317_+	0	0.0552201	0	0.0443834	0	0.0664419
circRNA_00942|NC_000001.11:84179177_84235364_+	0.0222704	0.0331321	0.0440209	0	0	0
circRNA_00943|NC_000001.11:84196616_84214317_+	0	0	0	0	0	0
circRNA_00944|NC_000001.11:84525696_84526073_+	0	0.022088	0	0	0	0
circRNA_00945|NC_000001.11:84563257_84570720_-	0	0	0	0	0	0.0221473
circRNA_00946|NC_000001.11:84655832_84671308_-	0.0222704	0	0	0	0	0.0442946
circRNA_00947|NC_000001.11:85025939_85045362_-	0	0	0.0330156	0	0	0
circRNA_00948|NC_000001.11:85073054_85082404_+	0.0222704	0	0	0	0	0
circRNA_00949|NC_000001.11:85178146_85190752_-	0	0	0.0220104	0	0	0
circRNA_00950|NC_000001.11:85182098_85190752_-	0	0	0	0	0.0331857	0
circRNA_00951|NC_000001.11:85350415_85358847_-	0.0334056	0	0.0330156	0	0	0.0442946
circRNA_00952|NC_000001.11:85350415_85360537_-	0.0334056	0	0	0.0221917	0	0
circRNA_00953|NC_000001.11:85350415_85367779_-	0	0	0	0	0	0.0553683
circRNA_00954|NC_000001.11:85653964_85706507_-	0	0	0	0	0	0
circRNA_00955|NC_000001.11:85677236_85680904_-	0	0	0	0	0	0
circRNA_00956|NC_000001.11:85775674_85786461_-	0	0	0	0	0.0331857	0
circRNA_00957|NC_000001.11:86352859_86385590_-	0	0	0	0	0	0
circRNA_00958|NC_000001.11:86715724_86719635_+	0.0890816	0	0	0.0332876	0.0221238	0.0221473
circRNA_00959|NC_000001.11:86715724_86724405_+	0.0668112	0.0662641	0	0.0554793	0	0.0221473
circRNA_00960|NC_000001.11:86715724_86735179_+	0.0334056	0.0331321	0.0330156	0	0	0.110737
circRNA_00961|NC_000001.11:86715724_86743235_+	0	0	0	0	0	0
circRNA_00962|NC_000001.11:86719507_86724405_+	0	0	0.0330156	0	0	0.0221473
circRNA_00963|NC_000001.11:86722540_86724405_+	0	0	0	0.0332876	0	0
circRNA_00964|NC_000001.11:87072934_87092669_+	0	0	0	0	0	0
circRNA_00965|NC_000001.11:88740988_88741288_+	0	0	0	0	0	0
circRNA_00966|NC_000001.11:88740988_88760376_+	0	0.022088	0	0	0	0.033221
circRNA_00967|NC_000001.11:88740988_88771879_+	0.0445408	0.11044	0.110052	0.0554793	0	0.0664419
circRNA_00968|NC_000001.11:88740988_88786213_+	0.055676	0.0331321	0.0880417	0.0665751	0.0884951	0.0775156
circRNA_00969|NC_000001.11:88770352_88771879_+	0.0445408	0.121484	0.0770365	0.0665751	0.0663714	0.0221473
circRNA_00970|NC_000001.11:88770352_88786213_+	0.0222704	0	0.0550261	0.0443834	0	0.0553683
circRNA_00971|NC_000001.11:88771421_88786213_+	0	0	0	0	0	0.0221473
circRNA_00972|NC_000001.11:88784639_88786213_+	0	0	0	0	0.0221238	0.0221473
circRNA_00973|NC_000001.11:88786104_88807775_+	0	0	0	0	0	0
circRNA_00974|NC_000001.11:88807313_88822003_+	0	0.022088	0	0	0	0.033221
circRNA_00975|NC_000001.11:88936099_88969467_-	0.0222704	0	0	0	0.0331857	0.0221473
circRNA_00976|NC_000001.11:88952306_88955225_-	0	0.022088	0	0	0	0
circRNA_00977|NC_000001.11:90916640_90918154_-	0.0222704	0	0	0	0	0
circRNA_00978|NC_000001.11:90916640_90941309_-	0	0.0331321	0	0.0332876	0	0
circRNA_00979|NC_000001.11:90916640_90982370_-	0.055676	0	0	0	0	0.0442946
circRNA_00980|NC_000001.11:90937485_90941309_-	0	0	0.0330156	0	0	0
circRNA_00981|NC_000001.11:90937485_90982370_-	0.178163	0.0662641	0.0660313	0.0443834	0.0221238	0.033221
circRNA_00982|NC_000001.11:91313349_91347476_-	0	0.0552201	0	0	0	0
circRNA_00983|NC_000001.11:91343430_91353152_-	0.0222704	0	0	0.0443834	0	0
circRNA_00984|NC_000001.11:91343430_91353299_-	0.0334056	0.0773081	0.0660313	0.110959	0.0442476	0.033221
circRNA_00985|NC_000001.11:91343430_91385834_-	0	0	0.0330156	0	0	0
circRNA_00986|NC_000001.11:91375358_91385834_-	0.0445408	0	0.0330156	0.0221917	0	0.0442946
circRNA_00987|NC_000001.11:91695672_91698130_-	0	0.022088	0	0	0	0
circRNA_00988|NC_000001.11:91861471_91861644_-	0.0445408	0	0	0.0221917	0.0331857	0
circRNA_00989|NC_000001.11:91861471_91864279_-	0.0890816	0.0441761	0.0330156	0.0332876	0.0442476	0
circRNA_00990|NC_000001.11:92088698_92129776_+	0	0	0	0	0	0.033221
circRNA_00991|NC_000001.11:92139350_92147786_+	0.0334056	0	0	0	0	0
circRNA_00992|NC_000001.11:92177811_92182595_+	0	0	0.0330156	0	0	0
circRNA_00993|NC_000001.11:92262863_92271652_-	0	0.022088	0	0	0	0
circRNA_00994|NC_000001.11:92267913_92286592_-	0	0	0	0	0	0.0221473
circRNA_00995|NC_000001.11:92320599_92324375_+	0	0	0	0	0	0
circRNA_00996|NC_000001.11:92320599_92333473_+	0.0222704	0	0	0	0	0
circRNA_00997|NC_000001.11:92320599_92345914_+	0	0	0.0440209	0	0	0
circRNA_00998|NC_000001.11:92320683_92324375_+	0	0	0	0	0	0
circRNA_00999|NC_000001.11:92323445_92345914_+	0	0	0.0330156	0	0	0
circRNA_01000|NC_000001.11:92333391_92345914_+	0.055676	0.0441761	0.0880417	0.0443834	0	0.0885892
circRNA_01001|NC_000001.11:92333391_92363770_+	0	0	0	0.0221917	0	0
circRNA_01002|NC_000001.11:92333391_92380873_+	0.244975	0.287145	0.25312	0.255205	0.110619	0.398651
circRNA_01003|NC_000001.11:92563642_92607727_-	0	0	0.0880417	0.0332876	0	0.0664419
circRNA_01004|NC_000001.11:92563642_92636336_-	0.122487	0	0.176083	0.0554793	0.0774333	0.0775156
circRNA_01005|NC_000001.11:92563642_92639237_-	0	0	0	0	0	0.0221473
circRNA_01006|NC_000001.11:92605307_92607727_-	0	0	0	0	0	0
circRNA_01007|NC_000001.11:92605307_92625934_-	0.055676	0	0	0	0	0
circRNA_01008|NC_000001.11:92605307_92636336_-	0.100217	0.0441761	0.0550261	0.0554793	0.0331857	0
circRNA_01009|NC_000001.11:92605307_92704744_-	0	0	0	0.0221917	0	0
circRNA_01010|NC_000001.11:92608666_92609439_-	0	0	0	0	0	0
circRNA_01011|NC_000001.11:92624176_92625934_-	0	0	0	0	0	0
circRNA_01012|NC_000001.11:92624176_92636336_-	0	0	0	0	0	0
circRNA_01013|NC_000001.11:92662719_92704744_-	0.0222704	0.0441761	0	0.0221917	0	0
circRNA_01014|NC_000001.11:92663420_92704744_-	0.0779464	0.0441761	0.0440209	0	0	0
circRNA_01015|NC_000001.11:92665939_92704744_-	0.0334056	0	0.0440209	0	0	0.033221
circRNA_01016|NC_000001.11:92677158_92704744_-	0.0222704	0	0	0.0221917	0	0
circRNA_01017|NC_000001.11:92693802_92704744_-	0.0334056	0	0	0.0554793	0	0
circRNA_01018|NC_000001.11:92725598_92736627_-	0	0	0	0	0	0
circRNA_01019|NC_000001.11:92736398_92736627_-	0	0	0	0	0	0
circRNA_01020|NC_000001.11:92836190_92837633_+	0	0	0	0	0	0.033221
circRNA_01021|NC_000001.11:93183360_93192106_+	0.0222704	0	0	0	0	0
circRNA_01022|NC_000001.11:93183360_93210926_+	0	0	0	0.0221917	0	0
circRNA_01023|NC_000001.11:93183360_93226449_+	0	0	0	0	0	0
circRNA_01024|NC_000001.11:93183360_93264901_+	0	0	0	0	0	0
circRNA_01025|NC_000001.11:93210802_93234884_+	0	0	0	0	0	0
circRNA_01026|NC_000001.11:93212101_93216746_+	0	0	0	0	0	0
circRNA_01027|NC_000001.11:93212101_93232593_+	0	0	0	0	0	0
circRNA_01028|NC_000001.11:93212101_93239896_+	0	0	0	0	0	0
circRNA_01029|NC_000001.11:93221609_93264901_+	0	0	0	0	0	0
circRNA_01030|NC_000001.11:93236248_93246954_+	0	0	0	0	0	0
circRNA_01031|NC_000001.11:93305388_93325895_-	0	0.0331321	0.0330156	0	0	0
circRNA_01032|NC_000001.11:93305388_93326662_-	0	0	0.0440209	0	0	0
circRNA_01033|NC_000001.11:93324635_93325895_-	0	0	0	0	0	0.0221473
circRNA_01034|NC_000001.11:93417810_93437654_+	0.0222704	0	0	0	0	0
circRNA_01035|NC_000001.11:93499468_93549426_+	0	0	0	0	0	0
circRNA_01036|NC_000001.11:93544107_93549426_+	0	0.0441761	0.0330156	0.0332876	0	0
circRNA_01037|NC_000001.11:93567279_93567851_-	0.055676	0.0552201	0	0.0443834	0.0221238	0
circRNA_01038|NC_000001.11:93642304_93674941_-	0	0	0	0	0	0
circRNA_01039|NC_000001.11:93674614_93674941_-	0	0.022088	0	0	0	0
circRNA_01040|NC_000001.11:93674614_93706142_-	0	0	0.0220104	0	0	0
circRNA_01041|NC_000001.11:93869090_93875783_-	0	0	0	0	0	0
circRNA_01042|NC_000001.11:93876268_93877862_-	0.0222704	0	0	0.077671	0	0
circRNA_01043|NC_000001.11:93894614_93897898_-	0.0779464	0.11044	0	0.0554793	0	0.0664419
circRNA_01044|NC_000001.11:93894614_93901669_-	0.0445408	0.022088	0.0330156	0	0	0
circRNA_01045|NC_000001.11:94177612_94184288_-	0	0	0	0.0221917	0	0
circRNA_01046|NC_000001.11:94201720_94220392_-	0	0	0	0	0	0
circRNA_01047|NC_000001.11:94201720_94231643_-	0.0222704	0	0.0330156	0.0443834	0.0221238	0.0553683
circRNA_01048|NC_000001.11:94202918_94231643_-	0	0	0	0	0	0
circRNA_01049|NC_000001.11:94203930_94205683_-	0	0	0.0220104	0.0332876	0	0.0221473
circRNA_01050|NC_000001.11:94220258_94231643_-	0.0334056	0.198792	0.0660313	0.166438	0.0331857	0.0553683
circRNA_01051|NC_000001.11:94455733_94468007_+	0.0222704	0	0	0	0	0
circRNA_01052|NC_000001.11:94455733_94475737_+	0.0222704	0	0	0	0	0
circRNA_01053|NC_000001.11:94458607_94480606_+	0.055676	0.022088	0.0880417	0.077671	0.0331857	0.0664419
circRNA_01054|NC_000001.11:94458607_94483239_+	0.100217	0	0.121057	0.177534	0.143805	0.0885892
circRNA_01055|NC_000001.11:94458607_94487983_+	0.0222704	0	0.0330156	0	0	0
circRNA_01056|NC_000001.11:94458607_94491247_+	0.100217	0.022088	0.0440209	0	0.0331857	0.0221473
circRNA_01057|NC_000001.11:94464775_94478315_+	0	0	0	0	0	0.0221473
circRNA_01058|NC_000001.11:94487542_94491247_+	0.0779464	0.0441761	0.132063	0.0332876	0.0774333	0.0885892
circRNA_01059|NC_000001.11:94487542_94506642_+	0	0	0.0440209	0.0221917	0	0
circRNA_01060|NC_000001.11:94489725_94506642_+	0	0.022088	0	0	0	0
circRNA_01061|NC_000001.11:94498602_94499614_+	0.0334056	0	0.0220104	0.0332876	0	0.0664419
circRNA_01062|NC_000001.11:94498602_94506642_+	0	0.0552201	0.0330156	0.0332876	0	0
circRNA_01063|NC_000001.11:94679425_94732437_-	0	0.022088	0	0	0	0
circRNA_01064|NC_000001.11:94679425_94743961_-	0	0	0	0	0	0
circRNA_01065|NC_000001.11:94679425_94743993_-	0	0	0	0.0221917	0	0
circRNA_01066|NC_000001.11:94705439_94743993_-	0	0	0	0	0	0.0442946
circRNA_01067|NC_000001.11:94732258_94743961_-	0	0	0	0	0	0.0221473
circRNA_01068|NC_000001.11:94732258_94743993_-	0	0	0	0	0	0.033221
circRNA_01069|NC_000001.11:94891130_94895005_+	0	0	0	0	0	0.0221473
circRNA_01070|NC_000001.11:94901669_94903524_-	0	0	0	0	0	0.0221473
circRNA_01071|NC_000001.11:95138275_95173889_+	0	0	0	0	0	0
circRNA_01072|NC_000001.11:95143891_95151419_+	0.111352	0	0.110052	0.144246	0.0442476	0.265768
circRNA_01073|NC_000001.11:95143891_95173889_+	0.0779464	0	0	0	0.0774333	0.0885892
circRNA_01074|NC_000001.11:95143891_95230994_+	0	0	0	0	0	0
circRNA_01075|NC_000001.11:96751425_96785254_+	0	0	0	0	0	0
circRNA_01076|NC_000001.11:96769703_96770851_+	0	0	0.0220104	0.0221917	0	0.0221473
circRNA_01077|NC_000001.11:96769703_96777946_+	0	0	0	0	0	0
circRNA_01078|NC_000001.11:96769703_96785254_+	0.0222704	0	0.0440209	0.0332876	0.0331857	0.0553683
circRNA_01079|NC_000001.11:97515726_97549744_-	0	0.0552201	0.0330156	0.0554793	0	0.033221
circRNA_01080|NC_000001.11:97515726_97595166_-	0	0	0	0	0	0
circRNA_01081|NC_000001.11:97549560_97573970_-	0	0	0	0.0443834	0	0
circRNA_01082|NC_000001.11:97679095_97699547_-	0	0	0	0	0	0
circRNA_01083|NC_000001.11:98393055_98395390_+	0	0	0	0	0	0
circRNA_01084|NC_000001.11:98684885_98698905_+	0.0445408	0	0	0.0332876	0	0
circRNA_01085|NC_000001.11:98691075_98701903_+	0	0.022088	0	0.0554793	0	0
circRNA_01086|NC_000001.11:98695518_98701903_+	0	0	0	0	0	0
circRNA_01087|NC_000001.11:98738237_98760271_+	0	0.022088	0	0	0	0
circRNA_01088|NC_000001.11:99662319_99667766_+	0	0	0.0330156	0	0	0
circRNA_01089|NC_000001.11:99870400_99877828_+	0	0	0	0	0.0221238	0.0442946
circRNA_01090|NC_000001.11:99870400_99912517_+	0.0222704	0	0	0	0	0
circRNA_01091|NC_000001.11:99993537_100017815_+	0.0445408	0.0441761	0	0	0	0
circRNA_01092|NC_000001.11:99993537_99999415_+	0	0.022088	0	0.0221917	0	0
circRNA_01093|NC_000001.11:100007034_100017815_+	0	0	0	0	0	0
circRNA_01094|NC_000001.11:100049909_100061949_+	0	0	0	0	0	0
circRNA_01095|NC_000001.11:100049909_100069685_+	0.0445408	0	0	0	0	0
circRNA_01096|NC_000001.11:100123210_100125942_-	0	0	0	0	0	0
circRNA_01097|NC_000001.11:100152385_100173370_-	0	0	0	0	0	0.0221473
circRNA_01098|NC_000001.11:100377546_100390824_+	0.0222704	0	0	0	0	0
circRNA_01099|NC_000001.11:100390732_100442996_+	0.0668112	0	0.0880417	0	0	0
circRNA_01100|NC_000001.11:100424222_100442996_+	0.155893	0.0662641	0.121057	0.0554793	0	0.0553683
circRNA_01101|NC_000001.11:100494818_100499262_+	0.0445408	0	0	0	0	0
circRNA_01102|NC_000001.11:100723020_100729382_+	0	0	0.110052	0	0	0
circRNA_01103|NC_000001.11:100729107_100734768_+	0	0.022088	0	0	0	0
circRNA_01104|NC_000001.11:100731198_100734768_+	0	0	0	0.0221917	0	0
circRNA_01105|NC_000001.11:100896570_100921841_+	0	0	0	0	0	0
circRNA_01106|NC_000001.11:100906852_100913806_+	0	0	0	0	0	0.0221473
circRNA_01107|NC_000001.11:100906852_100921841_+	0.0890816	0.11044	0	0.0887668	0.0221238	0.0996629
circRNA_01108|NC_000001.11:100906852_100974902_+	0	0	0	0.0221917	0	0
circRNA_01109|NC_000001.11:100911063_100921841_+	0	0	0	0	0	0
circRNA_01110|NC_000001.11:100913663_100921841_+	0	0	0	0	0	0.0221473
circRNA_01111|NC_000001.11:100913663_100974902_+	0	0	0	0	0	0
circRNA_01112|NC_000001.11:103527695_103553317_+	0	0.0441761	0	0	0	0.0221473
circRNA_01113|NC_000001.11:103565435_103575540_+	0.634707	0.541157	0.73735	1.14287	0.64159	0.664419
circRNA_01114|NC_000001.11:104265803_104283314_-	0	0	0	0	0	0
circRNA_01115|NC_000001.11:104274158_104285917_-	0	0	0	0	0	0
circRNA_01116|NC_000001.11:104283132_104285917_-	0	0	0	0	0	0
circRNA_01117|NC_000001.11:104363852_104379876_-	0	0	0	0	0	0
circRNA_01118|NC_000001.11:104534636_104535488_+	0	0	0	0	0	0
circRNA_01119|NC_000001.11:104534636_104546246_+	0	0	0	0	0	0
circRNA_01120|NC_000001.11:107148069_107148839_+	0	0	0	0	0	0
circRNA_01121|NC_000001.11:107324282_107324922_+	0.055676	0	0	0	0	0
circRNA_01122|NC_000001.11:107596212_107603163_-	0	0.022088	0	0	0	0
circRNA_01123|NC_000001.11:107596212_107609965_-	0	0	0	0.0332876	0	0
circRNA_01124|NC_000001.11:107596212_107617632_-	0	0.022088	0	0.0443834	0.0331857	0
circRNA_01125|NC_000001.11:107596212_107642755_-	0	0	0	0	0.0442476	0
circRNA_01126|NC_000001.11:107596212_107688406_-	0	0	0	0	0	0
circRNA_01127|NC_000001.11:107683488_107688406_-	0	0	0	0	0	0
circRNA_01128|NC_000001.11:107683488_107705061_-	0	0.0883522	0	0.0221917	0	0
circRNA_01129|NC_000001.11:108143543_108161293_-	0	0	0	0	0	0
circRNA_01130|NC_000001.11:108148279_108161293_-	0.0668112	0.143572	0.110052	0.233013	0.0442476	0.387578
circRNA_01131|NC_000001.11:108154983_108161293_-	0	0	0	0	0	0
circRNA_01132|NC_000001.11:108154983_108185954_-	0	0	0	0	0	0
circRNA_01133|NC_000001.11:108181941_108185954_-	0	0.0552201	0	0.0443834	0	0.033221
circRNA_01134|NC_000001.11:108650211_108659962_-	0	0	0.0220104	0	0.0331857	0
circRNA_01135|NC_000001.11:108752257_108760085_+	0	0.0331321	0	0.0443834	0	0
circRNA_01136|NC_000001.11:108782422_108794907_+	0	0	0	0	0	0.0885892
circRNA_01137|NC_000001.11:108782422_108796726_+	0	0	0	0.0221917	0	0
circRNA_01138|NC_000001.11:108793582_108800305_+	0.055676	0.022088	0.0220104	0.0332876	0	0.0221473
circRNA_01139|NC_000001.11:108798145_108807549_+	0	0	0	0	0	0
circRNA_01140|NC_000001.11:108882580_108929975_+	0	0	0	0	0	0
circRNA_01141|NC_000001.11:108901790_108904254_+	0	0	0	0	0	0
circRNA_01142|NC_000001.11:108939636_108944057_-	0	0.022088	0	0	0	0
circRNA_01143|NC_000001.11:108943475_108950448_-	0	0	0	0	0	0
circRNA_01144|NC_000001.11:108981733_108986680_-	0	0	0	0	0	0
circRNA_01145|NC_000001.11:108982609_109011718_-	0	0	0	0	0	0
circRNA_01146|NC_000001.11:108991254_109004718_-	0	0	0	0.0221917	0	0
circRNA_01147|NC_000001.11:109002224_109004715_-	0	0.022088	0	0	0	0.033221
circRNA_01148|NC_000001.11:109002224_109011718_-	0	0	0	0	0	0
circRNA_01149|NC_000001.11:109010916_109011718_-	0	0	0	0	0	0.0221473
circRNA_01150|NC_000001.11:109230878_109231786_+	0.0334056	0.0331321	0	0.0332876	0	0.033221
circRNA_01151|NC_000001.11:109326992_109345881_-	0	0	0	0	0	0.033221
circRNA_01152|NC_000001.11:109340724_109345878_-	0	0	0.0220104	0.0221917	0	0
circRNA_01153|NC_000001.11:109340724_109345881_-	0	0	0	0.077671	0	0
circRNA_01154|NC_000001.11:109342014_109345878_-	0	0	0.0330156	0.0221917	0	0
circRNA_01155|NC_000001.11:109342014_109345881_-	0	0	0.0220104	0	0	0.0442946
circRNA_01156|NC_000001.11:109344166_109345881_-	0	0	0	0	0	0.0221473
circRNA_01157|NC_000001.11:109573737_109574037_+	0.0222704	0	0	0	0	0
circRNA_01158|NC_000001.11:109573737_109579361_+	0	0.0441761	0	0	0.0221238	0
circRNA_01159|NC_000001.11:109579204_109586882_+	0	0	0	0.0221917	0	0
circRNA_01160|NC_000001.11:109661165_109690564_+	0	0	0	0	0	0
circRNA_01161|NC_000001.11:109665011_109690564_+	0.0779464	0	0	0	0.0884951	0.0221473
circRNA_01162|NC_000001.11:110222964_110226178_+	0	0	0	0.0221917	0	0
circRNA_01163|NC_000001.11:110345539_110372346_+	0	0	0	0	0	0
circRNA_01164|NC_000001.11:110346308_110356031_+	0	0	0	0	0	0
circRNA_01165|NC_000001.11:110346308_110372346_+	0	0	0	0	0	0
circRNA_01166|NC_000001.11:110375458_110381795_-	0	0	0.0220104	0	0	0
circRNA_01167|NC_000001.11:110404971_110405270_-	0.0334056	0	0	0	0	0
circRNA_01168|NC_000001.11:110891392_110892533_+	0.055676	0.022088	0	0	0	0
circRNA_01169|NC_000001.11:110949851_110952815_-	0	0	0	0.0221917	0	0
circRNA_01170|NC_000001.11:111147642_111161296_+	0.0890816	0.0993962	0.0880417	0.0443834	0.0221238	0.132884
circRNA_01171|NC_000001.11:111456086_111459636_+	0	0	0.0220104	0.0221917	0.0331857	0
circRNA_01172|NC_000001.11:111691334_111709264_+	0.0334056	0	0	0	0	0.0221473
circRNA_01173|NC_000001.11:111759400_111763007_+	0	0	0	0	0	0
circRNA_01174|NC_000001.11:112555868_112616895_-	0	0	0	0	0	0
circRNA_01175|NC_000001.11:112576986_112584126_-	0	0	0	0.0221917	0	0
circRNA_01176|NC_000001.11:112576986_112591603_-	0	0.022088	0	0	0	0
circRNA_01177|NC_000001.11:112576986_112598086_-	0	0.0331321	0	0.0443834	0	0
circRNA_01178|NC_000001.11:112576986_112600848_-	0	0	0	0	0	0
circRNA_01179|NC_000001.11:112576986_112611003_-	0	0.0331321	0	0	0	0
circRNA_01180|NC_000001.11:112581992_112582472_-	0	0	0	0	0.0221238	0
circRNA_01181|NC_000001.11:112581992_112598086_-	0	0.0331321	0.0330156	0.0443834	0	0.0221473
circRNA_01182|NC_000001.11:112581992_112616895_-	0	0.022088	0	0	0	0
circRNA_01183|NC_000001.11:112591525_112598086_-	0	0.022088	0	0	0	0
circRNA_01184|NC_000001.11:112597971_112600848_-	0	0	0	0	0.0221238	0
circRNA_01185|NC_000001.11:112597971_112616895_-	0	0	0	0.0443834	0	0
circRNA_01186|NC_000001.11:112610841_112616895_-	0.0222704	0	0	0	0	0
circRNA_01187|NC_000001.11:112653598_112659779_+	0.0779464	0.154616	0	0.0998627	0	0.132884
circRNA_01188|NC_000001.11:113091318_113100488_+	0	0	0	0	0	0
circRNA_01189|NC_000001.11:113093206_113094755_+	0.0334056	0	0	0	0	0
circRNA_01190|NC_000001.11:113112479_113119523_+	0	0	0.0330156	0	0	0
circRNA_01191|NC_000001.11:113585387_113594560_+	0	0	0	0	0.0221238	0
circRNA_01192|NC_000001.11:113614601_113622994_+	0	0	0	0.0332876	0	0
circRNA_01193|NC_000001.11:113671734_113673465_+	0	0.0331321	0	0	0	0
circRNA_01194|NC_000001.11:113704081_113706722_-	0.0334056	0	0	0	0	0
circRNA_01195|NC_000001.11:113705890_113712113_-	0	0	0	0	0	0.0221473
circRNA_01196|NC_000001.11:113724759_113726574_-	0	0	0	0	0	0.0221473
circRNA_01197|NC_000001.11:113825142_113834439_-	0	0	0	0.0443834	0	0
circRNA_01198|NC_000001.11:113829592_113834439_-	0.133622	0.0441761	0	0.0665751	0.0331857	0.0221473
circRNA_01199|NC_000001.11:113833111_113855049_-	0	0.022088	0	0	0	0
circRNA_01200|NC_000001.11:113834910_113855049_-	0	0.0883522	0	0.077671	0	0.0221473
circRNA_01201|NC_000001.11:113837590_113838620_-	0	0.022088	0	0	0	0
circRNA_01202|NC_000001.11:113848540_113855049_-	0	0	0	0.0665751	0	0
circRNA_01203|NC_000001.11:113897840_113901885_-	0	0	0	0	0	0
circRNA_01204|NC_000001.11:113952766_113968648_+	0	0	0	0	0	0
circRNA_01205|NC_000001.11:114206460_114221093_-	0.0222704	0	0	0	0	0
circRNA_01206|NC_000001.11:114206460_114221694_-	0.0334056	0	0	0	0	0
circRNA_01207|NC_000001.11:114463104_114463556_-	0.0222704	0.0331321	0	0	0	0.0553683
circRNA_01208|NC_000001.11:114463104_114464388_-	0.155893	0.143572	0.132063	0.221917	0.121681	0.276841
circRNA_01209|NC_000001.11:114463104_114485770_-	0	0	0	0.0221917	0	0
circRNA_01210|NC_000001.11:114463104_114496056_-	0	0	0	0	0	0
circRNA_01211|NC_000001.11:114709569_114713978_-	0	0.0441761	0	0	0	0
circRNA_01212|NC_000001.11:114719579_114720717_-	0	0	0	0	0	0.0221473
circRNA_01213|NC_000001.11:114719579_114738072_-	0	0	0	0	0	0
circRNA_01214|NC_000001.11:114725221_114738072_-	0.0222704	0	0	0	0	0.0221473
circRNA_01215|NC_000001.11:114733732_114738072_-	0	0	0	0	0	0.0221473
circRNA_01216|NC_000001.11:115050356_115060538_-	0	0	0	0	0	0.0442946
circRNA_01217|NC_000001.11:115391044_115419774_+	0	0	0	0	0	0
circRNA_01218|NC_000001.11:115659641_115664268_+	0	0	0	0	0	0
circRNA_01219|NC_000001.11:116019582_116020885_+	0	0	0	0	0	0
circRNA_01220|NC_000001.11:116544311_116544604_-	0	0	0	0	0	0
circRNA_01221|NC_000001.11:117402186_117405645_+	0.25611	0.11044	0.0770365	0.0665751	0.0884951	0.232547
circRNA_01222|NC_000001.11:117402186_117414831_+	0.901952	0.817258	0.803381	0.787805	0.564157	0.908039
circRNA_01223|NC_000001.11:117402186_117420649_+	2.12682	1.99897	2.43215	1.70876	1.11725	2.72412
circRNA_01224|NC_000001.11:117402186_117442325_+	0.757194	0.574289	0.902428	0.887668	0.564157	0.741935
circRNA_01225|NC_000001.11:117402186_117442335_+	0	0	0	0	0	0
circRNA_01226|NC_000001.11:117402186_117466427_+	0.0668112	0.0331321	0.0660313	0.0443834	0.0553095	0.0442946
circRNA_01227|NC_000001.11:117414713_117442325_+	0	0	0	0	0	0
circRNA_01228|NC_000001.11:117420569_117466427_+	0	0	0	0	0	0
circRNA_01229|NC_000001.11:117442231_117466427_+	0	0.022088	0	0	0	0
circRNA_01230|NC_000001.11:117442231_117502970_+	0.0222704	0	0	0	0	0
circRNA_01231|NC_000001.11:117460489_117502970_+	0.055676	0	0	0.0554793	0.0553095	0.0221473
circRNA_01232|NC_000001.11:117493147_117502970_+	0	0	0	0	0	0
circRNA_01233|NC_000001.11:117493147_117522937_+	0	0	0	0	0	0
circRNA_01234|NC_000001.11:117866745_117870616_-	0	0	0	0	0	0
circRNA_01235|NC_000001.11:117870447_117920424_-	0.0222704	0	0	0	0	0
circRNA_01236|NC_000001.11:117878009_117920424_-	0	0	0	0	0	0
circRNA_01237|NC_000001.11:117881823_117920424_-	0	0	0.0330156	0	0.0553095	0
circRNA_01238|NC_000001.11:117887698_117918736_-	0	0	0	0	0	0
circRNA_01239|NC_000001.11:117896833_117920424_-	0	0	0	0	0.0221238	0
circRNA_01240|NC_000001.11:117906506_117918736_-	0	0	0	0	0	0
circRNA_01241|NC_000001.11:117911994_117918736_-	0	0.0773081	0.110052	0	0.0442476	0.0553683
circRNA_01242|NC_000001.11:119262902_119277972_+	0	0	0	0	0	0.0221473
circRNA_01243|NC_000001.11:119525856_119527992_-	0.0334056	0	0.0220104	0	0	0.033221
circRNA_01244|NC_000001.11:119525856_119555410_-	0.0222704	0	0.0220104	0	0	0
circRNA_01245|NC_000001.11:119587321_119588517_-	0.133622	0.0662641	0.209099	0.0221917	0.0553095	0.0775156
circRNA_01246|NC_000001.11:119986960_120051779_-	0	0	0	0	0	0
circRNA_01247|NC_000001.11:145747995_145784596_-	0	0	0	0	0	0
circRNA_01248|NC_000001.11:145771711_145788966_-	0	0.0441761	0	0.110959	0	0.0775156
circRNA_01249|NC_000001.11:145771711_145794196_-	0	0	0	0	0	0.0221473
circRNA_01250|NC_000001.11:145784539_145794196_-	0	0	0	0	0	0.033221
circRNA_01251|NC_000001.11:145825757_145827005_+	0	0	0	0.0221917	0	0
circRNA_01252|NC_000001.11:145833260_145842477_+	0	0	0	0	0.0331857	0
circRNA_01253|NC_000001.11:145839890_145841071_+	0.0445408	0.0993962	0.0220104	0.155342	0	0.12181
circRNA_01254|NC_000001.11:145839890_145842477_+	0.055676	0.0773081	0.0440209	0.122054	0	0.143957
circRNA_01255|NC_000001.11:145942713_145947782_-	0	0	0	0	0	0
circRNA_01256|NC_000001.11:145974825_145975436_+	0	0.0552201	0	0	0	0.033221
circRNA_01257|NC_000001.11:147154238_147162573_-	0	0.022088	0	0	0	0
circRNA_01258|NC_000001.11:147252623_147259918_+	0.0334056	0.0883522	0.0440209	0.0221917	0	0.0553683
circRNA_01259|NC_000001.11:147252623_147276257_+	0	0	0	0	0	0
circRNA_01260|NC_000001.11:147254870_147268878_+	0	0	0	0	0	0
circRNA_01261|NC_000001.11:147272382_147294517_+	0	0	0.0220104	0	0	0
circRNA_01262|NC_000001.11:147275354_147285487_+	0.0222704	0.0552201	0.0440209	0.0887668	0.0221238	0.0664419
circRNA_01263|NC_000001.11:147286298_147287733_+	0	0	0	0	0	0.033221
circRNA_01264|NC_000001.11:147293629_147294517_+	0	0.0331321	0	0	0	0
circRNA_01265|NC_000001.11:147648246_147659775_-	0.0222704	0.0883522	0.0440209	0.0998627	0.0221238	0.132884
circRNA_01266|NC_000001.11:149655699_149669310_+	0	0.0662641	0.0550261	0	0.0553095	0.110737
circRNA_01267|NC_000001.11:149959684_149964349_-	0	0	0	0.0221917	0	0.033221
circRNA_01268|NC_000001.11:149964222_149965878_-	0	0.0441761	0	0.0332876	0	0.033221
circRNA_01269|NC_000001.11:150091937_150110627_+	0	0	0.0550261	0	0	0
circRNA_01270|NC_000001.11:150223186_150229237_-	0.0445408	0	0	0	0	0
circRNA_01271|NC_000001.11:150226608_150226766_-	0	0	0	0	0	0
circRNA_01272|NC_000001.11:150226608_150229237_-	0	0	0	0.0332876	0	0
circRNA_01273|NC_000001.11:150230571_150231926_-	0	0.0993962	0	0.0332876	0	0.0221473
circRNA_01274|NC_000001.11:150286430_150286993_+	0	0	0	0.0221917	0	0.0442946
circRNA_01275|NC_000001.11:150334935_150335241_+	0	0.022088	0	0	0	0
circRNA_01276|NC_000001.11:150417596_150446401_+	0	0	0	0	0	0
circRNA_01277|NC_000001.11:150440923_150444377_+	0	0	0	0	0	0.0442946
circRNA_01278|NC_000001.11:150440923_150446401_+	0	0.0662641	0.0330156	0.0221917	0	0.033221
circRNA_01279|NC_000001.11:150444251_150446401_+	0.0222704	0	0	0.0332876	0	0
circRNA_01280|NC_000001.11:150444251_150457570_+	0	0	0	0	0	0.0221473
circRNA_01281|NC_000001.11:150492411_150496908_+	0.055676	0.0331321	0.0220104	0.110959	0.0442476	0.0775156
circRNA_01282|NC_000001.11:150620890_150621072_-	0	0.022088	0	0	0	0
circRNA_01283|NC_000001.11:150648668_150663763_-	0	0.022088	0	0	0	0
circRNA_01284|NC_000001.11:150661814_150663763_-	0	0	0	0	0	0.0221473
circRNA_01285|NC_000001.11:150747777_150780448_-	0	0	0	0	0	0.0221473
circRNA_01286|NC_000001.11:150817920_150826617_-	0	0.0331321	0	0.0221917	0	0
circRNA_01287|NC_000001.11:150823194_150826617_-	0	0.022088	0.0440209	0	0	0
circRNA_01288|NC_000001.11:150927704_150930118_+	0.0222704	0	0	0	0	0
circRNA_01289|NC_000001.11:150929967_150941428_+	0	0.0552201	0	0	0	0.0221473
circRNA_01290|NC_000001.11:150951365_150962719_+	0	0	0	0	0	0
circRNA_01291|NC_000001.11:150959178_150961191_+	0	0	0	0	0	0
circRNA_01292|NC_000001.11:150960563_150962158_+	0	0.022088	0	0	0	0
circRNA_01293|NC_000001.11:150965556_150965712_+	0	0	0	0	0	0.0221473
circRNA_01294|NC_000001.11:151017812_151025673_+	0	0	0	0	0	0
circRNA_01295|NC_000001.11:151024611_151025673_+	0.0668112	0.0993962	0.0550261	0.0998627	0.121681	0.0885892
circRNA_01296|NC_000001.11:151024611_151027327_+	0.0445408	0.0552201	0.0220104	0.0221917	0	0.0553683
circRNA_01297|NC_000001.11:151024611_151028944_+	0.0222704	0	0.0330156	0	0	0.033221
circRNA_01298|NC_000001.11:151027233_151028944_+	0	0.022088	0.0330156	0	0	0.0221473
circRNA_01299|NC_000001.11:151088158_151107222_+	0.0334056	0	0	0	0	0
circRNA_01300|NC_000001.11:151088190_151107222_+	0.0668112	0	0.0220104	0	0	0
circRNA_01301|NC_000001.11:151088190_151118139_+	0.0668112	0.0331321	0.0880417	0.0554793	0.0221238	0.0442946
circRNA_01302|NC_000001.11:151107037_151118139_+	0	0	0	0.0665751	0	0
circRNA_01303|NC_000001.11:151117392_151118139_+	0	0	0.0220104	0.0332876	0	0
circRNA_01304|NC_000001.11:151139425_151140090_-	0	0	0	0	0	0.033221
circRNA_01305|NC_000001.11:151161736_151162100_-	0	0	0	0	0	0
circRNA_01306|NC_000001.11:151166934_151167414_+	0.100217	0.143572	0.132063	0.0332876	0.0331857	0.110737
circRNA_01307|NC_000001.11:151224245_151232703_+	0.0445408	0.0552201	0	0	0	0
circRNA_01308|NC_000001.11:151224248_151227400_+	0	0	0	0	0	0
circRNA_01309|NC_000001.11:151227320_151232703_+	0	0	0	0	0	0
circRNA_01310|NC_000001.11:151239955_151242567_+	0	0	0	0.0332876	0	0
circRNA_01311|NC_000001.11:151242123_151242567_+	0	0	0	0.0443834	0	0
circRNA_01312|NC_000001.11:151242123_151246965_+	0	0	0	0	0	0
circRNA_01313|NC_000001.11:151264832_151267339_+	0	0	0	0.0221917	0	0
circRNA_01314|NC_000001.11:151315573_151316509_-	0.0779464	0.242968	0.0660313	0.166438	0	0.0996629
circRNA_01315|NC_000001.11:151315573_151324917_-	0	0	0	0	0.0221238	0
circRNA_01316|NC_000001.11:151408100_151408828_-	0	0	0	0	0	0.033221
circRNA_01317|NC_000001.11:151423397_151430841_-	0	0.0331321	0	0.0665751	0	0.0221473
circRNA_01318|NC_000001.11:151423397_151442205_-	0	0.0331321	0	0	0	0.0221473
circRNA_01319|NC_000001.11:151427823_151430841_-	0	0	0.0550261	0	0	0
circRNA_01320|NC_000001.11:151427823_151442205_-	0.0668112	0	0.0330156	0.0221917	0.0221238	0.0442946
circRNA_01321|NC_000001.11:151563904_151569770_+	0	0	0	0	0	0
circRNA_01322|NC_000001.11:151638888_151639119_+	0.0222704	0	0	0	0	0.033221
circRNA_01323|NC_000001.11:151638888_151668635_+	0.0668112	0	0	0.0887668	0	0
circRNA_01324|NC_000001.11:151638888_151683445_+	0	0	0.0220104	0	0	0
circRNA_01325|NC_000001.11:151638888_151693483_+	0.0334056	0	0	0	0	0.033221
circRNA_01326|NC_000001.11:151658235_151658427_+	0	0.022088	0	0	0	0
circRNA_01327|NC_000001.11:151658235_151668635_+	0.0779464	0	0.0440209	0.0332876	0.0331857	0.0996629
circRNA_01328|NC_000001.11:151658235_151683445_+	0.0222704	0	0	0	0	0
circRNA_01329|NC_000001.11:151658235_151699336_+	0	0	0	0	0	0
circRNA_01330|NC_000001.11:152205860_152251758_+	0	0	0	0	0	0.0221473
circRNA_01331|NC_000001.11:152226426_152227051_+	0	0	0	0	0	0
circRNA_01332|NC_000001.11:152248895_152251758_+	0.0334056	0.0331321	0.0330156	0.0221917	0.0331857	0.110737
circRNA_01333|NC_000001.11:152248895_152253510_+	0	0	0	0.0443834	0	0.0221473
circRNA_01334|NC_000001.11:152248895_152269522_+	0	0	0	0	0	0
circRNA_01335|NC_000001.11:152248895_152335439_+	0	0	0	0	0	0
circRNA_01336|NC_000001.11:152314624_152335439_+	0	0	0	0	0	0
circRNA_01337|NC_000001.11:152314906_152335439_+	0	0.0331321	0	0.0665751	0	0.033221
circRNA_01338|NC_000001.11:152314906_152335443_+	0	0	0	0	0	0
circRNA_01339|NC_000001.11:152314906_152338089_+	0	0	0	0	0	0
circRNA_01340|NC_000001.11:152314906_152341210_+	0	0	0	0	0	0
circRNA_01341|NC_000001.11:152332583_152335439_+	0	0	0	0	0	0
circRNA_01342|NC_000001.11:152332583_152341210_+	0.0222704	0.0331321	0.0220104	0	0	0.0775156
circRNA_01343|NC_000001.11:152332583_152374047_+	0	0	0	0	0	0
circRNA_01344|NC_000001.11:153665220_153668557_-	0.0445408	0.0441761	0.0440209	0.077671	0.0221238	0
circRNA_01345|NC_000001.11:153667555_153668557_-	0	0	0	0	0	0
circRNA_01346|NC_000001.11:154170400_154176248_-	0.0222704	0.0773081	0	0	0	0
circRNA_01347|NC_000001.11:154172908_154176248_-	0.0222704	0	0	0.0332876	0	0.0221473
circRNA_01348|NC_000001.11:154225084_154228725_+	0	0	0	0	0	0
circRNA_01349|NC_000001.11:154225084_154237136_+	0	0	0	0	0	0
circRNA_01350|NC_000001.11:154225084_154241565_+	0	0	0	0	0	0
circRNA_01351|NC_000001.11:154234591_154235291_+	0.0668112	0.0773081	0.0770365	0.0665751	0.0331857	0.188252
circRNA_01352|NC_000001.11:154234591_154246375_+	0	0.022088	0	0	0	0
circRNA_01353|NC_000001.11:154241513_154246375_+	0	0	0	0	0	0.033221
circRNA_01354|NC_000001.11:154249239_154251653_+	0.0334056	0.022088	0	0	0	0.033221
circRNA_01355|NC_000001.11:154251041_154251653_+	0.0222704	0.0331321	0.0660313	0.13315	0	0.0442946
circRNA_01356|NC_000001.11:154251041_154257434_+	0	0.022088	0	0	0	0
circRNA_01357|NC_000001.11:154434519_154435156_+	0	0	0	0	0	0
circRNA_01358|NC_000001.11:154448125_154454581_+	0	0	0	0	0	0.033221
circRNA_01359|NC_000001.11:154588551_154597267_-	0	0	0.0220104	0	0	0
circRNA_01360|NC_000001.11:155337589_155339368_-	0	0.0662641	0	0.0221917	0	0
circRNA_01361|NC_000001.11:155337589_155344273_-	0	0	0	0.0221917	0	0
circRNA_01362|NC_000001.11:155346383_155347904_-	0	0	0	0	0	0
circRNA_01363|NC_000001.11:155347656_155349596_-	0	0.0441761	0	0	0	0
circRNA_01364|NC_000001.11:155357316_155357749_-	0	0	0	0.0221917	0	0
circRNA_01365|NC_000001.11:155357316_155370983_-	0	0	0	0	0	0
circRNA_01366|NC_000001.11:155360301_155395553_-	0	0	0.0330156	0	0	0
circRNA_01367|NC_000001.11:155370504_155370983_-	0	0.0552201	0.0330156	0.0443834	0	0.0664419
circRNA_01368|NC_000001.11:155370504_155395553_-	0	0.0331321	0	0	0	0
circRNA_01369|NC_000001.11:155378281_155380116_-	0	0.022088	0	0.0332876	0	0
circRNA_01370|NC_000001.11:155378281_155395553_-	0.0222704	0	0.0330156	0	0	0
circRNA_01371|NC_000001.11:155378281_155415923_-	0	0	0.0440209	0.0443834	0.0221238	0
circRNA_01372|NC_000001.11:155395459_155415923_-	0	0	0	0	0	0
circRNA_01373|NC_000001.11:155395459_155439068_-	0	0.022088	0	0	0	0.0221473
circRNA_01374|NC_000001.11:155395459_155459898_-	0.0334056	0.0331321	0.0440209	0.077671	0	0
circRNA_01375|NC_000001.11:155408142_155415923_-	0.0334056	0.0552201	0	0	0	0.0442946
circRNA_01376|NC_000001.11:155415744_155439068_-	0.0222704	0.0331321	0	0	0	0.0221473
circRNA_01377|NC_000001.11:155415744_155459898_-	0.0668112	0.0331321	0.0440209	0.0554793	0.0553095	0.033221
circRNA_01378|NC_000001.11:155438327_155439068_-	0.322921	0.254012	0.209099	0.343971	0.110619	0
circRNA_01379|NC_000001.11:155438327_155459898_-	0.501084	0.563245	0.550261	0.565888	0.188052	0.476167
circRNA_01380|NC_000001.11:155438327_155462599_-	0	0	0	0	0	0
circRNA_01381|NC_000001.11:155438327_155477958_-	0	0	0	0	0	0
circRNA_01382|NC_000001.11:155438327_155521618_-	0.0222704	0	0	0	0	0
circRNA_01383|NC_000001.11:155477886_155482449_-	0	0	0	0	0	0
circRNA_01384|NC_000001.11:155477886_155521618_-	0	0	0	0.0221917	0	0
circRNA_01385|NC_000001.11:155521100_155521618_-	0.0890816	0.0662641	0	0	0	0.033221
circRNA_01386|NC_000001.11:155668627_155670464_-	0	0.0441761	0	0	0	0.0221473
circRNA_01387|NC_000001.11:155668627_155675096_-	0	0	0.0330156	0.0332876	0	0.0221473
circRNA_01388|NC_000001.11:155668627_155679512_-	0	0.0331321	0	0	0	0
circRNA_01389|NC_000001.11:155668627_155680456_-	0	0.022088	0	0.0554793	0	0.0221473
circRNA_01390|NC_000001.11:155670320_155675096_-	0	0.0662641	0	0.0554793	0.0221238	0
circRNA_01391|NC_000001.11:155670320_155679512_-	0.133622	0.132528	0.154073	0.166438	0.0442476	0.0885892
circRNA_01392|NC_000001.11:155672560_155679512_-	0	0	0.0770365	0.077671	0.0221238	0.033221
circRNA_01393|NC_000001.11:155674685_155675096_-	0	0	0	0	0	0.0442946
circRNA_01394|NC_000001.11:155674685_155679512_-	0.0334056	0.0331321	0	0	0	0.033221
circRNA_01395|NC_000001.11:155675010_155679512_-	0.300651	0.695773	0.363172	0.632464	0.254424	0.564756
circRNA_01396|NC_000001.11:155675010_155680456_-	0	0.0552201	0	0	0	0.0221473
circRNA_01397|NC_000001.11:155676548_155679512_-	1.05784	1.4799	0.902428	1.73095	0.519909	1.31776
circRNA_01398|NC_000001.11:155676548_155680456_-	0.0222704	0.0662641	0.0220104	0.0554793	0.0221238	0.0442946
circRNA_01399|NC_000001.11:155717006_155726019_+	0	0.022088	0	0	0	0
circRNA_01400|NC_000001.11:155721517_155726019_+	0.0334056	0.0662641	0.0440209	0.0221917	0.0331857	0.0221473
circRNA_01401|NC_000001.11:155725382_155726019_+	0.0445408	0.121484	0	0.0665751	0.0331857	0.0442946
circRNA_01402|NC_000001.11:155756958_155760641_-	0	0.0441761	0	0	0	0
circRNA_01403|NC_000001.11:155765000_155766709_-	0.200434	0.154616	0.121057	0.13315	0.110619	0.210399
circRNA_01404|NC_000001.11:155765000_155815900_-	0	0	0.0220104	0	0	0
circRNA_01405|NC_000001.11:155767425_155771217_-	0	0	0.0440209	0	0	0.0553683
circRNA_01406|NC_000001.11:155767425_155773210_-	0.100217	0	0.0330156	0	0	0.0442946
circRNA_01407|NC_000001.11:155771067_155773210_-	0	0.0773081	0	0	0	0
circRNA_01408|NC_000001.11:155771067_155775173_-	0	0	0	0.0332876	0	0
circRNA_01409|NC_000001.11:155771067_155777820_-	0.0334056	0.0331321	0	0	0	0
circRNA_01410|NC_000001.11:155777622_155784089_-	0.0222704	0.0773081	0	0.0887668	0.0442476	0
circRNA_01411|NC_000001.11:155795050_155814449_-	0.0334056	0	0	0	0.0221238	0
circRNA_01412|NC_000001.11:155795050_155827028_-	0	0	0.0220104	0	0	0
circRNA_01413|NC_000001.11:155813634_155814449_-	0	0	0	0	0	0
circRNA_01414|NC_000001.11:155820606_155827028_-	0	0.022088	0	0	0	0
circRNA_01415|NC_000001.11:155853276_155853806_-	0.612436	0.651597	0.869412	0.832189	0.420352	0.69764
circRNA_01416|NC_000001.11:155853276_155861383_-	0	0	0	0	0	0
circRNA_01417|NC_000001.11:155866635_155868791_+	0	0	0	0	0	0.033221
circRNA_01418|NC_000001.11:155867965_155868791_+	0	0	0	0	0	0
circRNA_01419|NC_000001.11:155904311_155904804_-	0.0890816	0.231924	0.0770365	0.177534	0.0774333	0.232547
circRNA_01420|NC_000001.11:155921375_155921918_-	0.0668112	0	0.0330156	0.0665751	0	0.0775156
circRNA_01421|NC_000001.11:155921375_155923687_-	0.100217	0	0	0	0	0.033221
circRNA_01422|NC_000001.11:155921375_155925843_-	0	0	0.0440209	0	0	0
circRNA_01423|NC_000001.11:155926676_155927156_-	0.100217	0.0552201	0.0990469	0.155342	0.0442476	0.0442946
circRNA_01424|NC_000001.11:155926676_155929840_-	0	0	0	0.0221917	0	0
circRNA_01425|NC_000001.11:156014961_156018368_-	0	0.022088	0	0	0	0.0221473
circRNA_01426|NC_000001.11:156317166_156334918_-	0	0	0	0	0	0.0221473
circRNA_01427|NC_000001.11:156320839_156334918_-	0.0334056	0	0	0.0554793	0	0.033221
circRNA_01428|NC_000001.11:156324972_156334918_-	0	0	0	0	0	0.0221473
circRNA_01429|NC_000001.11:156333547_156334918_-	0.0445408	0.16566	0.0440209	0.0665751	0.132743	0.166105
circRNA_01430|NC_000001.11:156333547_156335888_-	0	0	0	0	0	0
circRNA_01431|NC_000001.11:156475108_156477202_-	0.0222704	0.0331321	0	0	0	0.033221
circRNA_01432|NC_000001.11:158084422_158088454_+	0	0	0	0	0	0
circRNA_01433|NC_000001.11:159918763_159920537_-	0	0.022088	0	0	0	0.0221473
circRNA_01434|NC_000001.11:160231297_160244034_-	0	0	0	0	0	0
circRNA_01435|NC_000001.11:160237135_160244034_-	0	0	0	0	0	0
circRNA_01436|NC_000001.11:160311868_160313167_-	0	0	0	0	0	0
circRNA_01437|NC_000001.11:160317354_160332557_-	0	0	0	0	0	0.0221473
circRNA_01438|NC_000001.11:160323431_160332557_-	0.0445408	0.132528	0.0440209	0.13315	0	0.199326
circRNA_01439|NC_000001.11:160340242_160343235_-	0	0	0.0220104	0	0	0
circRNA_01440|NC_000001.11:161102048_161102375_-	0.0222704	0	0	0.0443834	0	0
circRNA_01441|NC_000001.11:161168993_161170024_+	0.0445408	0	0	0	0	0
circRNA_01442|NC_000001.11:161778244_161784096_+	0.0779464	0.0883522	0.0550261	0.110959	0.0221238	0.110737
circRNA_01443|NC_000001.11:161778244_161802272_+	0.0222704	0	0	0.0554793	0	0
circRNA_01444|NC_000001.11:161781912_161802272_+	0	0	0	0	0.0221238	0
circRNA_01445|NC_000001.11:161791408_161792327_+	0	0	0.0440209	0	0	0
circRNA_01446|NC_000001.11:161802052_161821161_+	0	0.0662641	0	0	0	0.0442946
circRNA_01447|NC_000001.11:161846449_161853323_+	0	0	0.0440209	0	0	0
circRNA_01448|NC_000001.11:161846449_161863312_+	0.100217	0.0552201	0.0330156	0.0887668	0.0331857	0.0664419
circRNA_01449|NC_000001.11:162566012_162566348_+	0	0	0	0	0	0
circRNA_01450|NC_000001.11:162566012_162597858_+	0	0	0	0	0	0
circRNA_01451|NC_000001.11:162576777_162581459_+	0	0	0	0	0	0
circRNA_01452|NC_000001.11:162576777_162597858_+	0	0	0	0	0	0.0221473
circRNA_01453|NC_000001.11:162576777_162600903_+	0	0	0	0	0	0
circRNA_01454|NC_000001.11:163152550_163168368_-	0	0.121484	0	0.077671	0	0.0221473
circRNA_01455|NC_000001.11:164559196_164560013_+	0	0	0	0	0	0
circRNA_01456|NC_000001.11:164792494_164821626_+	0	0	0	0	0	0
circRNA_01457|NC_000001.11:165679442_165683110_-	0	0	0	0	0	0
circRNA_01458|NC_000001.11:165743167_165754274_-	0	0.0441761	0	0	0	0.033221
circRNA_01459|NC_000001.11:165885142_165891322_+	0	0	0	0	0	0
circRNA_01460|NC_000001.11:165890204_165891322_+	0	0	0	0	0	0.033221
circRNA_01461|NC_000001.11:165890204_165896332_+	0	0	0	0	0	0
circRNA_01462|NC_000001.11:166862203_166863921_-	0	0.022088	0	0	0	0
circRNA_01463|NC_000001.11:167288312_167338258_+	0	0	0	0	0	0
circRNA_01464|NC_000001.11:167332470_167338258_+	0	0	0	0	0	0.033221
circRNA_01465|NC_000001.11:167546101_167548121_-	0	0.0662641	0	0	0	0.0221473
circRNA_01466|NC_000001.11:167765583_167773368_+	0	0	0	0	0	0
circRNA_01467|NC_000001.11:167765583_167776166_+	0	0.0331321	0	0.0221917	0	0
circRNA_01468|NC_000001.11:167765583_167788137_+	0	0	0	0	0	0
circRNA_01469|NC_000001.11:167772275_167776166_+	0	0	0	0	0	0
circRNA_01470|NC_000001.11:167951800_167975015_+	0.0445408	0	0.0220104	0	0.0221238	0
circRNA_01471|NC_000001.11:167966629_167975015_+	0.0445408	0.143572	0	0.0332876	0	0
circRNA_01472|NC_000001.11:168019545_168023047_+	0	0.022088	0	0	0	0.033221
circRNA_01473|NC_000001.11:168019545_168045227_+	0	0	0	0	0	0
circRNA_01474|NC_000001.11:168038371_168045227_+	0.0222704	0	0	0.0554793	0.0331857	0.0221473
circRNA_01475|NC_000001.11:168038371_168068463_+	0.0334056	0.0441761	0	0	0	0
circRNA_01476|NC_000001.11:168043025_168068463_+	0	0.022088	0.0550261	0	0	0.033221
circRNA_01477|NC_000001.11:168063621_168068463_+	0	0.0331321	0.0440209	0	0.0221238	0.033221
circRNA_01478|NC_000001.11:168065590_168068463_+	0.0222704	0.022088	0	0	0	0
circRNA_01479|NC_000001.11:168104477_168104894_-	0	0	0	0	0.0331857	0
circRNA_01480|NC_000001.11:168231514_168239160_+	0	0	0	0.0221917	0	0
circRNA_01481|NC_000001.11:168231514_168243069_+	0.0222704	0	0	0	0	0.0553683
circRNA_01482|NC_000001.11:168236589_168243069_+	0	0	0	0	0	0.033221
circRNA_01483|NC_000001.11:168291160_168293278_+	0	0	0	0	0	0
circRNA_01484|NC_000001.11:168291160_168300483_+	0	0	0	0	0	0
circRNA_01485|NC_000001.11:169124884_169130090_+	0	0	0	0	0	0
circRNA_01486|NC_000001.11:169124884_169131469_+	0.0222704	0	0	0	0.0331857	0.0221473
circRNA_01487|NC_000001.11:169230718_169237687_-	0	0	0	0	0	0.033221
circRNA_01488|NC_000001.11:169230718_169287408_-	0.0334056	0.0773081	0.0330156	0	0	0.0442946
circRNA_01489|NC_000001.11:169287303_169310080_-	0	0	0.0440209	0	0	0
circRNA_01490|NC_000001.11:169309970_169324500_-	0	0	0	0	0	0
circRNA_01491|NC_000001.11:169323117_169324500_-	0.0334056	0	0.0440209	0.0332876	0	0
circRNA_01492|NC_000001.11:169369473_169387209_+	0	0	0	0	0	0
circRNA_01493|NC_000001.11:169477155_169477757_-	0	0	0	0	0.0221238	0
circRNA_01494|NC_000001.11:169802621_169807929_+	0	0	0	0.0221917	0	0
circRNA_01495|NC_000001.11:169954011_169992255_-	0	0	0	0	0.0221238	0
circRNA_01496|NC_000001.11:169978085_170031975_-	0.178163	0.22088	0.0990469	0.199725	0.165928	0.476167
circRNA_01497|NC_000001.11:171193335_171196811_+	0	0	0	0.0332876	0	0
circRNA_01498|NC_000001.11:171275346_171283216_+	0.0668112	0.022088	0.0330156	0.077671	0	0
circRNA_01499|NC_000001.11:171512032_171522259_+	0	0	0.0220104	0	0	0
circRNA_01500|NC_000001.11:171522177_171523522_+	0	0	0	0	0	0.033221
circRNA_01501|NC_000001.11:171523221_171527844_+	0.0222704	0.0883522	0.0770365	0.0665751	0	0.0442946
circRNA_01502|NC_000001.11:171523221_171532961_+	0.0890816	0.0993962	0	0	0.0331857	0.110737
circRNA_01503|NC_000001.11:171523221_171537473_+	0	0.0331321	0	0	0	0.0442946
circRNA_01504|NC_000001.11:171524821_171532961_+	0	0	0.0220104	0	0	0
circRNA_01505|NC_000001.11:171527791_171588505_+	0	0	0	0	0	0.0221473
circRNA_01506|NC_000001.11:171535428_171577637_+	0	0	0	0	0.0221238	0
circRNA_01507|NC_000001.11:171568247_171575128_+	0.0668112	0.0773081	0.0440209	0.0332876	0.0221238	0.110737
circRNA_01508|NC_000001.11:171579354_171587751_+	0	0.0773081	0	0.0332876	0	0.0996629
circRNA_01509|NC_000001.11:171614798_171615005_+	0	0	0	0	0	0.033221
circRNA_01510|NC_000001.11:171614798_171623978_+	0	0	0	0.0332876	0	0.177178
circRNA_01511|NC_000001.11:171614798_171626671_+	0	0	0	0	0	0.033221
circRNA_01512|NC_000001.11:171614798_171636876_+	0	0	0	0	0	0.110737
circRNA_01513|NC_000001.11:171614798_171667188_+	0	0	0	0	0	0.0221473
circRNA_01514|NC_000001.11:172032402_172033265_+	0	0	0	0	0	0.0221473
circRNA_01515|NC_000001.11:172140480_172144437_-	0.111352	0.132528	0.110052	0	0.0663714	0.0996629
circRNA_01516|NC_000001.11:172551512_172557794_+	0.100217	0.132528	0.0440209	0.199725	0.0663714	0.12181
circRNA_01517|NC_000001.11:172551512_172579267_+	0	0	0	0.0221917	0	0.033221
circRNA_01518|NC_000001.11:172551512_172591071_+	0.0222704	0	0.0220104	0.0998627	0.0331857	0
circRNA_01519|NC_000001.11:172551512_172602787_+	0	0	0	0	0	0
circRNA_01520|NC_000001.11:172555869_172557794_+	0.0445408	0.0441761	0.0220104	0	0	0.0553683
circRNA_01521|NC_000001.11:172555869_172570730_+	0	0.0441761	0	0.0332876	0.0221238	0
circRNA_01522|NC_000001.11:172555869_172579267_+	0	0	0	0	0	0
circRNA_01523|NC_000001.11:172555869_172589926_+	0	0.0331321	0	0	0	0
circRNA_01524|NC_000001.11:172555869_172591071_+	0	0	0	0.0332876	0	0
circRNA_01525|NC_000001.11:172555869_172602787_+	0	0	0	0	0	0
circRNA_01526|NC_000001.11:172569019_172591071_+	0	0	0	0	0	0
circRNA_01527|NC_000001.11:172600064_172602787_+	0	0	0	0.0221917	0	0
circRNA_01528|NC_000001.11:172797453_172851482_-	0	0	0	0	0	0
circRNA_01529|NC_000001.11:172812298_172851482_-	0	0	0	0	0	0
circRNA_01530|NC_000001.11:172813440_172851482_-	0	0	0	0	0	0
circRNA_01531|NC_000001.11:172816006_172851482_-	0	0	0	0	0	0
circRNA_01532|NC_000001.11:172817553_172851482_-	0	0	0	0	0	0
circRNA_01533|NC_000001.11:173460378_173462454_-	0	0	0	0	0	0.0221473
circRNA_01534|NC_000001.11:173573182_173598032_-	0	0	0	0	0.0221238	0
circRNA_01535|NC_000001.11:173624787_173627159_-	0	0	0	0	0.0442476	0
circRNA_01536|NC_000001.11:173733713_173734286_+	0	0	0	0	0	0
circRNA_01537|NC_000001.11:173756976_173775842_+	0	0	0	0.0332876	0	0
circRNA_01538|NC_000001.11:173774305_173775842_+	0	0	0.0220104	0	0	0
circRNA_01539|NC_000001.11:173802963_173803505_-	0	0	0	0.0221917	0	0
circRNA_01540|NC_000001.11:173859263_173859471_+	0	0	0	0	0	0
circRNA_01541|NC_000001.11:173866528_173866796_-	0	0	0	0	0	0
circRNA_01542|NC_000001.11:173946476_173952138_-	0	0.0331321	0	0	0	0
circRNA_01543|NC_000001.11:173978488_173993135_-	0	0	0	0	0	0.0221473
circRNA_01544|NC_000001.11:173992755_173993135_-	0	0.121484	0.0330156	0.188629	0	0.12181
circRNA_01545|NC_000001.11:174219125_174221164_+	0.0334056	0	0	0	0	0
circRNA_01546|NC_000001.11:174219125_174231355_+	0	0	0	0	0	0
circRNA_01547|NC_000001.11:174250475_174305127_+	0.0222704	0	0.0220104	0	0	0
circRNA_01548|NC_000001.11:174272414_174278779_+	0.0222704	0	0	0	0	0
circRNA_01549|NC_000001.11:174272414_174305127_+	0.0668112	0	0.0770365	0.0221917	0	0
circRNA_01550|NC_000001.11:174272414_174371072_+	0.0222704	0	0	0	0	0
circRNA_01551|NC_000001.11:174275833_174305127_+	0	0.022088	0	0	0	0.033221
circRNA_01552|NC_000001.11:174699525_174702256_+	0	0	0	0	0	0
circRNA_01553|NC_000001.11:174993500_175008706_+	0	0	0	0	0	0
circRNA_01554|NC_000001.11:175004614_175008706_+	0	0	0	0.0221917	0	0
circRNA_01555|NC_000001.11:175986943_175989479_-	0	0.022088	0	0.0554793	0	0
circRNA_01556|NC_000001.11:175986943_176027688_-	0	0	0	0	0	0
circRNA_01557|NC_000001.11:176027572_176046324_-	0.0334056	0	0	0.0332876	0	0
circRNA_01558|NC_000001.11:176027572_176085890_-	0	0	0	0	0	0
circRNA_01559|NC_000001.11:176043186_176046324_-	0.0334056	0.0552201	0.0330156	0	0	0.0221473
circRNA_01560|NC_000001.11:176081152_176085890_-	0.0334056	0	0	0	0	0
circRNA_01561|NC_000001.11:176081152_176116681_-	0	0	0	0	0	0
circRNA_01562|NC_000001.11:176081152_176136547_-	0.0222704	0	0.0330156	0.0221917	0	0.0664419
circRNA_01563|NC_000001.11:176081152_176176007_-	0	0	0	0	0	0
circRNA_01564|NC_000001.11:176116624_176136547_-	0	0.022088	0	0.0221917	0	0
circRNA_01565|NC_000001.11:176116624_176149074_-	0	0	0	0	0	0
circRNA_01566|NC_000001.11:176116624_176184692_-	0	0.0441761	0	0	0	0
circRNA_01567|NC_000001.11:176135010_176149074_-	0.0334056	0	0	0	0	0.0442946
circRNA_01568|NC_000001.11:176135010_176163891_-	0	0	0	0	0	0.0221473
circRNA_01569|NC_000001.11:176149006_176163891_-	0	0	0	0	0	0
circRNA_01570|NC_000001.11:176149006_176176007_-	0	0.022088	0.0330156	0.0554793	0	0
circRNA_01571|NC_000001.11:176149006_176184692_-	0	0	0	0.0332876	0	0
circRNA_01572|NC_000001.11:176162869_176176007_-	0	0.022088	0	0.0221917	0	0
circRNA_01573|NC_000001.11:176162869_176184692_-	0	0.0331321	0.0220104	0	0	0
circRNA_01574|NC_000001.11:176175910_176184692_-	0	0.0331321	0	0	0	0
circRNA_01575|NC_000001.11:176555407_176557241_+	0.0445408	0	0	0	0.0331857	0
circRNA_01576|NC_000001.11:176699100_176740196_+	0.0334056	0	0	0	0	0
circRNA_01577|NC_000001.11:176702607_176800132_+	0.0222704	0	0	0	0	0
circRNA_01578|NC_000001.11:176789809_176800132_+	0.0334056	0	0	0	0	0
circRNA_01579|NC_000001.11:178022440_178026255_-	0	0.0331321	0	0.0332876	0	0.0442946
circRNA_01580|NC_000001.11:178123056_178125501_+	0	0	0	0	0	0
circRNA_01581|NC_000001.11:178211078_178215462_+	0	0.022088	0	0	0	0
circRNA_01582|NC_000001.11:178283564_178300118_+	0	0	0	0.0443834	0	0.033221
circRNA_01583|NC_000001.11:178441549_178443229_+	0	0	0	0	0.0221238	0
circRNA_01584|NC_000001.11:178833424_178889696_+	0	0	0	0	0	0
circRNA_01585|NC_000001.11:178877498_178894024_+	0	0	0	0	0	0.0221473
circRNA_01586|NC_000001.11:178885969_178902211_+	0.0222704	0	0	0	0	0
circRNA_01587|NC_000001.11:179043715_179054638_+	0.0222704	0	0.0220104	0	0	0
circRNA_01588|NC_000001.11:179063927_179064496_+	0	0.022088	0	0	0	0
circRNA_01589|NC_000001.11:179085628_179088089_+	0	0	0	0	0	0.0221473
circRNA_01590|NC_000001.11:179117332_179118764_-	0	0	0	0.0332876	0	0
circRNA_01591|NC_000001.11:179118587_179121867_-	0	0	0	0	0	0
circRNA_01592|NC_000001.11:179120190_179121867_-	0.0222704	0.0331321	0.0220104	0.0221917	0.0331857	0.033221
circRNA_01593|NC_000001.11:179131311_179133374_-	0.133622	0.16566	0.0440209	0.144246	0	0.0885892
circRNA_01594|NC_000001.11:179302677_179337896_+	0	0	0	0	0	0
circRNA_01595|NC_000001.11:179323437_179337896_+	0	0	0	0	0	0.0221473
circRNA_01596|NC_000001.11:179335506_179343635_+	0	0	0.0220104	0	0	0.0221473
circRNA_01597|NC_000001.11:179337837_179341310_+	0.055676	0	0	0.0221917	0	0.0221473
circRNA_01598|NC_000001.11:179337837_179342943_+	0.0222704	0	0.0220104	0	0	0
circRNA_01599|NC_000001.11:179337837_179343635_+	0	0.0331321	0.0220104	0	0	0
circRNA_01600|NC_000001.11:179341028_179343635_+	0	0	0.0220104	0.0221917	0	0
circRNA_01601|NC_000001.11:179342114_179343635_+	0	0	0	0.0221917	0	0.0221473
circRNA_01602|NC_000001.11:179347600_179348942_+	0	0	0	0	0	0.033221
circRNA_01603|NC_000001.11:179347600_179350431_+	0	0.0441761	0	0.0443834	0	0.0664419
circRNA_01604|NC_000001.11:179491538_179492951_+	0.0334056	0.0441761	0	0.0221917	0.0221238	0
circRNA_01605|NC_000001.11:179900126_179908673_+	0	0.0441761	0.0880417	0.0554793	0.0221238	0.0442946
circRNA_01606|NC_000001.11:179901302_179908673_+	0.055676	0.022088	0	0	0	0
circRNA_01607|NC_000001.11:179986169_179997175_+	0.0334056	0	0.0220104	0.0332876	0.0221238	0
circRNA_01608|NC_000001.11:179986169_180006567_+	0.0445408	0.0552201	0	0.0221917	0	0.0996629
circRNA_01609|NC_000001.11:179990507_179997175_+	0	0	0	0	0	0.0221473
circRNA_01610|NC_000001.11:179990507_180006567_+	0	0	0.0220104	0	0	0
circRNA_01611|NC_000001.11:179992062_179997175_+	0	0.022088	0.0220104	0	0	0
circRNA_01612|NC_000001.11:179996553_179997175_+	0	0.0441761	0	0.0221917	0	0
circRNA_01613|NC_000001.11:180003174_180006567_+	0.167028	0.209836	0.0440209	0.177534	0.0442476	0.188252
circRNA_01614|NC_000001.11:180003174_180015970_+	0	0	0	0	0.0331857	0
circRNA_01615|NC_000001.11:180003174_180024582_+	0.0334056	0	0	0.0554793	0	0.033221
circRNA_01616|NC_000001.11:180011929_180021009_+	0	0	0	0	0	0
circRNA_01617|NC_000001.11:180015849_180021009_+	0.0222704	0	0	0	0	0
circRNA_01618|NC_000001.11:180015849_180024582_+	0	0	0	0	0	0
circRNA_01619|NC_000001.11:180019949_180031494_+	0	0	0	0	0	0.033221
circRNA_01620|NC_000001.11:180024419_180054502_+	0	0	0	0	0	0
circRNA_01621|NC_000001.11:180031320_180048705_+	0	0	0.0220104	0	0	0
circRNA_01622|NC_000001.11:180041138_180048705_+	0	0	0	0.0221917	0	0.0221473
circRNA_01623|NC_000001.11:180041138_180054502_+	0	0	0	0	0	0
circRNA_01624|NC_000001.11:180052970_180065272_+	0.0222704	0	0	0	0	0
circRNA_01625|NC_000001.11:180062220_180065272_+	0	0.022088	0	0	0	0.0221473
circRNA_01626|NC_000001.11:180075022_180084178_+	0	0	0	0	0.0221238	0.0221473
circRNA_01627|NC_000001.11:180075022_180098985_+	0	0	0	0	0	0
circRNA_01628|NC_000001.11:180078463_180080661_+	0	0.0331321	0.0440209	0.0443834	0	0.033221
circRNA_01629|NC_000001.11:180397516_180413471_-	0.0334056	0.0883522	0	0.0998627	0.0663714	0.110737
circRNA_01630|NC_000001.11:180397516_180424223_-	0	0	0	0	0	0
circRNA_01631|NC_000001.11:180397516_180430262_-	0.0334056	0.022088	0.0220104	0	0	0.0442946
circRNA_01632|NC_000001.11:180787753_180811488_+	0	0	0	0	0	0
circRNA_01633|NC_000001.11:180803388_180811488_+	0	0	0.0440209	0	0	0.033221
circRNA_01634|NC_000001.11:180824753_180825344_+	0.0222704	0.0441761	0.0330156	0	0	0.033221
circRNA_01635|NC_000001.11:180824753_180828019_+	0	0.022088	0	0	0	0
circRNA_01636|NC_000001.11:180976118_181005463_-	0	0	0	0	0	0
circRNA_01637|NC_000001.11:180984677_180993425_-	0.189299	0.242968	0.143068	0.288492	0.099557	0.287915
circRNA_01638|NC_000001.11:180984677_181005463_-	0.0222704	0.0441761	0.0660313	0.0998627	0	0
circRNA_01639|NC_000001.11:180989984_181005463_-	0	0	0	0	0	0.0221473
circRNA_01640|NC_000001.11:181002606_181005463_-	0	0.022088	0	0	0	0.0221473
circRNA_01641|NC_000001.11:182803698_182806531_+	0.0222704	0	0	0	0	0
circRNA_01642|NC_000001.11:182842545_182843434_+	0	0	0	0	0	0
circRNA_01643|NC_000001.11:182856532_182860184_+	0	0	0	0	0	0
circRNA_01644|NC_000001.11:182872337_182880608_+	0	0	0.0220104	0	0	0
circRNA_01645|NC_000001.11:182874854_182880608_+	0	0	0.0220104	0	0	0
circRNA_01646|NC_000001.11:183114531_183115637_+	0	0	0	0	0	0
circRNA_01647|NC_000001.11:183130344_183131378_+	0	0	0	0	0	0
circRNA_01648|NC_000001.11:183133406_183135156_+	0	0	0	0	0	0
circRNA_01649|NC_000001.11:183512837_183517820_+	0	0.022088	0	0	0	0
circRNA_01650|NC_000001.11:183687232_183697512_+	0	0	0	0	0	0
circRNA_01651|NC_000001.11:184694044_184749592_-	0.055676	0	0.0220104	0	0	0
circRNA_01652|NC_000001.11:184706643_184711877_-	0	0	0	0	0	0
circRNA_01653|NC_000001.11:184711723_184726389_-	0	0	0.0220104	0	0	0
circRNA_01654|NC_000001.11:184732837_184749592_-	0	0.0331321	0	0	0	0
circRNA_01655|NC_000001.11:184734531_184749592_-	0	0	0	0	0	0
circRNA_01656|NC_000001.11:185087552_185091739_+	0	0	0	0	0	0
circRNA_01657|NC_000001.11:185087552_185093276_+	0.0222704	0	0	0	0	0
circRNA_01658|NC_000001.11:185124944_185137796_-	0	0	0	0.0332876	0	0
circRNA_01659|NC_000001.11:185174372_185175113_+	0	0.0662641	0	0.0221917	0	0.0221473
circRNA_01660|NC_000001.11:185174372_185231708_+	0	0	0	0	0	0
circRNA_01661|NC_000001.11:185180391_185184931_+	0	0	0	0	0.0221238	0
circRNA_01662|NC_000001.11:185180391_185190642_+	0	0	0	0	0	0.0221473
circRNA_01663|NC_000001.11:185180391_185231708_+	0	0	0	0	0	0
circRNA_01664|NC_000001.11:185184243_185214655_+	0	0	0	0.0332876	0	0
circRNA_01665|NC_000001.11:185202654_185222036_+	0	0	0	0.0332876	0	0
circRNA_01666|NC_000001.11:185202654_185231708_+	0	0	0.0220104	0	0	0
circRNA_01667|NC_000001.11:185214507_185231708_+	0.25611	0.320277	0.176083	0.343971	0.132743	0.298989
circRNA_01668|NC_000001.11:185366417_185374556_+	0	0.0331321	0	0	0	0.0442946
circRNA_01669|NC_000001.11:186318447_186318828_-	0	0	0	0.0221917	0	0.0442946
circRNA_01670|NC_000001.11:186343326_186344090_-	0	0	0	0	0	0
circRNA_01671|NC_000001.11:186390711_186391791_+	0.0334056	0.022088	0.0220104	0	0	0
circRNA_01672|NC_000001.11:186390711_186394015_+	0	0.0331321	0	0	0	0
circRNA_01673|NC_000001.11:186406083_186411893_+	0	0	0	0	0	0
circRNA_01674|NC_000001.11:186406083_186419077_+	0	0.0441761	0.0440209	0.110959	0.0221238	0.0221473
circRNA_01675|NC_000001.11:186406083_186436573_+	0	0.022088	0	0	0	0
circRNA_01676|NC_000001.11:186406083_186451274_+	0	0.0331321	0	0	0	0
circRNA_01677|NC_000001.11:186406083_186470395_+	0	0	0	0	0.0442476	0
circRNA_01678|NC_000001.11:186425123_186451274_+	0	0.0331321	0	0	0	0
circRNA_01679|NC_000001.11:186451179_186470395_+	0	0	0	0.0443834	0	0
circRNA_01680|NC_000001.11:186893011_186894211_+	0	0.022088	0	0	0	0
circRNA_01681|NC_000001.11:186893011_186911389_+	0.055676	0	0	0	0	0
circRNA_01682|NC_000001.11:186893011_186913556_+	0.0222704	0	0	0	0	0
circRNA_01683|NC_000001.11:187303466_187329060_+	0	0	0.0220104	0	0.0331857	0
circRNA_01684|NC_000001.11:187324093_187329060_+	0	0	0.0220104	0	0	0
circRNA_01685|NC_000001.11:193002985_193004231_-	0	0	0	0	0	0
circRNA_01686|NC_000001.11:193021097_193029657_-	0	0	0.0220104	0	0	0
circRNA_01687|NC_000001.11:193021097_193051817_-	0	0	0	0	0	0
circRNA_01688|NC_000001.11:193028085_193029657_-	0	0.022088	0	0	0	0
circRNA_01689|NC_000001.11:193069034_193077050_+	0.0334056	0	0	0.0443834	0	0
circRNA_01690|NC_000001.11:193075820_193077050_+	0	0	0.0440209	0.0332876	0	0.0221473
circRNA_01691|NC_000001.11:193096648_193101204_-	0	0	0	0	0	0
circRNA_01692|NC_000001.11:193130174_193152444_+	0	0	0	0	0	0
circRNA_01693|NC_000001.11:193135391_193138173_+	0	0	0	0	0	0
circRNA_01694|NC_000001.11:193135391_193142066_+	0	0	0	0	0	0
circRNA_01695|NC_000001.11:193135391_193152444_+	0	0	0	0	0	0
circRNA_01696|NC_000001.11:193138085_193142066_+	0	0.0773081	0	0.0221917	0	0.0442946
circRNA_01697|NC_000001.11:193141850_193152444_+	0.0890816	0	0	0.0443834	0.0331857	0.0553683
circRNA_01698|NC_000001.11:193232993_193236356_+	0	0	0	0.0221917	0	0.033221
circRNA_01699|NC_000001.11:194159280_194167715_-	0.0668112	0	0	0	0	0
circRNA_01700|NC_000001.11:196423050_196429757_-	0	0.0331321	0	0	0	0
circRNA_01701|NC_000001.11:196713735_196728522_+	0	0.022088	0	0	0	0
circRNA_01702|NC_000001.11:196725121_196728522_+	0	0.0331321	0	0	0	0
circRNA_01703|NC_000001.11:197172160_197191899_-	0	0	0	0	0	0
circRNA_01704|NC_000001.11:197175010_197191899_-	0.0222704	0	0	0	0	0
circRNA_01705|NC_000001.11:197539964_197583253_-	0	0	0	0	0	0
circRNA_01706|NC_000001.11:197539964_197595333_-	0	0	0	0	0	0
circRNA_01707|NC_000001.11:197583152_197611976_-	0	0.0331321	0	0	0.0221238	0.0885892
circRNA_01708|NC_000001.11:197583152_197617759_-	0	0	0	0	0	0.0221473
circRNA_01709|NC_000001.11:197583152_197645743_-	0.0222704	0	0	0	0	0
circRNA_01710|NC_000001.11:197583152_197658369_-	0	0	0	0	0	0.0221473
circRNA_01711|NC_000001.11:197595208_197617759_-	0	0	0	0	0	0
circRNA_01712|NC_000001.11:197595208_197658369_-	0	0	0	0	0.0221238	0
circRNA_01713|NC_000001.11:197607073_197658369_-	0	0	0.0550261	0	0	0
circRNA_01714|NC_000001.11:197607073_197674169_-	0	0	0	0	0	0
circRNA_01715|NC_000001.11:197617659_197658369_-	0	0	0	0	0	0
circRNA_01716|NC_000001.11:197642711_197647114_-	0	0	0	0	0	0
circRNA_01717|NC_000001.11:197642711_197658369_-	0.0445408	0.0552201	0.0770365	0.177534	0.0553095	0.0442946
circRNA_01718|NC_000001.11:197642711_197674169_-	0	0	0	0.0332876	0	0
circRNA_01719|NC_000001.11:197642711_197715074_-	0	0	0.0440209	0	0.0442476	0.033221
circRNA_01720|NC_000001.11:197652235_197658369_-	0	0	0	0	0	0.033221
circRNA_01721|NC_000001.11:197652235_197674169_-	0	0	0	0.0221917	0	0
circRNA_01722|NC_000001.11:197652235_197715074_-	0	0.0331321	0	0	0	0
circRNA_01723|NC_000001.11:197672037_197674169_-	0.0222704	0	0	0	0	0
circRNA_01724|NC_000001.11:197672037_197715074_-	0	0	0	0	0	0
circRNA_01725|NC_000001.11:198220999_198264235_+	0.0334056	0	0	0	0	0.033221
circRNA_01726|NC_000001.11:198232553_198253180_+	0	0	0	0	0	0
circRNA_01727|NC_000001.11:198232553_198264235_+	0.0222704	0.022088	0.0220104	0.0665751	0	0.0221473
circRNA_01728|NC_000001.11:198232553_198279061_+	0	0	0	0	0	0.033221
circRNA_01729|NC_000001.11:198232553_198297240_+	0	0	0	0.0443834	0	0.033221
circRNA_01730|NC_000001.11:198253040_198264235_+	0	0.022088	0	0	0	0
circRNA_01731|NC_000001.11:198277961_198297240_+	0	0	0	0.0332876	0	0.0442946
circRNA_01732|NC_000001.11:200111202_200120955_+	0	0	0	0	0	0.0221473
circRNA_01733|NC_000001.11:200554468_200559452_-	0	0	0	0	0	0
circRNA_01734|NC_000001.11:200581201_200592240_-	0	0	0	0	0	0
circRNA_01735|NC_000001.11:200760839_200761098_+	0	0	0	0	0	0
circRNA_01736|NC_000001.11:200760839_200815644_+	0.0890816	0.022088	0.0550261	0.0887668	0.0221238	0
circRNA_01737|NC_000001.11:200807376_200815644_+	0	0	0	0	0	0
circRNA_01738|NC_000001.11:201484467_201490344_-	0	0	0	0	0	0
circRNA_01739|NC_000001.11:201622853_201629507_+	0	0	0	0	0	0
circRNA_01740|NC_000001.11:201648634_201718755_+	0	0	0	0	0	0
circRNA_01741|NC_000001.11:201817088_201817285_+	0	0.022088	0	0	0	0
circRNA_01742|NC_000001.11:201847279_201848594_+	0	0.0331321	0	0	0	0.0221473
circRNA_01743|NC_000001.11:201852104_201858994_+	0.0445408	0.0441761	0	0.0332876	0	0.0553683
circRNA_01744|NC_000001.11:201854595_201857194_+	0	0	0	0	0	0
circRNA_01745|NC_000001.11:201854595_201858994_+	0	0	0	0	0	0.0553683
circRNA_01746|NC_000001.11:201857096_201858994_+	0	0	0	0.0221917	0	0.0221473
circRNA_01747|NC_000001.11:201996147_201997554_+	0	0	0	0.0221917	0	0
circRNA_01748|NC_000001.11:202001376_202001767_+	0	0.022088	0	0	0	0
circRNA_01749|NC_000001.11:202001376_202003461_+	0	0.0331321	0	0.0221917	0	0.0553683
circRNA_01750|NC_000001.11:202011957_202014024_+	0	0	0	0	0	0
circRNA_01751|NC_000001.11:202422620_202449171_+	0	0	0	0	0	0.0221473
circRNA_01752|NC_000001.11:202742391_202764145_-	0	0	0	0	0	0
circRNA_01753|NC_000001.11:202755271_202764145_-	0	0	0	0.0443834	0	0
circRNA_01754|NC_000001.11:202755271_202767060_-	0	0	0	0	0	0
circRNA_01755|NC_000001.11:202773118_202774735_-	0	0	0	0	0	0
circRNA_01756|NC_000001.11:202773118_202777094_-	0	0	0	0	0	0
circRNA_01757|NC_000001.11:203703652_203722689_+	0	0.022088	0	0	0	0
circRNA_01758|NC_000001.11:203707009_203708104_+	0.0334056	0.121484	0	0.13315	0	0.0442946
circRNA_01759|NC_000001.11:203720549_203722689_+	0	0	0	0	0	0
circRNA_01760|NC_000001.11:203833791_203847687_+	0	0	0	0	0	0.0221473
circRNA_01761|NC_000001.11:204112915_204114605_+	0.0779464	0.198792	0.121057	0.0887668	0.121681	0.110737
circRNA_01762|NC_000001.11:204112915_204117707_+	0	0.0552201	0	0.0443834	0.0553095	0
circRNA_01763|NC_000001.11:204112915_204126015_+	0.0222704	0	0	0	0	0.033221
circRNA_01764|NC_000001.11:204116507_204117707_+	0.0334056	0.0331321	0	0.0221917	0.0331857	0
circRNA_01765|NC_000001.11:204952011_204991306_+	0	0.0441761	0	0.0332876	0.0221238	0
circRNA_01766|NC_000001.11:204952011_205002748_+	0	0	0	0	0	0.033221
circRNA_01767|NC_000001.11:205103857_205105168_-	0	0	0	0	0	0
circRNA_01768|NC_000001.11:205169163_205169832_-	0	0	0	0	0	0
circRNA_01769|NC_000001.11:205187418_205187806_-	0	0	0	0	0	0
circRNA_01770|NC_000001.11:205616478_205620838_-	0	0.0441761	0	0	0	0
circRNA_01771|NC_000001.11:205616478_205623891_-	0.567896	0.408629	0.48423	0.510409	0.2323	0.465093
circRNA_01772|NC_000001.11:205618957_205620838_-	0.0334056	0	0	0	0	0.0775156
circRNA_01773|NC_000001.11:205618957_205629709_-	0	0	0	0.0221917	0	0
circRNA_01774|NC_000001.11:205711744_205729621_-	0	0	0	0	0.0221238	0
circRNA_01775|NC_000001.11:206053021_206053265_+	0	0.0441761	0	0	0.0221238	0
circRNA_01776|NC_000001.11:206053021_206056463_+	0.27838	0.276101	0.0660313	0.998627	0.0442476	0.132884
circRNA_01777|NC_000001.11:206063443_206070865_+	0	0	0	0	0	0.0221473
circRNA_01778|NC_000001.11:206097733_206118164_+	0.0445408	0	0	0	0	0.0221473
circRNA_01779|NC_000001.11:206099655_206118164_+	0	0	0	0	0	0
circRNA_01780|NC_000001.11:206443613_206443949_+	0	0	0	0	0	0
circRNA_01781|NC_000001.11:207027494_207027679_-	0	0	0	0.0332876	0	0
circRNA_01782|NC_000001.11:207130171_207155058_-	0.0334056	0	0	0	0.0553095	0
circRNA_01783|NC_000001.11:207757014_207759724_+	0	0.022088	0.0330156	0	0.0553095	0
circRNA_01784|NC_000001.11:207757014_207770362_+	0	0	0	0	0	0
circRNA_01785|NC_000001.11:207815929_207817414_-	0.100217	0	0	0	0	0
circRNA_01786|NC_000001.11:208210280_208218002_-	0	0	0	0.0221917	0	0
circRNA_01787|NC_000001.11:209830108_209831043_+	0.0222704	0	0	0	0	0.033221
circRNA_01788|NC_000001.11:210919640_210920069_-	0	0	0	0	0	0
circRNA_01789|NC_000001.11:210919640_210920967_-	0	0	0	0	0	0
circRNA_01790|NC_000001.11:211018864_211019256_-	0	0	0	0	0	0
circRNA_01791|NC_000001.11:211353239_211354467_+	0.0445408	0.0773081	0.0550261	0.155342	0.0442476	0.12181
circRNA_01792|NC_000001.11:211353239_211356468_+	0	0	0	0.0221917	0	0
circRNA_01793|NC_000001.11:211353239_211361162_+	0	0	0	0.0332876	0	0
circRNA_01794|NC_000001.11:211373760_211396831_+	0	0	0	0	0	0
circRNA_01795|NC_000001.11:211673483_211673723_-	0	0	0	0.0221917	0	0
circRNA_01796|NC_000001.11:211749939_211793190_-	0.0222704	0	0	0	0	0
circRNA_01797|NC_000001.11:211778918_211787727_-	0	0	0	0.0554793	0	0
circRNA_01798|NC_000001.11:211778918_211793190_-	0.167028	0.309233	0.0990469	0.32178	0.0663714	0.321136
circRNA_01799|NC_000001.11:211783229_211793190_-	0	0	0	0.0443834	0	0
circRNA_01800|NC_000001.11:211787632_211793190_-	0	0.0331321	0	0	0	0.033221
circRNA_01801|NC_000001.11:212006639_212021212_-	0	0	0	0	0	0
circRNA_01802|NC_000001.11:212016886_212021212_-	0	0	0	0	0	0
circRNA_01803|NC_000001.11:212042993_212047417_+	0	0	0	0	0	0
circRNA_01804|NC_000001.11:212044660_212047417_+	0	0	0	0.077671	0	0.0221473
circRNA_01805|NC_000001.11:212100252_212102952_+	0	0	0	0	0	0
circRNA_01806|NC_000001.11:212306783_212333598_+	0	0	0	0	0	0
circRNA_01807|NC_000001.11:212329135_212333598_+	0	0.0441761	0.0440209	0.0554793	0.0221238	0
circRNA_01808|NC_000001.11:212329135_212345933_+	0	0.0331321	0	0	0	0.033221
circRNA_01809|NC_000001.11:212329135_212347406_+	0	0	0	0	0	0
circRNA_01810|NC_000001.11:212329135_212349242_+	0	0	0	0	0	0.0221473
circRNA_01811|NC_000001.11:212329135_212357284_+	0	0	0	0	0	0.033221
circRNA_01812|NC_000001.11:212342188_212347406_+	0	0.0331321	0	0	0	0
circRNA_01813|NC_000001.11:212342188_212349242_+	0	0	0.0220104	0	0	0
circRNA_01814|NC_000001.11:212356626_212357284_+	0	0.0331321	0	0	0	0
circRNA_01815|NC_000001.11:212804320_212807848_+	0	0	0	0	0.0221238	0
circRNA_01816|NC_000001.11:212835873_212836187_-	0	0	0	0.0221917	0	0
circRNA_01817|NC_000001.11:212863725_212870168_+	0	0	0	0	0	0.0221473
circRNA_01818|NC_000001.11:212863725_212872818_+	0	0	0.0220104	0.0221917	0	0
circRNA_01819|NC_000001.11:212863725_212885396_+	0	0	0	0	0	0.0221473
circRNA_01820|NC_000001.11:212863725_212888594_+	0.0222704	0	0	0	0	0
circRNA_01821|NC_000001.11:212863725_212889257_+	0	0	0	0	0	0
circRNA_01822|NC_000001.11:212863725_212895354_+	0	0	0	0	0	0
circRNA_01823|NC_000001.11:212872678_212889257_+	0	0.0441761	0	0.0554793	0	0.033221
circRNA_01824|NC_000001.11:212997155_213007198_-	0	0	0	0.0443834	0	0
circRNA_01825|NC_000001.11:213071006_213104569_+	0	0	0.0330156	0	0	0.033221
circRNA_01826|NC_000001.11:213071006_213117410_+	0.0334056	0.0331321	0	0.0221917	0	0.033221
circRNA_01827|NC_000001.11:213071006_213129889_+	0	0	0.0330156	0	0	0
circRNA_01828|NC_000001.11:213077696_213104569_+	0	0	0.0330156	0	0	0
circRNA_01829|NC_000001.11:213077696_213117410_+	0.111352	0.16566	0.0770365	0.110959	0.0442476	0.0885892
circRNA_01830|NC_000001.11:213077696_213129889_+	0.0445408	0.022088	0.0330156	0.0665751	0	0.0221473
circRNA_01831|NC_000001.11:213077696_213167973_+	0	0	0	0	0	0
circRNA_01832|NC_000001.11:213104454_213117410_+	0	0	0	0	0	0
circRNA_01833|NC_000001.11:213104454_213129889_+	0	0	0	0	0	0
circRNA_01834|NC_000001.11:213117317_213129889_+	0.055676	0.0441761	0.0330156	0.0443834	0.0221238	0.0553683
circRNA_01835|NC_000001.11:213117317_213167973_+	0	0	0	0	0	0
circRNA_01836|NC_000001.11:213129527_213176492_+	0	0	0	0	0	0.0553683
circRNA_01837|NC_000001.11:213167858_213176492_+	0.0334056	0	0	0	0	0
circRNA_01838|NC_000001.11:213189385_213193314_+	0	0	0	0	0	0
circRNA_01839|NC_000001.11:213230497_213262816_+	0	0	0	0	0	0
circRNA_01840|NC_000001.11:214305187_214336940_+	0	0.0883522	0	0	0	0.12181
circRNA_01841|NC_000001.11:214314762_214336940_+	0	0	0	0.0221917	0	0
circRNA_01842|NC_000001.11:214320878_214355889_-	0	0	0	0	0	0
circRNA_01843|NC_000001.11:214390988_214398001_-	0.0668112	0.0331321	0	0	0.0442476	0.0221473
circRNA_01844|NC_000001.11:214411684_214464957_-	0	0	0	0	0	0
circRNA_01845|NC_000001.11:214451805_214464957_-	0	0	0	0	0	0
circRNA_01846|NC_000001.11:214464630_214464957_-	0	0	0	0	0	0
circRNA_01847|NC_000001.11:214613714_214622281_+	0	0	0	0	0	0
circRNA_01848|NC_000001.11:214613714_214629171_+	0	0	0	0	0	0
circRNA_01849|NC_000001.11:214804198_214826068_+	0	0	0	0	0	0
circRNA_01850|NC_000001.11:215169199_215172183_+	0	0.022088	0	0	0	0
circRNA_01851|NC_000001.11:215575901_215579137_+	0	0.11044	0	0.0887668	0.0221238	0.166105
circRNA_01852|NC_000001.11:215586495_215595471_+	0.0222704	0.0552201	0.0330156	0.13315	0.0553095	0.0442946
circRNA_01853|NC_000001.11:215586495_215611921_+	0	0	0	0	0	0
circRNA_01854|NC_000001.11:215595356_215604302_+	0	0	0	0.0332876	0	0
circRNA_01855|NC_000001.11:215595356_215611921_+	0	0	0	0	0	0
circRNA_01856|NC_000001.11:215608017_215611921_+	0	0.022088	0	0	0	0
circRNA_01857|NC_000001.11:216650973_216682026_-	0	0	0.0440209	0	0	0
circRNA_01858|NC_000001.11:216650973_216707486_-	0	0	0.0220104	0	0	0
circRNA_01859|NC_000001.11:216672380_216707486_-	0.0222704	0	0	0	0	0
circRNA_01860|NC_000001.11:216828353_216865178_-	0	0	0	0.0221917	0	0
circRNA_01861|NC_000001.11:216905565_216939673_-	0	0	0.0220104	0	0	0
circRNA_01862|NC_000001.11:217449249_217514889_-	0	0	0	0	0	0.0221473
circRNA_01863|NC_000001.11:217491680_217498395_-	0	0	0	0	0.0331857	0
circRNA_01864|NC_000001.11:217610321_217614202_-	0.0334056	0	0	0	0	0.0221473
circRNA_01865|NC_000001.11:219179147_219211752_+	0.0222704	0	0.0550261	0	0	0
circRNA_01866|NC_000001.11:219193082_219211752_+	0.0445408	0.143572	0	0	0	0.033221
circRNA_01867|NC_000001.11:219193082_219218712_+	0.222704	0.298189	0.165078	0.155342	0.099557	0.12181
circRNA_01868|NC_000001.11:219193082_219231374_+	0	0	0	0	0	0
circRNA_01869|NC_000001.11:219193082_219241308_+	0.233839	0.375497	0.220104	0.13315	0.0553095	0.254694
circRNA_01870|NC_000001.11:219193130_219211752_+	0	0	0	0	0	0
circRNA_01871|NC_000001.11:219193130_219218712_+	0.0668112	0.0662641	0.0880417	0	0	0.143957
circRNA_01872|NC_000001.11:219193130_219241308_+	0	0.0773081	0	0.0332876	0.0331857	0.0553683
circRNA_01873|NC_000001.11:219193130_219271738_+	0	0.022088	0	0	0	0
circRNA_01874|NC_000001.11:219210532_219218712_+	0	0	0.0220104	0	0	0
circRNA_01875|NC_000001.11:219210532_219241308_+	0.0222704	0	0	0	0	0
circRNA_01876|NC_000001.11:219294061_219311435_+	0.0222704	0.022088	0	0	0	0
circRNA_01877|NC_000001.11:219981378_220007338_-	0	0	0	0	0	0
circRNA_01878|NC_000001.11:220005248_220007338_-	0	0.0662641	0	0.0221917	0	0
circRNA_01879|NC_000001.11:220006106_220007338_-	0.0334056	0.0552201	0.0220104	0.0665751	0	0.0553683
circRNA_01880|NC_000001.11:220032387_220035013_-	0	0	0	0	0	0
circRNA_01881|NC_000001.11:220102129_220102777_+	0	0	0	0	0	0.0221473
circRNA_01882|NC_000001.11:220102129_220103562_+	0	0.0331321	0	0	0	0
circRNA_01883|NC_000001.11:220114314_220140289_+	0	0	0	0.0221917	0	0.0221473
circRNA_01884|NC_000001.11:220136809_220140289_+	0	0	0	0.0221917	0	0
circRNA_01885|NC_000001.11:220162198_220167675_-	0	0	0	0.0443834	0	0
circRNA_01886|NC_000001.11:220182257_220182931_-	0.0445408	0.022088	0.0220104	0.0221917	0	0.0775156
circRNA_01887|NC_000001.11:220190377_220206006_-	0	0	0	0.0221917	0	0
circRNA_01888|NC_000001.11:220203174_220203829_-	0.0222704	0	0	0	0	0
circRNA_01889|NC_000001.11:220212887_220213979_-	0	0.0662641	0	0.0332876	0	0.0221473
circRNA_01890|NC_000001.11:220761658_220763050_+	0.0668112	0.022088	0.0330156	0	0	0
circRNA_01891|NC_000001.11:220761658_220770556_+	0.189299	0.0441761	0.396188	0.0554793	0.0553095	0.0775156
circRNA_01892|NC_000001.11:221913762_221918712_-	0	0	0	0	0	0
circRNA_01893|NC_000001.11:222558131_222564125_-	0	0	0	0	0	0
circRNA_01894|NC_000001.11:222577445_222584297_-	0	0	0	0	0	0
circRNA_01895|NC_000001.11:222594236_222603276_+	0.0334056	0	0	0	0	0.0442946
circRNA_01896|NC_000001.11:222715684_222722514_+	0	0.0552201	0	0	0	0
circRNA_01897|NC_000001.11:222715684_222725555_+	0	0	0	0	0	0
circRNA_01898|NC_000001.11:222724092_222725555_+	0.0334056	0.0441761	0	0	0.0221238	0
circRNA_01899|NC_000001.11:222724092_222730177_+	0.0222704	0	0	0	0	0
circRNA_01900|NC_000001.11:222724100_222730177_+	0	0.022088	0	0	0	0
circRNA_01901|NC_000001.11:222823856_222835215_+	0	0	0	0	0	0
circRNA_01902|NC_000001.11:222823884_222835215_+	0.0222704	0	0	0.0332876	0.0331857	0.0221473
circRNA_01903|NC_000001.11:222835119_222899865_+	0	0.022088	0	0	0	0
circRNA_01904|NC_000001.11:222899781_222943332_+	0.0779464	0	0.0330156	0	0	0.033221
circRNA_01905|NC_000001.11:222928430_222943332_+	0	0	0	0.0554793	0	0
circRNA_01906|NC_000001.11:223758097_223773285_+	0	0	0	0	0.0221238	0
circRNA_01907|NC_000001.11:223759270_223772239_+	0.0222704	0	0	0	0.0221238	0
circRNA_01908|NC_000001.11:223804174_223806947_-	0	0.0441761	0	0.0887668	0	0
circRNA_01909|NC_000001.11:223810431_223818337_-	0	0	0	0	0	0
circRNA_01910|NC_000001.11:223954477_223971763_-	0	0	0	0	0.0221238	0
circRNA_01911|NC_000001.11:224189577_224190319_+	0.0445408	0.0773081	0	0.077671	0	0
circRNA_01912|NC_000001.11:224235808_224236582_-	0	0.022088	0	0	0	0
circRNA_01913|NC_000001.11:224250212_224268133_-	0	0.022088	0	0	0	0
circRNA_01914|NC_000001.11:224267004_224268133_-	0	0	0	0.0221917	0	0
circRNA_01915|NC_000001.11:224317694_224317930_-	0.0222704	0	0	0	0	0
circRNA_01916|NC_000001.11:224365879_224371423_+	0.055676	0	0.0220104	0	0.0442476	0.0553683
circRNA_01917|NC_000001.11:224398097_224399034_-	0	0	0.0220104	0	0	0
circRNA_01918|NC_000001.11:224404430_224424654_-	0	0	0	0	0	0
circRNA_01919|NC_000001.11:224411427_224413335_-	0.0334056	0	0	0.0443834	0	0
circRNA_01920|NC_000001.11:224411427_224419615_-	0	0	0	0.0443834	0	0.0221473
circRNA_01921|NC_000001.11:224418260_224424654_-	0.0334056	0.0441761	0.0220104	0.0221917	0	0
circRNA_01922|NC_000001.11:224730462_224734706_+	0	0	0	0	0	0
circRNA_01923|NC_000001.11:224946943_224974153_+	0	0	0	0	0	0.0221473
circRNA_01924|NC_000001.11:224952670_224968874_+	0.0334056	0.0441761	0.0770365	0.0332876	0	0.132884
circRNA_01925|NC_000001.11:224952670_224974153_+	0.367462	0.364453	0.25312	0.377259	0.353981	0.631198
circRNA_01926|NC_000001.11:224952670_225007544_+	0.25611	0.231924	0.198094	0.210821	0.121681	0.155031
circRNA_01927|NC_000001.11:224952670_225023865_+	0	0.0441761	0	0.0887668	0	0.033221
circRNA_01928|NC_000001.11:224952674_225007544_+	0	0	0.0440209	0	0	0
circRNA_01929|NC_000001.11:225002783_225043789_+	0	0	0.0220104	0	0	0
circRNA_01930|NC_000001.11:225002783_225043983_+	0	0	0.0220104	0	0	0.033221
circRNA_01931|NC_000001.11:225002783_225097239_+	0.0222704	0	0.0220104	0	0	0.0221473
circRNA_01932|NC_000001.11:225007413_225097239_+	0	0	0	0	0	0
circRNA_01933|NC_000001.11:225038694_225123614_+	0	0	0.0330156	0	0	0
circRNA_01934|NC_000001.11:225079207_225097239_+	0.0668112	0.0441761	0	0	0	0.0442946
circRNA_01935|NC_000001.11:225079207_225123614_+	0.0445408	0	0	0	0	0
circRNA_01936|NC_000001.11:225082549_225144628_+	0	0	0	0	0.0331857	0
circRNA_01937|NC_000001.11:225119220_225123614_+	0	0	0	0	0	0
circRNA_01938|NC_000001.11:225144397_225185425_+	0	0	0.0220104	0	0	0
circRNA_01939|NC_000001.11:225152005_225185425_+	0	0	0	0	0	0.0221473
circRNA_01940|NC_000001.11:225167939_225185425_+	0	0	0.0440209	0	0	0
circRNA_01941|NC_000001.11:225185291_225192911_+	0	0	0	0	0	0
circRNA_01942|NC_000001.11:225185291_225207220_+	0	0.022088	0.0880417	0.0221917	0	0
circRNA_01943|NC_000001.11:225185291_225240822_+	0	0	0	0	0	0
circRNA_01944|NC_000001.11:225185291_225266769_+	0	0	0	0.0221917	0	0.0221473
circRNA_01945|NC_000001.11:225231073_225266769_+	0	0.022088	0	0	0	0
circRNA_01946|NC_000001.11:225412454_225415332_-	0.0668112	0	0	0	0	0.0221473
circRNA_01947|NC_000001.11:225507951_225513016_-	0	0.022088	0	0	0	0
circRNA_01948|NC_000001.11:225530554_225567414_-	0	0	0	0	0	0
circRNA_01949|NC_000001.11:225554906_225567414_-	0	0	0	0	0	0
circRNA_01950|NC_000001.11:225783300_225786985_+	0	0	0	0	0	0
circRNA_01951|NC_000001.11:225852664_225859349_-	0	0	0	0	0.0221238	0
circRNA_01952|NC_000001.11:225888817_225940002_-	0	0	0.0330156	0	0	0
circRNA_01953|NC_000001.11:226164789_226166000_-	0	0	0	0	0	0
circRNA_01954|NC_000001.11:226265533_226301205_-	0	0	0	0	0	0
circRNA_01955|NC_000001.11:226896993_226898446_+	0	0	0	0	0	0
circRNA_01956|NC_000001.11:226961377_226965737_+	0	0	0.0220104	0	0	0
circRNA_01957|NC_000001.11:227004994_227017050_-	0.0445408	0.0552201	0.0770365	0.0887668	0	0.0664419
circRNA_01958|NC_000001.11:227004994_227035607_-	0	0.022088	0	0.0443834	0	0
circRNA_01959|NC_000001.11:227016080_227026152_-	0.0222704	0	0	0	0	0
circRNA_01960|NC_000001.11:227016080_227035607_-	0	0	0	0.0443834	0	0
circRNA_01961|NC_000001.11:227016080_227048010_-	0	0.0331321	0	0	0	0
circRNA_01962|NC_000001.11:227028657_227035607_-	0	0	0	0.0443834	0	0.033221
circRNA_01963|NC_000001.11:227030408_227035607_-	0	0	0	0	0	0
circRNA_01964|NC_000001.11:227040131_227069853_-	0	0.0441761	0	0	0	0
circRNA_01965|NC_000001.11:227112312_227129231_-	0	0	0.0220104	0	0	0
circRNA_01966|NC_000001.11:227139576_227147559_-	0	0.0883522	0	0.0665751	0	0
circRNA_01967|NC_000001.11:227160543_227254155_-	0	0	0	0.0332876	0	0
circRNA_01968|NC_000001.11:227193786_227199652_-	0	0	0	0	0	0
circRNA_01969|NC_000001.11:227193786_227213219_-	0.0445408	0.11044	0.176083	0.0887668	0	0
circRNA_01970|NC_000001.11:227193786_227254155_-	0	0.022088	0	0	0	0.0221473
circRNA_01971|NC_000001.11:227747692_227748233_+	0	0	0	0.0221917	0	0
circRNA_01972|NC_000001.11:227747692_227759485_+	0.0222704	0	0	0	0	0
circRNA_01973|NC_000001.11:228213441_228288888_+	0	0.0331321	0	0	0	0
circRNA_01974|NC_000001.11:228264116_228264391_+	0	0	0	0	0	0.0221473
circRNA_01975|NC_000001.11:228352951_228362755_+	0.0222704	0	0	0	0	0
circRNA_01976|NC_000001.11:228394737_228395252_-	0	0	0	0.0665751	0	0.0221473
circRNA_01977|NC_000001.11:229286486_229304000_+	0.0445408	0	0	0.0221917	0	0.033221
circRNA_01978|NC_000001.11:229450525_229465519_-	0	0	0	0.0332876	0	0
circRNA_01979|NC_000001.11:229458161_229463676_-	0	0.022088	0	0	0	0
circRNA_01980|NC_000001.11:229458161_229477760_-	0	0	0.0220104	0.0443834	0.0221238	0
circRNA_01981|NC_000001.11:229460611_229463676_-	0	0.022088	0	0	0	0
circRNA_01982|NC_000001.11:229460611_229465519_-	0	0	0	0	0	0
circRNA_01983|NC_000001.11:229463543_229465519_-	0	0	0	0.0221917	0	0
circRNA_01984|NC_000001.11:229466634_229487613_-	0	0	0	0.0221917	0	0.033221
circRNA_01985|NC_000001.11:229466634_229498306_-	0	0	0	0	0	0.033221
circRNA_01986|NC_000001.11:229486371_229487613_-	0	0	0	0	0	0.0221473
circRNA_01987|NC_000001.11:229489955_229498306_-	0	0	0	0	0	0.0221473
circRNA_01988|NC_000001.11:229518841_229521635_-	0	0	0	0	0	0
circRNA_01989|NC_000001.11:229530199_229531731_-	0	0	0	0.0221917	0	0
circRNA_01990|NC_000001.11:229542237_229547701_-	0	0	0	0	0	0.033221
circRNA_01991|NC_000001.11:230178218_230203290_+	0.0222704	0	0.0440209	0	0.0221238	0
circRNA_01992|NC_000001.11:230236014_230236725_+	0	0	0	0	0	0
circRNA_01993|NC_000001.11:230350958_230357321_-	0	0	0	0	0	0
circRNA_01994|NC_000001.11:230378470_230407960_-	0	0	0	0	0	0
circRNA_01995|NC_000001.11:230663141_230664587_+	0	0	0.0220104	0.0221917	0	0.033221
circRNA_01996|NC_000001.11:230663141_230671640_+	0	0	0	0	0	0
circRNA_01997|NC_000001.11:230663141_230675124_+	0.0334056	0.022088	0.0880417	0	0.0663714	0.0553683
circRNA_01998|NC_000001.11:230943806_230961303_-	0	0	0	0	0	0
[truncated: 19,902 more rows]
